# Supplementary material for: mTADA is a framework for identifying risk genes from de novo mutations in multiple traits
Source: Nat Commun. 2020 Jun 10;11:2929. doi: 10.1038/s41467-020-16487-z (PMC7287090; doi:10.1038/s41467-020-16487-z)
Supplement: Supplementary file 2 — Supplementary Data 1 [file 41467_2020_16487_MOESM2_ESM.xlsx]

## Sheet: Table Information
mTADA results
Each sheet shows posterior probabilities of models for a pair of two traits
Columns 'NO', 'BOTH', 'FIRST' and SECOND are posterior probabilites for four models H0, H3, H1 and H2 respectively

## Sheet: SCZ_ID
geneName	dn_silentCFPK_SCZ	dn_damaging_SCZ	dn_lof_SCZ	dn_damaging_ID	dn_lof_ID	NO	BOTH	FIRST	SECOND
A1BG	0	0	0	0	0	0.944254	0.00349984	0.0275187	0.0247272
A1BG-AS1	0	0	0	0	0	0.938976	0.00417703	0.0289863	0.0278609
A1CF	0	0	0	0	0	0.956339	0.00203347	0.0265398	0.0150876
A2M	0	0	0	0	0	0.967856	0.000852559	0.0242988	0.00699224
A2M-AS1	0	0	0	0	0	0.938795	0.00420092	0.0290537	0.0279499
A2ML1	0	0	0	0	0	0.959033	0.00181581	0.0245385	0.0146124
A2MP1	0	0	0	0	0	0.939758	0.00407414	0.0286933	0.027475
A3GALT2	0	0	0	0	0	0.941466	0.00385459	0.0278324	0.0268471
A4GALT	0	0	0	0	0	0.948362	0.00294118	0.0286499	0.0200466
A4GNT	0	0	0	0	0	0.948555	0.00292049	0.0285337	0.0199906
AAAS	0	0	0	0	0	0.953317	0.00239309	0.0266889	0.0176007
AACS	0	0	0	0	0	0.962041	0.00130977	0.0270616	0.00958742
AACSP1	0	0	0	0	0	0.939819	0.00406615	0.0286704	0.0274448
AADAC	0	0	0	0	0	0.949037	0.00286537	0.0283398	0.0197575
AADACL2	0	0	0	0	0	0.948675	0.00293164	0.0277758	0.0206171
AADACL3	0	0	0	0	0	0.940344	0.00399758	0.0284981	0.0271603
AADACL4	0	0	0	0	0	0.947303	0.00308606	0.0284615	0.0211496
AADAT	0	0	0	0	0	0.953664	0.00229395	0.0278922	0.0161497
AAED1	0	0	0	0	0	0.945988	0.00325603	0.0285139	0.0222425
AAGAB	0	0	0	0	0	0.947113	0.00313032	0.0277896	0.0219673
AAK1	0	0	0	0	0	0.954803	0.00224178	0.0260112	0.0169439
AAMDC	0	0	0	0	0	0.944512	0.00344423	0.0287253	0.0233185
AAMP	0	0	0	0	0	0.952324	0.00246239	0.0279189	0.0172946
AANAT	0	0	0	0	0	0.948227	0.00296277	0.0285452	0.0202649
AAR2	0	0	0	0	0	0.952022	0.00247135	0.0285205	0.016986
AARD	0	0	0	0	0	0.939912	0.00405446	0.0285464	0.0274875
AARS	0	0	0	0	0	0.968894	0.000644239	0.0254024	0.00505959
AARS2	0	0	0	0	0	0.968056	0.000766829	0.0250835	0.00609365
AARSD1	0	0	0	0	0	0.942157	0.00376584	0.0277672	0.0263099
AASDH	0	0	0	0	0	0.963458	0.00118493	0.0264793	0.00887739
AASDHPPT	0	0	0	0	0	0.948231	0.00298016	0.0280324	0.0207568
AASS	0	0	0	0	0	0.963975	0.00110667	0.026688	0.00823069
AATF	0	0	0	0	0	0.943953	0.0035424	0.0270767	0.0254284
AATK	0	0	0	0	0	0.964863	0.00113594	0.0249587	0.00904203
AATK-AS1	0	0	0	0	0	0.939286	0.00413603	0.0288701	0.0277077
ABAT	0	0	0	1	0	0.537406	0.0539819	0.0151828	0.393429
ABCA1	0	0	0	0	0	0.976074	0.000195665	0.0219375	0.00179257
ABCA10	0	0	0	0	0	0.951553	0.00266647	0.0241204	0.0216597
ABCA11P	0	0	0	0	0	0.938795	0.00420098	0.0290539	0.0279501
ABCA12	0	0	0	0	0	0.974991	0.00035884	0.021262	0.00338815
ABCA13	0	0	0	0	0	0.97744	0.000327559	0.0187091	0.00352366
ABCA17P	0	0	0	0	0	0.941047	0.00390704	0.0282075	0.0268386
ABCA2	0	0	0	0	0	0.963184	0.00150243	0.0213719	0.0139421
ABCA3	0	0	0	0	0	0.973086	0.000304418	0.0240762	0.00253337
ABCA4	0	0	0	0	0	0.975291	0.000272134	0.0219471	0.00249004
ABCA5	0	0	0	0	0	0.966253	0.00105521	0.0239125	0.00877951
ABCA6	0	0	0	0	0	0.96147	0.001536	0.0246664	0.0123279
ABCA7	0	0	0	0	0	0.955185	0.00229414	0.0221572	0.0203639
ABCA8	0	0	0	1	0	0.527398	0.0502837	0.013352	0.408966
ABCA9	0	0	0	0	0	0.964238	0.00128287	0.0237589	0.0107203
ABCB1	0	0	0	0	0	0.968986	0.000672574	0.0249664	0.00537488
ABCB10	0	0	0	0	0	0.959714	0.00159383	0.0270476	0.0116445
ABCB11	0	0	0	0	0	0.968423	0.000721123	0.0251346	0.00572096
ABCB4	0	0	0	0	0	0.969384	0.000639157	0.0248413	0.00513564
ABCB5	0	0	0	0	0	0.963662	0.00131139	0.0243331	0.0106936
ABCB6	0	0	0	0	0	0.966834	0.000838827	0.0258724	0.00645437
ABCB8	0	0	0	0	0	0.964531	0.00101837	0.0269451	0.00750599
ABCB9	0	0	0	0	0	0.963365	0.00111558	0.0274618	0.00805807
ABCC1	0	0	0	0	0	0.974094	0.000187152	0.0241658	0.00155331
ABCC10	0	0	0	0	0	0.971756	0.000422229	0.024353	0.00346912
ABCC11	0	0	0	0	0	0.966443	0.000941782	0.0251685	0.00744622
ABCC12	0	0	0	0	0	0.968842	0.00067983	0.0250683	0.00540997
ABCC13	0	0	0	0	0	0.939334	0.00412975	0.0288522	0.0276841
ABCC2	0	0	0	0	0	0.970653	0.000550657	0.0242602	0.00453646
ABCC3	0	0	0	0	1	0.896811	0.00881272	0.022706	0.0716699
ABCC4	0	0	0	0	0	0.96826	0.00076714	0.0248083	0.00616505
ABCC5	0	0	0	0	0	0.972209	0.000393601	0.024132	0.00326504
ABCC5-AS1	0	0	0	0	0	0.938794	0.00420112	0.0290543	0.0279507
ABCC6	0	0	0	0	0	0.950214	0.00281316	0.024583	0.0223896
ABCC6P1	0	0	0	0	0	0.939921	0.00405283	0.0286321	0.0273945
ABCC6P2	0	0	0	0	0	0.938635	0.0042222	0.0291136	0.028029
ABCC8	0	0	0	1	0	0.738459	0.0259085	0.0181106	0.217522
ABCC9	0	0	0	0	0	0.971046	0.000522395	0.0240973	0.00433448
ABCD2	0	0	0	0	0	0.959776	0.00155721	0.0274599	0.0112069
ABCD3	0	0	0	0	0	0.965154	0.00106491	0.0254731	0.00830795
ABCD4	0	0	0	0	0	0.960842	0.00147618	0.026774	0.010908
ABCE1	0	0	0	0	0	0.958716	0.00175455	0.0264199	0.0131096
ABCF1	0	0	0	0	0	0.964121	0.00118096	0.0255065	0.00919147
ABCF2	0	0	0	0	0	0.960421	0.00153784	0.0266146	0.0114266
ABCF3	0	0	0	0	0	0.96353	0.00116574	0.0266142	0.00868998
ABCG1	0	0	0	0	0	0.963249	0.00117647	0.0268999	0.00867435
ABCG2	0	0	0	0	0	0.9577	0.00187724	0.0264022	0.0140209
ABCG4	0	0	0	0	0	0.94646	0.00322337	0.0273445	0.0229726
ABCG5	0	0	0	0	0	0.954997	0.00216422	0.027184	0.0156551
ABCG8	0	0	0	0	0	0.956899	0.00192155	0.0273228	0.0138567
ABHD1	0	0	0	0	0	0.951364	0.00258503	0.0279039	0.0181474
ABHD10	0	0	0	0	0	0.949039	0.00288119	0.0279003	0.0201796
ABHD11	0	0	0	0	0	0.95235	0.0024682	0.0277243	0.0174575
ABHD12	0	0	0	0	0	0.954476	0.0022248	0.0272587	0.0160405
ABHD12B	0	0	0	0	0	0.946853	0.00316098	0.0278891	0.0220972
ABHD13	0	0	0	0	0	0.948492	0.00293246	0.0284353	0.0201407
ABHD14A	0	0	0	0	0	0.946326	0.00321519	0.0283969	0.0220619
ABHD14A-ACY1	0	0	0	0	0	0.941038	0.00390813	0.0282108	0.0268428
ABHD14B	0	0	0	0	0	0.945331	0.00333888	0.0286302	0.0227001
ABHD15	0	0	0	0	0	0.951593	0.00257131	0.0275447	0.0182909
ABHD16A	0	0	0	0	0	0.961208	0.00146504	0.0263043	0.0110231
ABHD16B	0	0	0	0	0	0.953833	0.002248	0.0283411	0.0155782
ABHD17A	0	0	0	0	0	0.960143	0.00145233	0.0282354	0.0101689
ABHD17B	0	0	0	0	0	0.951619	0.00253555	0.0282731	0.0175723
ABHD17C	0	0	0	0	0	0.947589	0.00305883	0.0281532	0.0211989
ABHD2	0	0	0	0	0	0.953879	0.00227763	0.0276855	0.0161581
ABHD3	0	0	0	0	0	0.950323	0.00272028	0.0278318	0.0191254
ABHD4	0	0	0	0	0	0.954036	0.00225911	0.027663	0.0160423
ABHD5	0	0	0	0	0	0.951755	0.00255271	0.027502	0.0181898
ABHD6	0	0	0	0	0	0.949836	0.00276825	0.0281902	0.0192054
ABHD8	0	0	0	0	0	0.947771	0.00304383	0.0278775	0.0213077
ABI1	0	0	0	0	0	0.956012	0.00203157	0.0273168	0.0146397
ABI2	0	0	0	0	0	0.956655	0.0019352	0.0275971	0.0138129
ABI3	0	0	0	0	0	0.948309	0.00297331	0.027934	0.0207837
ABI3BP	0	0	0	0	0	0.962964	0.00135568	0.0248728	0.0108071
ABL1	0	0	0	0	0	0.96375	0.00117744	0.0261317	0.00894134
ABL2	0	0	0	0	0	0.962502	0.00137525	0.0253871	0.0107359
ABLIM1	0	0	0	0	0	0.965679	0.000954329	0.0260953	0.00727167
ABLIM2	0	0	0	0	0	0.966326	0.000898516	0.025863	0.00691253
ABLIM3	0	0	0	0	0	0.961626	0.00144388	0.0258862	0.0110442
ABP1	0	0	0	0	0	0.961611	0.00131334	0.0276819	0.00939397
ABR	0	0	0	0	0	0.966679	0.000879611	0.0256036	0.00683815
ABRA	0	0	0	0	0	0.950094	0.00273543	0.0281834	0.0189874
ABRACL	0	0	0	0	0	0.939433	0.00411665	0.0288149	0.027635
ABT1	0	0	0	0	0	0.953695	0.00224262	0.028739	0.0153236
ABTB1	0	0	0	0	0	0.957834	0.00180901	0.0272779	0.0130794
ABTB2	0	0	0	0	0	0.962684	0.00131382	0.0259762	0.0100256
ACAA1	0	0	0	0	0	0.960428	0.0014623	0.027652	0.0104579
ACAA2	0	0	0	0	0	0.955132	0.00210496	0.0279548	0.0148087
ACACA	0	0	0	0	0	0.960099	0.00182134	0.020604	0.0174752
ACACB	0	0	0	0	0	0.978914	2.1801e-05	0.0208538	0.000210719
ACAD10	0	0	0	0	0	0.966093	0.000989373	0.0250664	0.00785152
ACAD11	0	0	0	0	0	0.946446	0.00324247	0.026114	0.0241972
ACAD8	0	0	0	0	0	0.958244	0.00175721	0.0272982	0.0127009
ACAD9	0	0	0	0	0	0.96004	0.00155285	0.0270666	0.011341
ACADL	0	0	0	0	0	0.952359	0.00248134	0.0274028	0.0177566
ACADM	0	0	0	0	0	0.955763	0.00204973	0.0275415	0.0146462
ACADS	0	0	0	0	0	0.960345	0.00144588	0.0279971	0.0102121
ACADSB	0	0	0	0	0	0.952849	0.0023956	0.0279225	0.0168326
ACADVL	0	0	0	0	0	0.962367	0.00130503	0.0266103	0.00971801
ACAN	0	0	0	0	0	0.950034	0.00283245	0.024713	0.0224204
ACAP1	0	0	0	0	0	0.961819	0.00142954	0.0257619	0.0109896
ACAP2	0	0	0	0	0	0.961261	0.00149741	0.0257168	0.0115247
ACAP3	0	0	0	0	0	0.965835	0.000953093	0.0258918	0.00732052
ACAT1	0	0	0	0	0	0.954655	0.00215955	0.0280551	0.0151309
ACAT2	0	0	0	0	0	0.953766	0.00225943	0.028289	0.0156852
ACBD3	0	0	0	0	0	0.954052	0.00229229	0.0269407	0.0167147
ACBD4	0	0	0	0	0	0.950195	0.00277126	0.0268121	0.020222
ACBD5	0	0	0	0	0	0.952925	0.00241527	0.0273027	0.0173574
ACBD6	0	0	0	0	0	0.944518	0.0034568	0.028105	0.0239203
ACBD7	0	0	0	0	0	0.939385	0.00412306	0.0288322	0.02766
ACCS	0	0	0	0	0	0.954274	0.00222653	0.027712	0.015787
ACCSL	0	0	0	0	0	0.951484	0.00258463	0.0275555	0.0183763
ACD	0	0	0	0	0	0.944234	0.00350881	0.0268464	0.0254109
ACE	0	0	0	0	0	0.972947	0.000299821	0.0242795	0.00247388
ACER1	0	0	0	0	0	0.948162	0.00297179	0.0285325	0.0203342
ACER2	0	0	0	0	0	0.951182	0.00258842	0.0283426	0.0178865
ACER3	0	0	0	0	0	0.9476	0.00306835	0.0277833	0.0215483
ACHE	0	0	0	0	0	0.962541	0.0012485	0.0270698	0.00914092
ACIN1	0	0	0	0	0	0.953548	0.00245253	0.0235681	0.0204314
ACLY	0	0	0	0	0	0.973218	0.000224992	0.024734	0.00182284
ACMSD	0	0	0	0	0	0.953028	0.0023689	0.0280032	0.0166002
ACN9	1	0	0	0	0	0.92159	0.00610991	0.0482921	0.0240084
ACO1	0	0	0	0	0	0.969369	0.00056828	0.0256385	0.0044241
ACO2	0	0	0	0	0	0.967349	0.000712758	0.0266018	0.00533679
ACOT1	0	0	0	0	0	0.955154	0.00209075	0.0281452	0.0146096
ACOT11	0	0	0	0	0	0.96301	0.00123395	0.0265356	0.00922073
ACOT12	0	0	0	0	0	0.958124	0.00179388	0.0269499	0.0131318
ACOT13	0	0	0	0	0	0.945197	0.00335263	0.0287742	0.0226762
ACOT2	0	0	0	0	0	0.956157	0.00198302	0.0278326	0.0140272
ACOT4	0	0	0	0	0	0.953953	0.00224005	0.0282099	0.0155973
ACOT6	0	0	0	0	0	0.944036	0.00350279	0.028909	0.0235525
ACOT7	0	0	0	0	0	0.95621	0.00197717	0.0278203	0.0139927
ACOT8	0	0	0	0	0	0.953834	0.00227769	0.0277942	0.0160946
ACOX1	0	0	0	0	0	0.962988	0.00122204	0.0267229	0.00906749
ACOX2	0	0	0	0	0	0.959096	0.00165696	0.0272298	0.012017
ACOX3	0	0	0	0	0	0.962407	0.00130969	0.0264841	0.00979963
ACOXL	0	0	0	0	0	0.950989	0.0026628	0.0271263	0.0192216
ACP1	0	0	0	0	0	0.944252	0.00348849	0.0282554	0.0240044
ACP2	0	0	0	0	0	0.957327	0.00183427	0.0278618	0.0129772
ACP5	0	0	0	0	0	0.951187	0.00259432	0.0282029	0.0180161
ACP6	0	0	0	0	0	0.944907	0.00341141	0.0278459	0.0238357
ACPL2	0	0	0	0	0	0.955656	0.00203124	0.028077	0.0142357
ACPP	0	0	0	0	0	0.952782	0.00241354	0.027727	0.017077
ACPT	0	0	0	0	0	0.954071	0.00225052	0.0277415	0.0159368
ACR	0	0	0	0	0	0.945693	0.00331878	0.0274172	0.0235707
ACRBP	0	0	0	0	0	0.951726	0.00257715	0.0269734	0.0187233
ACRV1	0	0	0	0	0	0.942428	0.00372535	0.0283236	0.0255231
ACSBG1	0	0	0	0	0	0.96204	0.00129953	0.0271937	0.00946626
ACSBG2	0	0	0	0	0	0.94439	0.00348878	0.0269266	0.0251948
ACSF2	0	0	0	0	0	0.961421	0.00140113	0.0268458	0.0103319
ACSF3	0	0	0	0	0	0.957798	0.00183749	0.026886	0.0134784
ACSL1	0	0	0	0	0	0.964	0.00114878	0.0261225	0.00872902
ACSL3	0	0	0	0	0	0.963548	0.00116977	0.0265359	0.00874598
ACSL5	0	0	0	0	0	0.962046	0.00133183	0.0267652	0.00985694
ACSL6	0	0	0	0	0	0.965259	0.000996868	0.0261744	0.00756958
ACSM1	0	0	0	0	0	0.950146	0.00277293	0.0269541	0.0201266
ACSM2A	0	0	0	0	0	0.951269	0.00264978	0.0264834	0.0195978
ACSM2B	0	0	0	0	0	0.950659	0.00272426	0.0264716	0.0201446
ACSM3	0	0	0	0	0	0.958129	0.00179577	0.0269094	0.0131655
ACSM4	0	0	0	0	0	0.944384	0.00348943	0.0269346	0.0251918
ACSM5	0	0	0	0	0	0.957628	0.00183903	0.0272027	0.0133303
ACSS1	0	0	0	0	0	0.965367	0.000936969	0.0267277	0.00696824
ACSS2	0	0	0	0	0	0.965586	0.000919739	0.0266269	0.00686753
ACSS3	0	0	0	0	0	0.960251	0.00154285	0.0268413	0.011365
ACTA1	0	0	0	0	0	0.948542	0.00293908	0.028067	0.0204521
ACTA2	0	0	0	0	0	0.941709	0.0038225	0.0279569	0.026512
ACTB	0	0	0	0	0	0.940705	0.00395131	0.0282939	0.0270501
ACTBL2	0	0	0	0	0	0.940881	0.00392835	0.0282702	0.0269205
ACTC1	0	0	0	0	0	0.940641	0.00395926	0.0283607	0.0270388
ACTG1	0	0	0	0	0	0.941796	0.00381192	0.0278453	0.026547
ACTG2	0	0	0	0	0	0.94142	0.00385927	0.0280663	0.0266545
ACTL10	0	0	0	0	0	0.945133	0.003368	0.0285086	0.0229908
ACTL6A	0	0	0	0	1	0.578527	0.050027	0.0168036	0.354643
ACTL6B	0	0	0	0	0	0.95873	0.00170801	0.0271374	0.0124247
ACTL7A	0	0	0	0	0	0.954369	0.00217367	0.0284372	0.0150207
ACTL7B	0	0	0	0	0	0.94085	0.00393066	0.0285155	0.0267037
ACTL8	0	0	0	0	0	0.944758	0.00342413	0.0281858	0.0236324
ACTL9	0	0	0	0	0	0.943596	0.00356929	0.0285171	0.0243181
ACTN1	0	1	0	0	0	0.948252	0.000696337	0.0482332	0.0028188
ACTN1-AS1	0	0	0	0	0	0.938957	0.00417952	0.0289933	0.0278702
ACTN2	0	0	0	0	0	0.970298	0.000408131	0.0261793	0.00311468
ACTN3	0	0	0	0	0	0.941658	0.00382899	0.0279762	0.0265372
ACTN4	0	0	0	0	0	0.969131	0.000585812	0.0257424	0.00454108
ACTR10	0	0	0	0	0	0.950257	0.00273332	0.0277069	0.0193024
ACTR1A	0	0	0	0	0	0.95887	0.00168015	0.0272983	0.0121517
ACTR1B	0	0	0	0	0	0.962306	0.00124801	0.0274314	0.00901469
ACTR2	0	0	0	0	0	0.950252	0.00275134	0.0272188	0.0197779
ACTR3	0	0	0	0	0	0.956195	0.00199085	0.0276253	0.0141888
ACTR3B	0	0	0	0	0	0.943247	0.00362958	0.0273349	0.0257888
ACTR3C	0	0	0	0	0	0.946215	0.00323642	0.0281468	0.0224022
ACTR5	0	0	0	0	0	0.959365	0.00160585	0.0274895	0.0115395
ACTR6	0	0	0	0	0	0.95382	0.00228479	0.0276886	0.0162061
ACTR8	0	0	0	0	0	0.958543	0.00177748	0.0263813	0.013298
ACTRT2	0	0	0	0	0	0.952132	0.00244601	0.0287316	0.0166902
ACTRT3	0	0	0	0	0	0.949549	0.00278634	0.0286488	0.0190157
ACVR1	0	0	0	0	0	0.956304	0.00198604	0.0274789	0.0142315
ACVR1B	0	0	0	0	0	0.961199	0.00139781	0.0272509	0.0101519
ACVR1C	0	0	0	0	0	0.956308	0.00199073	0.0273905	0.0143112
ACVR2A	0	0	0	0	0	0.953762	0.00229692	0.0275935	0.0163472
ACVR2B	0	0	0	0	0	0.9561	0.00201566	0.0274049	0.0144797
ACVR2B-AS1	0	0	0	0	0	0.938643	0.00422119	0.0291107	0.0280252
ACVRL1	0	0	0	0	0	0.952722	0.00241762	0.0278	0.0170599
ACY1	0	0	0	0	0	0.956754	0.001907	0.0278484	0.0134902
ACY3	0	0	0	0	0	0.948825	0.00289658	0.028239	0.0200397
ACYP1	0	0	0	0	0	0.939489	0.00410938	0.0287942	0.0276077
ACYP2	0	0	0	0	0	0.939418	0.00411881	0.0288075	0.0276561
ADA	0	0	0	0	0	0.955644	0.00204511	0.0278734	0.0144374
ADAD1	0	0	0	0	0	0.953158	0.00238567	0.0273152	0.017141
ADAD2	0	0	0	0	0	0.953675	0.00232034	0.0273373	0.0166672
ADAL	0	0	0	0	0	0.947356	0.00309226	0.0280385	0.021513
ADAM10	0	0	0	0	0	0.958424	0.00177837	0.026607	0.0131901
ADAM11	0	0	0	0	0	0.967635	0.000791872	0.0253485	0.00622416
ADAM12	0	0	0	0	0	0.963645	0.00119761	0.0260272	0.00913
ADAM15	0	0	0	0	0	0.957707	0.00193756	0.0251824	0.0151725
ADAM17	0	0	0	0	0	0.959498	0.00165138	0.0265735	0.0122775
ADAM18	0	0	0	0	0	0.952196	0.00251572	0.0270635	0.0182252
ADAM19	0	0	0	0	0	0.964702	0.00110686	0.0256035	0.00858726
ADAM2	0	0	0	0	0	0.9446	0.00346314	0.0268514	0.0250852
ADAM20	0	0	0	0	0	0.943415	0.00360395	0.0277852	0.0251962
ADAM20P1	0	0	0	0	0	0.93863	0.00422295	0.0291156	0.0280317
ADAM21	0	0	0	0	0	0.942223	0.00375738	0.0277615	0.0262581
ADAM22	0	0	0	0	0	0.964824	0.00113126	0.0250856	0.00895889
ADAM23	0	0	0	0	0	0.962043	0.00139488	0.0258893	0.0106728
ADAM28	0	0	0	0	0	0.945303	0.00337831	0.0265803	0.0247387
ADAM29	0	0	0	0	0	0.943018	0.0036578	0.0274586	0.025866
ADAM30	0	0	0	0	0	0.947971	0.00302877	0.0275092	0.0214907
ADAM32	0	0	0	0	0	0.946416	0.00324599	0.0261352	0.024203
ADAM33	0	0	0	0	0	0.946874	0.00319302	0.0258624	0.0240708
ADAM3A	0	0	0	0	0	0.943072	0.00365102	0.0274377	0.0258391
ADAM5	0	0	0	0	0	0.94105	0.00390668	0.0282065	0.0268372
ADAM6	0	0	0	0	0	0.938632	0.00422259	0.0291147	0.0280304
ADAM7	0	0	0	0	0	0.955808	0.00209016	0.0266886	0.0154131
ADAM8	0	0	0	0	0	0.947817	0.00308503	0.0253038	0.0237938
ADAM9	0	0	0	0	0	0.962279	0.00134616	0.0261907	0.010184
ADAMDEC1	0	0	0	0	0	0.949584	0.00282674	0.0274683	0.0201212
ADAMTS1	0	0	0	0	0	0.945486	0.00335793	0.0262866	0.024869
ADAMTS10	0	1	0	0	0	0.941519	0.00207775	0.0480137	0.00838926
ADAMTS12	0	0	0	0	0	0.971451	0.0004202	0.0247298	0.00339878
ADAMTS13	0	0	0	0	0	0.950079	0.00282983	0.0244495	0.0226421
ADAMTS14	0	0	0	0	0	0.971082	0.000475402	0.0245746	0.0038681
ADAMTS15	0	0	0	0	0	0.945642	0.00333934	0.0262219	0.0247965
ADAMTS16	0	0	0	0	0	0.970622	0.000499215	0.0248659	0.00401236
ADAMTS17	0	0	0	0	0	0.967738	0.000859459	0.0243775	0.00702522
ADAMTS18	0	0	0	0	0	0.971868	0.000471092	0.0236799	0.00398106
ADAMTS19	0	0	0	0	0	0.963794	0.00129132	0.0244208	0.0104937
ADAMTS2	0	0	0	0	0	0.970476	0.000498541	0.0250481	0.0039772
ADAMTS20	0	0	0	0	0	0.974324	0.000377991	0.0218226	0.00347492
ADAMTS3	0	1	0	0	0	0.945027	0.00134114	0.0482197	0.00541202
ADAMTS4	0	0	0	0	0	0.959653	0.00160854	0.0269409	0.0117978
ADAMTS5	0	0	0	0	0	0.963795	0.00113412	0.0266147	0.00845643
ADAMTS6	0	0	0	0	0	0.967782	0.000797855	0.0250814	0.00633892
ADAMTS7	0	0	0	0	0	0.972997	0.00037095	0.0234644	0.00316726
ADAMTS8	0	0	0	0	0	0.96552	0.000926251	0.0266421	0.00691174
ADAMTS9	0	0	0	0	0	0.977378	0.000123016	0.0213392	0.00116014
ADAMTS9-AS2	0	0	0	0	0	0.93928	0.00413687	0.0288725	0.0277108
ADAMTSL1	0	0	0	1	0	0.457296	0.0569629	0.0113052	0.474436
ADAMTSL2	0	0	0	0	0	0.952719	0.00250442	0.0255437	0.0192334
ADAMTSL3	0	0	0	0	0	0.96771	0.000925081	0.0235324	0.00783294
ADAMTSL4	0	0	0	0	0	0.948978	0.00295221	0.024942	0.023128
ADAMTSL5	0	0	0	0	0	0.954665	0.00220501	0.0271878	0.0159424
ADAP1	0	0	0	0	0	0.957066	0.0019038	0.0272746	0.0137553
ADAP2	0	0	0	1	0	0.43009	0.0683312	0.0123694	0.489209
ADAR	0	0	0	0	0	0.963595	0.00121733	0.0258411	0.00934673
ADARB1	0	0	0	0	0	0.962788	0.00117603	0.0275841	0.00845196
ADARB2	0	0	0	0	0	0.963872	0.00106717	0.0273037	0.00775707
ADARB2-AS1	0	0	0	0	0	0.938635	0.00422217	0.0291135	0.0280289
ADAT1	0	0	0	0	0	0.954528	0.00221146	0.027393	0.015867
ADAT2	0	0	0	0	0	0.946073	0.00324761	0.0284143	0.0222648
ADAT3	0	0	0	0	0	0.940085	0.00403121	0.0286051	0.0272789
ADC	0	0	0	0	0	0.95332	0.00234923	0.0276586	0.0166725
ADCK1	0	0	0	0	0	0.960002	0.00152011	0.0275845	0.010893
ADCK2	0	0	0	0	0	0.954778	0.00218521	0.0273013	0.0157355
ADCK3	0	0	0	0	0	0.961273	0.00139882	0.0271192	0.0102093
ADCK4	0	0	0	0	1	0.713364	0.031921	0.0199739	0.234742
ADCK5	0	0	0	0	0	0.960462	0.00147984	0.0273617	0.010696
ADCY1	0	0	0	0	0	0.964583	0.0011018	0.0258498	0.00846546
ADCY10	0	0	0	0	0	0.964035	0.00128749	0.0240514	0.0106259
ADCY10P1	0	0	0	0	0	0.942299	0.00374785	0.0277327	0.0262208
ADCY2	0	0	0	0	0	0.967638	0.00074644	0.0258661	0.00574969
ADCY3	0	0	0	0	0	0.969617	0.000563165	0.0253923	0.00442793
ADCY4	0	0	0	0	0	0.964405	0.00115703	0.0253884	0.00904968
ADCY5	0	0	0	0	0	0.970978	0.000433961	0.0251366	0.00345159
ADCY6	0	0	0	0	0	0.969849	0.00048032	0.0259779	0.0036923
ADCY7	1	0	0	0	0	0.928503	0.00526875	0.0425621	0.0236665
ADCY8	0	0	0	0	0	0.96636	0.000925906	0.0254851	0.00722914
ADCY9	0	0	0	0	0	0.967144	0.000790143	0.0260183	0.00604763
ADCYAP1	0	0	0	0	0	0.940479	0.0039809	0.0283106	0.02723
ADCYAP1R1	0	0	0	0	0	0.957931	0.00181177	0.0270427	0.0132146
ADD1	0	0	0	0	0	0.96195	0.00132896	0.0269555	0.00976523
ADD2	0	0	0	0	0	0.965547	0.000990087	0.0258478	0.00761534
ADD3	0	0	0	0	0	0.960318	0.00153985	0.0267675	0.0113751
ADGB	0	0	0	0	0	0.956876	0.00209749	0.0232568	0.0177694
ADH1A	0	0	0	0	0	0.952095	0.00246311	0.0284989	0.0169435
ADH1B	0	0	0	0	0	0.952529	0.00240618	0.0285145	0.0165504
ADH4	0	0	0	0	0	0.950072	0.00273094	0.0283573	0.0188396
ADH5	0	0	0	0	0	0.951304	0.00257921	0.0282038	0.0179129
ADH6	0	0	0	0	0	0.950727	0.00264398	0.0284123	0.0182169
ADH7	0	0	0	0	0	0.949199	0.00284691	0.0282753	0.0196784
ADHFE1	0	0	0	0	0	0.957882	0.00178018	0.0276313	0.012707
ADI1	0	0	0	0	0	0.948594	0.00291228	0.0286149	0.0198787
ADIG	0	0	0	0	0	0.939346	0.00412827	0.0288333	0.0276927
ADIPOQ	0	0	0	0	0	0.949572	0.00278221	0.0286754	0.0189703
ADIPOQ-AS1	0	0	0	0	0	0.938796	0.00420086	0.0290536	0.0279497
ADIPOR1	0	0	0	0	0	0.950271	0.0027133	0.0281679	0.0188477
ADIPOR2	0	0	0	0	0	0.951489	0.00256661	0.0279597	0.0179845
ADIRF	0	0	0	0	0	0.939218	0.00414517	0.028861	0.0277756
ADK	0	0	0	0	0	0.948431	0.00295349	0.0280633	0.0205526
ADM	0	0	0	0	0	0.947779	0.00302759	0.0283592	0.0208342
ADM2	0	0	0	0	0	0.940691	0.00395326	0.0282753	0.0270808
ADM5	0	0	0	0	0	0.940377	0.00399392	0.0283767	0.0272525
ADNP	0	0	0	0	1	0.573749	0.0489202	0.0159943	0.361336
ADNP2	0	0	0	0	0	0.952773	0.00243018	0.0273907	0.0174057
ADO	0	0	0	0	0	0.948955	0.00287989	0.0282382	0.0199273
ADORA1	0	0	0	0	0	0.951963	0.00246825	0.0287271	0.0168416
ADORA2A	0	0	0	0	0	0.952942	0.00237118	0.0281713	0.0165155
ADORA2A-AS1	0	0	0	0	0	0.939911	0.00405412	0.0286358	0.0273994
ADORA2B	0	0	0	0	0	0.943598	0.00357222	0.0283406	0.0244897
ADORA3	0	0	0	0	0	0.94604	0.00326552	0.0278704	0.0228237
ADPGK	0	0	0	0	0	0.955058	0.00212408	0.027783	0.0150345
ADPGK-AS1	0	0	0	0	0	0.938792	0.00420135	0.0290549	0.0279515
ADPRH	0	0	0	0	0	0.953906	0.00223663	0.0283757	0.0154817
ADPRHL1	0	0	0	0	0	0.954238	0.00221491	0.0280102	0.0155369
ADPRHL2	0	0	0	0	0	0.951976	0.00248661	0.0283361	0.0172013
ADPRM	0	0	0	0	0	0.948002	0.0029943	0.0284859	0.0205183
ADRA1A	0	0	0	0	0	0.957003	0.0018422	0.0283514	0.0128039
ADRA1B	0	0	0	0	0	0.9537	0.00227493	0.0281631	0.0158622
ADRA1D	0	0	0	0	0	0.954898	0.00213308	0.0279793	0.0149898
ADRA2A	0	0	0	0	0	0.941158	0.00389441	0.0278324	0.0271156
ADRA2B	0	0	0	0	0	0.941438	0.00385817	0.0278472	0.026857
ADRA2C	0	0	0	0	0	0.942189	0.00376365	0.0273682	0.0266789
ADRB1	0	0	0	0	0	0.941149	0.00389583	0.0277297	0.0272257
ADRB2	0	0	0	0	0	0.952191	0.00243841	0.0287316	0.0166394
ADRB3	0	0	0	0	0	0.957534	0.00178614	0.0281858	0.0124941
ADRBK1	0	0	0	0	0	0.961321	0.00145892	0.0261963	0.0110237
ADRBK2	0	0	0	0	0	0.958021	0.00183583	0.0264543	0.0136892
ADRM1	0	0	0	0	0	0.955371	0.00208079	0.0278508	0.014697
ADSL	0	0	0	0	0	0.962326	0.00126512	0.0271895	0.00921973
ADSS	0	0	0	0	0	0.955647	0.00206147	0.0275887	0.0147031
ADSSL1	0	0	0	0	0	0.962559	0.00125405	0.0269724	0.00921491
ADTRP	0	0	0	0	0	0.94502	0.00338599	0.0283734	0.023221
AEBP1	0	0	0	0	0	0.969587	0.000653686	0.0244142	0.00534541
AEBP2	0	0	0	0	0	0.943808	0.00356122	0.0269626	0.0256677
AEN	0	0	0	0	0	0.948882	0.0028831	0.0284021	0.019833
AES	0	0	0	0	0	0.941728	0.00382081	0.0278081	0.0266426
AFAP1	0	0	0	0	0	0.962786	0.00125558	0.0266014	0.00935699
AFAP1-AS1	0	0	0	0	0	0.938626	0.00422342	0.029117	0.0280335
AFAP1L1	0	0	0	0	0	0.96376	0.00117745	0.0261154	0.00894709
AFAP1L2	0	0	0	0	0	0.963793	0.00113213	0.0266419	0.00843301
AFF1	0	0	0	0	0	0.963631	0.00122205	0.0257187	0.00942797
AFF3	0	0	0	0	0	0.963455	0.00126843	0.025351	0.00992584
AFF4	0	0	0	0	0	0.966906	0.000860991	0.0255145	0.00671836
AFG3L1P	0	0	0	0	0	0.94068	0.00395426	0.0283461	0.0270197
AFG3L2	0	0	0	0	0	0.964289	0.00112677	0.0259692	0.0086149
AFM	0	0	0	0	0	0.947982	0.00303046	0.0273936	0.0215937
AFMID	0	0	0	0	0	0.948939	0.00289992	0.0277196	0.0204411
AFP	0	0	0	0	0	0.950688	0.00270187	0.0270791	0.0195315
AFTPH	0	0	0	0	0	0.953882	0.00230222	0.027179	0.016637
AGA	0	0	0	0	0	0.953237	0.00233522	0.0281381	0.0162892
AGAP1	0	0	0	0	0	0.968596	0.00066991	0.025493	0.00524089
AGAP11	0	0	0	0	0	0.943547	0.00359217	0.0272561	0.0256049
AGAP2	0	0	0	0	0	0.967108	0.000954852	0.0240223	0.00791522
AGAP3	0	0	0	0	0	0.964174	0.00115825	0.0257308	0.00893661
AGAP4	0	0	0	0	0	0.953534	0.00233097	0.0274825	0.0166527
AGAP5	0	0	0	0	0	0.953184	0.00237955	0.0273774	0.0170587
AGAP6	0	0	0	0	0	0.945084	0.00339769	0.0272899	0.0242281
AGAP7	0	0	0	0	0	0.942767	0.00368904	0.0275541	0.0259895
AGAP8	0	0	0	0	0	0.943546	0.00359227	0.0272564	0.0256053
AGAP9	0	0	0	0	0	0.947329	0.00313901	0.0257921	0.0237396
AGBL1	0	0	0	0	0	0.959451	0.00173484	0.0252293	0.0135845
AGBL2	0	0	0	0	0	0.961165	0.00149614	0.0259115	0.0114273
AGBL3	0	0	0	0	0	0.959428	0.00169152	0.0260562	0.0128246
AGBL4	0	0	0	0	0	0.953646	0.00233081	0.0271919	0.0168314
AGBL5	0	0	0	0	1	0.766591	0.0244758	0.020503	0.18843
AGER	0	0	0	0	0	0.949435	0.0028615	0.0269322	0.0207708
AGFG1	0	0	0	0	0	0.95014	0.00275726	0.0274539	0.0196484
AGFG2	0	0	0	0	0	0.952993	0.00237269	0.0280154	0.0166189
AGGF1	0	0	0	0	0	0.954217	0.00228843	0.0265776	0.0169175
AGK	0	0	0	0	0	0.947044	0.00315671	0.0270075	0.0227923
AGL	0	0	0	0	0	0.973562	0.000348896	0.0230559	0.00303349
AGMAT	0	0	0	0	0	0.956097	0.00195373	0.0284122	0.0135372
AGMO	0	0	0	0	0	0.949922	0.00277929	0.0276093	0.0196894
AGO1	0	0	0	2	0	0.02479	0.110622	0.000653588	0.863934
AGO2	0	0	0	3	0	0.000471317	0.115713	1.27059e-05	0.883803
AGO3	0	0	0	0	0	0.965006	0.00105495	0.0258212	0.00811804
AGO4	0	0	0	0	0	0.964135	0.00114381	0.025982	0.00873951
AGPAT1	0	0	0	0	0	0.952812	0.00239402	0.0280496	0.0167446
AGPAT2	0	0	0	0	0	0.950142	0.00273259	0.028101	0.0190242
AGPAT3	0	0	0	0	0	0.956873	0.00190398	0.0276606	0.0135619
AGPAT4	0	0	0	0	0	0.955686	0.0020533	0.0276446	0.0146159
AGPAT5	0	0	0	0	0	0.948101	0.00300494	0.0277712	0.0211233
AGPAT6	0	0	0	0	0	0.954858	0.00216468	0.0275025	0.0154748
AGPAT9	0	0	0	0	0	0.952589	0.00246584	0.0270931	0.0178517
AGPHD1	0	0	0	0	0	0.949056	0.00286926	0.0281713	0.0199032
AGPS	0	0	0	0	0	0.959435	0.00164807	0.0267418	0.012175
AGR2	0	0	0	0	0	0.944332	0.00347377	0.0284654	0.0237288
AGR3	0	0	0	0	0	0.943948	0.00352292	0.0285229	0.0240062
AGRN	0	0	0	0	0	0.971244	0.000635003	0.0224698	0.00565159
AGRP	0	0	0	0	0	0.946359	0.00319865	0.028802	0.0216405
AGT	0	0	0	0	0	0.948809	0.0028947	0.0283438	0.0199522
AGTPBP1	0	0	0	0	0	0.967131	0.000872857	0.02506	0.00693608
AGTR1	0	0	0	0	0	0.949872	0.00275926	0.0282966	0.0190717
AGTRAP	0	0	0	0	0	0.941194	0.00388819	0.0281465	0.0267713
AGXT	0	0	0	0	0	0.955501	0.0020657	0.0278298	0.0146034
AGXT2	0	0	0	0	0	0.95623	0.0020059	0.027294	0.0144701
AGXT2L1	0	0	0	0	0	0.95687	0.00190196	0.0276995	0.0135285
AGXT2L2	0	0	0	0	0	0.957081	0.00185491	0.0280164	0.0130474
AHCTF1	0	0	0	0	0	0.968369	0.000934376	0.0223672	0.00832947
AHCY	0	0	0	0	0	0.954953	0.00211589	0.028153	0.0147781
AHCYL1	0	0	0	0	0	0.960371	0.00154873	0.026541	0.0115389
AHCYL2	0	0	0	0	0	0.959188	0.00168821	0.0265784	0.0125449
AHDC1	1	0	0	0	2	0.0269934	0.165122	0.0011376	0.806747
AHI1	0	0	0	0	0	0.963072	0.0013614	0.0245859	0.0109806
AHNAK	0	0	0	0	0	0.967078	0.000934076	0.0243494	0.00763874
AHNAK2	0	0	0	0	0	0.955721	0.00223999	0.0220303	0.0200089
AHR	0	0	0	0	0	0.959201	0.00170564	0.0262708	0.012823
AHRR	0	0	0	0	0	0.954501	0.00222319	0.0272296	0.0160464
AHSA1	0	0	0	0	0	0.953479	0.00230999	0.0280342	0.0161771
AHSA2	0	0	0	0	0	0.940925	0.00391945	0.0286613	0.0264942
AHSG	0	0	0	0	0	0.947111	0.00311476	0.0283434	0.0214309
AHSP	0	0	0	0	0	0.939478	0.00411073	0.028798	0.0276128
AICDA	0	0	0	0	0	0.947772	0.00303038	0.0283036	0.0208942
AIDA	0	0	0	0	0	0.946097	0.00325233	0.0281188	0.022532
AIF1	0	0	0	0	0	0.943663	0.00356098	0.0284915	0.0242849
AIF1L	0	0	0	0	0	0.944047	0.00351103	0.0284701	0.0239721
AIFM2	0	0	0	0	0	0.951428	0.00256567	0.028154	0.0178527
AIFM3	0	0	0	0	0	0.963167	0.00121316	0.0265622	0.00905779
AIG1	0	0	0	0	0	0.948719	0.00290368	0.0284157	0.0199616
AIM1	0	0	0	0	0	0.962376	0.00145737	0.0242643	0.0119018
AIM1L	0	0	0	0	0	0.961356	0.00153928	0.0248361	0.0122683
AIM2	0	0	0	0	0	0.940616	0.00396258	0.0283704	0.0270515
AIMP1	0	0	0	0	0	0.947785	0.0030326	0.0281838	0.0209987
AIMP2	0	0	0	0	0	0.94829	0.00295318	0.0285839	0.0201732
AIP	0	0	0	0	0	0.95085	0.00264671	0.0279893	0.0185137
AIPL1	0	0	0	0	0	0.954938	0.00212798	0.0279792	0.0149545
AIRE	0	0	0	0	0	0.953625	0.00234155	0.0270114	0.0170216
AIRN	0	0	0	0	0	0.938796	0.00420091	0.0290537	0.0279499
AJAP1	0	0	0	0	0	0.941832	0.00380731	0.0278364	0.0265244
AJUBA	0	0	0	0	0	0.949574	0.00283901	0.0271157	0.0204712
AK1	0	0	0	0	0	0.951579	0.00252836	0.0285256	0.0173667
AK2	0	0	0	0	0	0.949533	0.00280471	0.028253	0.0194088
AK3	0	0	0	0	0	0.951147	0.00259175	0.0283686	0.0178924
AK4	0	0	0	0	0	0.946259	0.00322325	0.0284185	0.0220988
AK5	0	0	0	0	0	0.952232	0.00250356	0.0272518	0.0180125
AK7	0	0	0	0	1	0.650907	0.0385766	0.0176541	0.292863
AK8	0	0	0	0	0	0.952487	0.0024428	0.0278977	0.017173
AKAP1	0	0	0	0	0	0.957704	0.00185442	0.0267934	0.0136483
AKAP10	0	0	0	0	0	0.955033	0.00217911	0.0267971	0.015991
AKAP11	0	0	0	0	0	0.956984	0.00201006	0.0254321	0.0155739
AKAP12	0	0	0	0	0	0.953304	0.00241983	0.0260237	0.0182522
AKAP13	0	0	0	0	0	0.956867	0.00212332	0.0219521	0.0190572
AKAP2	0	0	0	0	0	0.959363	0.00162939	0.0271552	0.0118528
AKAP3	0	0	0	0	0	0.949796	0.00279102	0.027727	0.019686
AKAP5	0	0	0	0	0	0.940747	0.00394549	0.0283316	0.0269755
AKAP6	0	0	0	0	0	0.962533	0.00146117	0.0238783	0.0121277
AKAP7	0	0	0	0	0	0.944454	0.00346736	0.0279775	0.0241011
AKAP8	0	0	0	0	0	0.947549	0.00309375	0.0270057	0.0223511
AKAP8L	0	0	0	0	0	0.94833	0.00300345	0.0267099	0.0219571
AKAP9	0	0	0	0	0	0.972774	0.000777829	0.0175926	0.00885589
AKD1	0	0	1	0	0	0.614896	0.0193379	0.358945	0.00682102
AKIP1	0	0	0	0	0	0.945179	0.0033622	0.0284972	0.0229616
AKIRIN1	0	0	0	0	0	0.950097	0.00272757	0.0283615	0.018814
AKIRIN2	0	0	0	0	0	0.950433	0.00270667	0.0278228	0.019038
AKNA	0	0	0	0	0	0.951405	0.00266421	0.0253068	0.0206236
AKNAD1	0	0	0	0	0	0.945848	0.00331166	0.0265241	0.0243161
AKR1A1	0	0	0	0	0	0.950414	0.00270171	0.0280069	0.0188779
AKR1B1	0	0	0	0	0	0.949205	0.00284599	0.0282795	0.0196692
AKR1B10	0	0	0	0	0	0.947999	0.00300087	0.0283071	0.0206931
AKR1B15	0	0	0	0	0	0.941396	0.00386233	0.0280754	0.0266663
AKR1C1	0	0	0	0	0	0.948167	0.00299995	0.0276522	0.0211805
AKR1C2	0	0	0	0	0	0.948923	0.00290809	0.0275295	0.0206399
AKR1C3	0	0	0	0	0	0.949123	0.00288356	0.0275059	0.0204876
AKR1C4	0	0	0	0	0	0.947526	0.00307358	0.0279301	0.0214699
AKR1C6P	0	0	0	0	0	0.940075	0.00403272	0.0285741	0.0273184
AKR1CL1	0	0	0	0	0	0.939866	0.00405994	0.0286525	0.0274214
AKR1D1	0	0	0	0	0	0.951555	0.00255604	0.0280086	0.0178803
AKR1E2	0	0	0	0	0	0.950844	0.00265031	0.0279219	0.0185835
AKR7A2	0	0	0	0	0	0.952816	0.00238624	0.0281911	0.0166065
AKR7A3	0	0	0	0	0	0.951504	0.00256061	0.0280522	0.0178836
AKR7L	0	0	0	0	0	0.93945	0.00411446	0.0288087	0.0276267
AKT1	0	0	0	0	0	0.958485	0.00174358	0.0270505	0.0127209
AKT1S1	0	0	0	0	0	0.941159	0.00389292	0.0281119	0.0268358
AKT2	0	0	0	0	0	0.960068	0.00151449	0.0275513	0.0108666
AKT3	0	0	0	0	0	0.955189	0.00214443	0.0271086	0.0155582
AKTIP	0	1	0	0	0	0.919491	0.00583546	0.0543436	0.0203302
ALAD	0	0	0	0	0	0.957133	0.00186015	0.0278388	0.0131685
ALAS1	0	1	0	0	0	0.936349	0.00239058	0.0524779	0.00878277
ALB	0	0	0	0	0	0.953453	0.00236881	0.0268736	0.0173049
ALCAM	0	0	0	0	0	0.94904	0.00289745	0.0273954	0.0206675
ALDH16A1	0	0	0	0	0	0.957785	0.00188722	0.0260285	0.0142991
ALDH18A1	0	0	0	0	0	0.966408	0.000858353	0.0262192	0.00651438
ALDH1A1	0	0	0	0	0	0.95572	0.00204552	0.0277052	0.0145291
ALDH1A2	0	0	0	0	0	0.959589	0.00156769	0.0276346	0.0112088
ALDH1A3	0	0	0	0	0	0.96027	0.00147122	0.0277925	0.0104667
ALDH1B1	0	0	0	0	0	0.957278	0.00180509	0.0283805	0.0125367
ALDH1L1	0	0	0	0	0	0.968068	0.000656199	0.0263029	0.00497283
ALDH1L1-AS1	0	0	0	0	0	0.938956	0.00417963	0.0289937	0.0278706
ALDH1L1-AS2	0	0	0	0	0	0.938629	0.00422301	0.0291158	0.028032
ALDH1L2	0	1	0	0	0	0.93962	0.00202345	0.050623	0.00773328
ALDH2	0	0	0	0	0	0.961397	0.00132575	0.0278558	0.00942138
ALDH3A1	0	0	0	0	0	0.956956	0.0018852	0.0277942	0.0133648
ALDH3A2	0	0	0	0	0	0.958416	0.00171128	0.0276661	0.0122066
ALDH3B2	0	0	0	0	0	0.95122	0.00260223	0.0279274	0.01825
ALDH4A1	0	0	0	0	0	0.963162	0.0011936	0.026818	0.0088267
ALDH5A1	0	0	0	0	0	0.95993	0.00154436	0.0273742	0.011151
ALDH6A1	0	0	0	0	0	0.959963	0.00156085	0.0270858	0.0113904
ALDH7A1	0	0	0	0	0	0.961001	0.00146477	0.0266642	0.0108701
ALDH8A1	0	0	0	0	0	0.95714	0.00182638	0.0283261	0.0127071
ALDH9A1	0	0	0	0	0	0.956494	0.00196438	0.0274444	0.0140968
ALDOA	0	0	0	0	0	0.957494	0.0018368	0.0275007	0.013168
ALDOB	0	0	0	0	0	0.955531	0.0020446	0.0281182	0.0143064
ALDOC	0	0	0	0	0	0.956314	0.00194869	0.0280656	0.0136721
ALG1	0	0	0	0	0	0.956856	0.00191774	0.0274739	0.0137525
ALG10	0	0	0	0	0	0.95266	0.00240055	0.0283019	0.0166379
ALG10B	0	0	0	0	0	0.952621	0.00240614	0.0282893	0.0166835
ALG11	0	0	0	0	0	0.940862	0.0039308	0.0282674	0.0269394
ALG12	0	0	0	0	0	0.957318	0.00183148	0.02792	0.0129303
ALG14	0	0	0	0	0	0.946672	0.00317279	0.028307	0.0218481
ALG1L	0	0	0	0	0	0.945777	0.00328553	0.0284398	0.0224975
ALG1L2	0	0	0	0	0	0.940666	0.00395607	0.0283514	0.0270266
ALG1L9P	0	0	0	0	0	0.939102	0.00416039	0.0289392	0.0277988
ALG2	0	0	0	0	0	0.956971	0.00186809	0.0280278	0.0131333
ALG3	0	0	0	0	0	0.942306	0.00374731	0.027674	0.0262728
ALG5	0	0	0	0	0	0.955521	0.0020979	0.027214	0.0151669
ALG6	0	0	0	0	0	0.955154	0.00212097	0.0276261	0.0150992
ALG8	0	0	0	0	0	0.957698	0.00185026	0.026876	0.0135757
ALG9	0	0	0	0	0	0.957391	0.00190044	0.0266519	0.0140566
ALK	0	0	0	0	0	0.964127	0.0012671	0.0242204	0.0103855
ALKBH1	0	0	0	0	0	0.952862	0.00238918	0.0280184	0.0167303
ALKBH2	0	0	0	0	0	0.946799	0.00315645	0.028302	0.0217423
ALKBH3	0	0	0	0	0	0.95068	0.00268717	0.0275166	0.0191162
ALKBH4	0	0	0	0	0	0.952064	0.00246183	0.0285985	0.0168752
ALKBH5	0	0	0	0	0	0.950352	0.00270887	0.0280251	0.0189143
ALKBH6	0	0	0	0	0	0.942118	0.00377129	0.0276917	0.0264187
ALKBH7	0	0	0	0	0	0.952259	0.00244924	0.0283568	0.0169353
ALKBH8	0	0	0	0	0	0.959749	0.00156795	0.0273564	0.0113265
ALLC	0	0	0	0	0	0.953667	0.00230387	0.0276925	0.0163365
ALMS1	0	0	1	0	0	0.63857	0.0282578	0.32162	0.0115523
ALMS1P	0	0	0	0	0	0.939438	0.00411606	0.0288132	0.0276328
ALOX12	0	0	0	0	0	0.960199	0.00156146	0.0266598	0.0115799
ALOX12B	0	0	0	0	0	0.962008	0.00134847	0.0266036	0.0100403
ALOX12P2	0	0	0	0	0	0.940585	0.00396652	0.0283819	0.0270665
ALOX15	0	0	0	0	0	0.956499	0.00199792	0.0268469	0.0146566
ALOX15B	0	0	0	0	0	0.959573	0.00161856	0.0269357	0.0118726
ALOX15P1	0	0	0	0	0	0.939129	0.00415672	0.0289288	0.0277851
ALOX5	0	0	0	0	0	0.964887	0.00103781	0.0262072	0.00786759
ALOX5AP	0	0	0	0	0	0.944781	0.00341036	0.0286591	0.0231492
ALOXE3	0	0	0	0	0	0.962933	0.00128645	0.0259519	0.00982851
ALPI	0	0	0	0	0	0.962924	0.00119257	0.0271863	0.00869746
ALPK1	0	0	0	0	0	0.958702	0.00177755	0.0260519	0.0134689
ALPK2	0	0	0	0	0	0.95612	0.00211311	0.0253669	0.0163997
ALPK3	0	0	0	0	0	0.960354	0.00165599	0.02477	0.0132199
ALPL	0	0	0	0	0	0.962247	0.00124752	0.0275253	0.00897985
ALPP	0	0	0	0	0	0.962491	0.00126975	0.0268763	0.00936293
ALPPL2	0	0	0	0	0	0.960924	0.00143929	0.0271468	0.0104902
ALS2	0	0	0	0	0	0.969451	0.000753565	0.0233546	0.00644081
ALS2CL	0	0	1	0	0	0.592121	0.0250008	0.374744	0.00813384
ALS2CR11	0	0	0	0	0	0.950388	0.00279116	0.0247719	0.0220492
ALS2CR12	0	0	0	0	0	0.945667	0.00332223	0.0274121	0.0235989
ALS2CR8	0	0	0	0	0	0.947944	0.0030421	0.0271198	0.0218945
ALX1	0	0	0	0	0	0.947232	0.00310519	0.0281438	0.0215193
ALX3	0	0	0	0	0	0.951958	0.00248337	0.0284461	0.0171121
ALX4	0	0	0	0	0	0.95168	0.00255275	0.0277248	0.0180426
ALYREF	0	0	0	0	0	0.947038	0.00313209	0.0280757	0.0217539
AMACR	0	0	0	0	0	0.955929	0.00200321	0.0279718	0.0140961
AMBN	0	0	0	0	0	0.949124	0.00286922	0.0279302	0.0200761
AMBP	0	0	0	0	0	0.950494	0.00269696	0.0278721	0.0189374
AMBRA1	0	0	0	0	0	0.956591	0.00206505	0.0252078	0.0161358
AMD1	0	0	0	0	0	0.949227	0.00284223	0.0283049	0.0196261
AMDHD1	0	0	0	0	0	0.956106	0.00197474	0.0280699	0.0138497
AMDHD2	0	0	0	0	0	0.960007	0.00152495	0.0275106	0.0109571
AMER2	0	0	0	0	0	0.94849	0.00296198	0.0275557	0.0209927
AMER3	0	0	0	0	0	0.948999	0.00291331	0.0270187	0.0210695
AMFR	0	0	0	0	0	0.958348	0.0017717	0.0268676	0.0130123
AMH	0	0	0	0	0	0.943628	0.00358316	0.027085	0.0257042
AMHR2	0	0	0	0	0	0.946168	0.00327158	0.026591	0.0239694
AMICA1	0	0	0	0	0	0.945115	0.00338073	0.0280492	0.0234553
AMIGO1	0	0	0	1	0	0.361985	0.0796272	0.0108391	0.547549
AMIGO2	0	0	0	0	0	0.94919	0.00284584	0.028334	0.0196301
AMIGO3	0	0	0	0	0	0.947752	0.00302817	0.0284447	0.020775
AMMECR1L	0	0	0	0	0	0.950845	0.00267293	0.0273431	0.0191389
AMN	0	0	0	0	0	0.942408	0.00373611	0.027305	0.0265512
AMN1	0	0	0	0	0	0.944709	0.00342943	0.0282356	0.023626
AMOTL1	0	0	0	0	0	0.964766	0.00107295	0.0259469	0.00821455
AMOTL2	0	0	0	0	0	0.964692	0.00105495	0.0262792	0.00797402
AMPD1	0	0	0	0	0	0.965059	0.000982729	0.0266235	0.00733481
AMPD2	0	0	0	0	0	0.969586	0.000506902	0.0260177	0.00388962
AMPD3	0	0	0	0	0	0.967672	0.000679016	0.0265544	0.00509492
AMPH	0	0	0	0	0	0.958029	0.00183727	0.0264111	0.0137225
AMT	0	0	0	0	0	0.957818	0.00175468	0.0281207	0.0123061
AMTN	0	0	0	0	0	0.940509	0.0039764	0.0284107	0.0271042
AMY1A	0	0	0	0	0	0.954408	0.00236745	0.0229672	0.0202569
AMY1B	0	0	0	0	0	0.9542	0.00238868	0.0230519	0.020359
AMY1C	0	0	0	0	0	0.9542	0.00238868	0.0230519	0.020359
AMY2A	0	0	0	0	0	0.958888	0.00168889	0.027134	0.0122891
AMY2B	0	0	0	0	0	0.957861	0.00181922	0.0270601	0.0132594
AMZ1	0	0	0	0	0	0.950474	0.00270387	0.0277598	0.0190623
AMZ2	0	0	0	0	0	0.945454	0.00333868	0.0279667	0.0232403
AMZ2P1	0	0	0	0	0	0.939111	0.00415918	0.0289358	0.0277943
ANAPC1	0	0	0	0	0	0.957923	0.00199538	0.0228818	0.0172001
ANAPC10	0	0	0	0	0	0.945969	0.00326545	0.028253	0.0225124
ANAPC11	0	0	0	0	0	0.941191	0.0038885	0.0281529	0.0267673
ANAPC13	0	0	0	0	0	0.940094	0.00403022	0.0285669	0.0273089
ANAPC15	0	0	0	0	0	0.943867	0.00353297	0.0285497	0.0240501
ANAPC16	0	0	0	0	0	0.939714	0.00407979	0.0287095	0.0274963
ANAPC1P1	0	0	0	0	0	0.940673	0.00395514	0.0283487	0.0270231
ANAPC2	0	0	0	0	0	0.963788	0.00112956	0.026681	0.00840144
ANAPC4	0	0	0	0	0	0.954061	0.00234125	0.0257048	0.0178927
ANAPC5	0	0	0	0	0	0.954485	0.00224404	0.026838	0.016433
ANAPC7	0	0	0	0	0	0.948289	0.0029971	0.0271929	0.0215205
ANG	0	0	0	0	0	0.939487	0.00410959	0.0287948	0.0276085
ANGEL1	0	0	0	0	0	0.95607	0.00205259	0.026801	0.0150767
ANGEL2	0	0	0	0	0	0.955177	0.00214449	0.0271359	0.0155428
ANGPT1	0	0	0	0	0	0.954938	0.00215825	0.0274375	0.0154668
ANGPT2	0	0	0	1	0	0.4453	0.0664909	0.0128244	0.475385
ANGPT4	0	0	0	0	0	0.952834	0.00240334	0.0278046	0.0169583
ANGPTL1	0	0	0	0	0	0.954481	0.002192	0.0278691	0.015458
ANGPTL2	0	0	0	0	0	0.958036	0.00175622	0.0277021	0.0125059
ANGPTL3	0	0	0	0	0	0.94784	0.00303673	0.0278174	0.0213055
ANGPTL4	0	0	0	0	0	0.951562	0.00257298	0.0275982	0.0182667
ANGPTL5	0	0	0	0	0	0.948234	0.00297925	0.0280464	0.0207401
ANGPTL6	0	0	0	0	0	0.952894	0.00241572	0.0273775	0.0173127
ANGPTL7	0	0	0	0	0	0.950729	0.00265153	0.0282373	0.0183822
ANHX	0	0	0	0	0	0.94129	0.00387584	0.0281154	0.0267185
ANK1	0	0	0	0	0	0.976251	0.000131434	0.0224399	0.00117737
ANK2	0	0	0	0	1	0.955051	0.00227751	0.0186278	0.0240432
ANK3	0	0	0	0	0	0.977918	0.000219575	0.0196076	0.0022549
ANKAR	0	0	0	0	0	0.952896	0.00248881	0.0253593	0.019256
ANKDD1A	0	0	0	0	0	0.952524	0.00247579	0.0270488	0.0179518
ANKDD1B	0	0	0	0	0	0.942798	0.00368548	0.0274976	0.0260187
ANKEF1	0	0	0	0	0	0.954201	0.00226323	0.027168	0.0163673
ANKFN1	0	0	0	0	0	0.9573	0.00190927	0.0266917	0.0140995
ANKFY1	0	0	0	0	0	0.960253	0.00163589	0.0253539	0.0127573
ANKH	0	0	0	0	0	0.945113	0.00338141	0.028026	0.0234794
ANKHD1	0	0	0	0	0	0.972217	0.000535266	0.0224816	0.0047662
ANKHD1-EIF4EBP3	0	0	0	0	0	0.972565	0.00052059	0.0222239	0.00469093
ANKIB1	0	0	0	0	0	0.959157	0.00175877	0.0254195	0.0136647
ANKK1	0	0	0	0	0	0.948798	0.00292642	0.0274434	0.0208324
ANKLE1	0	0	0	0	0	0.944279	0.00350093	0.0271305	0.0250895
ANKLE2	0	0	0	0	0	0.961806	0.00138038	0.0264955	0.0103177
ANKMY1	0	0	0	0	0	0.954266	0.00228499	0.0265172	0.0169314
ANKMY2	0	0	0	0	0	0.949607	0.00282203	0.0275228	0.0200484
ANKRA2	0	0	0	0	0	0.945217	0.0033679	0.0280299	0.0233849
ANKRD1	0	0	0	0	0	0.946183	0.00324496	0.027965	0.0226067
ANKRD10	0	0	0	0	0	0.949397	0.00282227	0.028252	0.0195283
ANKRD11	1	0	0	0	2	0.149335	0.124228	0.00529699	0.72114
ANKRD12	0	0	0	0	0	0.968481	0.000818889	0.0238542	0.0068457
ANKRD13A	0	0	0	0	0	0.960389	0.00152461	0.0268632	0.0112231
ANKRD13B	0	0	0	0	0	0.961837	0.00133651	0.027036	0.00979032
ANKRD13C	0	0	0	0	0	0.956625	0.00198328	0.0268338	0.0145583
ANKRD13D	0	0	0	0	0	0.960601	0.00146919	0.0272758	0.010654
ANKRD16	0	0	0	0	0	0.949938	0.0027716	0.0277647	0.0195254
ANKRD17	0	0	0	0	0	0.96925	0.000789139	0.0231605	0.0068
ANKRD18A	0	0	0	0	0	0.945934	0.00330326	0.026295	0.0244679
ANKRD18B	0	0	0	0	0	0.946001	0.00329522	0.026275	0.0244287
ANKRD18DP	0	0	0	0	0	0.939812	0.00406696	0.0286727	0.0274479
ANKRD19P	0	0	0	0	0	0.939921	0.00405284	0.0286321	0.0273945
ANKRD2	0	0	0	0	0	0.947488	0.00308367	0.0277477	0.0216811
ANKRD20A1	0	0	0	0	0	0.945107	0.00340184	0.0266559	0.0248352
ANKRD20A11P	0	0	0	0	0	0.939275	0.00413754	0.0288744	0.0277133
ANKRD20A12P	0	0	0	0	0	0.939094	0.00416133	0.0289419	0.0278023
ANKRD20A19P	0	0	0	0	0	0.939113	0.00415883	0.0289348	0.027793
ANKRD20A2	0	0	0	0	0	0.950923	0.00273472	0.0243725	0.0219698
ANKRD20A3	0	0	0	0	0	0.956157	0.00219256	0.0222514	0.0193995
ANKRD20A4	0	0	0	0	0	0.944771	0.00344248	0.0267857	0.0250012
ANKRD20A5P	0	0	0	0	0	0.940821	0.0039361	0.0282929	0.0269502
ANKRD20A8P	0	0	0	0	0	0.942022	0.00378281	0.027838	0.0263575
ANKRD22	0	0	0	0	0	0.943449	0.00359095	0.0283815	0.0245787
ANKRD23	0	0	0	0	0	0.942744	0.00368836	0.0279701	0.0255976
ANKRD24	0	0	0	0	0	0.948179	0.00304111	0.025455	0.0233247
ANKRD26	0	0	0	0	0	0.954865	0.00230195	0.0238809	0.0189519
ANKRD26P1	0	0	0	0	0	0.940996	0.00391351	0.0282266	0.0268635
ANKRD26P3	0	0	0	0	0	0.941537	0.0038443	0.0280218	0.0265965
ANKRD27	0	0	0	0	0	0.958361	0.0018406	0.025624	0.0141745
ANKRD28	0	0	0	0	0	0.964884	0.00107429	0.025755	0.00828705
ANKRD29	0	0	0	0	0	0.945106	0.00338523	0.0278816	0.0236275
ANKRD30A	0	0	0	0	0	0.949454	0.00289683	0.0249561	0.0226927
ANKRD30B	0	0	0	0	0	0.950599	0.00277014	0.0244983	0.0221324
ANKRD30BL	0	0	0	0	0	0.939534	0.00410345	0.0287772	0.0275854
ANKRD30BP2	0	0	0	0	0	0.940176	0.00401952	0.0285359	0.0272683
ANKRD30BP3	0	0	0	0	0	0.939553	0.0041009	0.02877	0.0275758
ANKRD31	0	0	0	0	0	0.949294	0.00291474	0.02502	0.0227709
ANKRD32	0	0	0	0	0	0.951134	0.00267405	0.0262161	0.019976
ANKRD33	0	0	0	0	0	0.94956	0.00282021	0.0277462	0.0198732
ANKRD33B	0	0	0	0	0	0.94185	0.00380568	0.0277103	0.0266341
ANKRD34A	0	0	0	0	0	0.942486	0.00372513	0.0275187	0.0262697
ANKRD34B	0	0	0	0	0	0.944128	0.00350561	0.0282021	0.0241646
ANKRD34C	0	0	0	0	0	0.940926	0.00392258	0.0282533	0.0268983
ANKRD35	0	0	0	0	0	0.948056	0.00305634	0.0253746	0.0235127
ANKRD36	0	0	0	0	0	0.957476	0.0020647	0.021706	0.018753
ANKRD36B	0	0	0	0	0	0.952005	0.0026183	0.0239187	0.0214579
ANKRD36BP2	0	0	0	0	0	0.941027	0.00390962	0.0282151	0.0268486
ANKRD37	0	0	0	0	0	0.939751	0.00407507	0.0286913	0.027483
ANKRD39	0	0	0	0	0	0.940646	0.00395897	0.0283095	0.0270858
ANKRD40	0	0	0	0	0	0.94594	0.00327551	0.0279992	0.0227858
ANKRD42	0	0	0	0	0	0.947594	0.00306658	0.0278739	0.0214657
ANKRD44	0	0	0	0	0	0.964778	0.00105061	0.0262074	0.00796365
ANKRD45	0	0	0	0	0	0.943436	0.00359251	0.0283862	0.0245849
ANKRD46	0	0	0	0	0	0.945017	0.00339607	0.0279135	0.0236739
ANKRD49	0	0	0	0	0	0.94522	0.00335491	0.0285731	0.0228519
ANKRD50	0	0	0	0	0	0.961363	0.00149953	0.0254945	0.0116429
ANKRD52	0	0	0	0	0	0.964852	0.00108669	0.0256412	0.00841971
ANKRD53	0	0	0	0	0	0.946812	0.00317746	0.0274173	0.0225937
ANKRD54	0	0	0	0	0	0.946703	0.00318384	0.0277388	0.022374
ANKRD55	0	0	0	0	0	0.950462	0.00272737	0.0271518	0.0196584
ANKRD6	0	0	0	0	0	0.957682	0.00186705	0.026621	0.0138299
ANKRD61	0	0	0	0	0	0.940397	0.00399088	0.0284528	0.0271594
ANKRD62	0	0	0	0	0	0.946484	0.00323789	0.0261111	0.0241667
ANKRD62P1-PARP4P3	0	0	0	0	0	0.939724	0.00407855	0.028706	0.0274916
ANKRD63	0	0	0	0	0	0.942259	0.00375441	0.0274628	0.0265237
ANKRD65	0	0	0	0	0	0.942899	0.003674	0.0272642	0.0261624
ANKRD66	0	0	0	0	0	0.940256	0.00400918	0.028506	0.027229
ANKRD7	0	0	0	0	0	0.9428	0.00367843	0.0281969	0.0253248
ANKRD9	0	0	0	0	0	0.941721	0.00382088	0.0279567	0.0265012
ANKS1A	0	0	0	0	0	0.961114	0.0015095	0.0257966	0.0115801
ANKS1B	0	0	0	0	0	0.963689	0.00127777	0.0248162	0.010217
ANKS3	0	0	0	0	0	0.95567	0.00211269	0.026571	0.0156459
ANKS4B	0	0	0	0	0	0.948265	0.00295814	0.0285378	0.0202393
ANKS6	0	0	0	0	0	0.959423	0.00164997	0.0267349	0.012192
ANKUB1	0	0	0	0	0	0.943744	0.00356479	0.0275176	0.0251736
ANKZF1	0	0	0	0	0	0.9618	0.00141	0.0260846	0.010705
ANLN	0	0	0	0	0	0.966111	0.000964053	0.0253634	0.00756112
ANO1	0	0	0	1	0	0.743357	0.0265449	0.0192717	0.210826
ANO10	0	0	0	0	0	0.958798	0.00168324	0.0273841	0.012135
ANO2	0	0	0	0	0	0.967833	0.000783356	0.0251855	0.00619834
ANO3	0	0	0	0	0	0.966606	0.00093573	0.0250131	0.00744558
ANO4	0	0	0	0	0	0.967794	0.00082622	0.0247198	0.00666041
ANO5	0	0	0	0	0	0.964457	0.0011498	0.0254056	0.00898756
ANO6	0	0	0	0	0	0.967881	0.000768792	0.0252924	0.00605769
ANO7	0	0	0	0	0	0.958887	0.00182726	0.0246502	0.0146357
ANO8	0	0	0	0	0	0.968972	0.000701176	0.0246523	0.00567477
ANO9	0	0	0	0	0	0.954559	0.00227496	0.0259063	0.0172599
ANP32A	0	0	0	0	0	0.946512	0.00319799	0.028146	0.0221438
ANP32B	0	0	0	0	0	0.945193	0.00336665	0.0282327	0.0232077
ANP32C	0	0	0	0	0	0.939809	0.00406743	0.0286725	0.0274512
ANP32D	0	0	0	0	0	0.941167	0.00388256	0.0290507	0.0258998
ANP32E	0	0	0	0	0	0.946636	0.00318702	0.0279593	0.0222181
ANPEP	0	0	0	0	0	0.967753	0.000758594	0.0255785	0.00590969
ANTXR1	0	0	0	0	0	0.959942	0.00156886	0.0270069	0.0114821
ANTXR2	0	0	0	0	0	0.956452	0.00198463	0.0271874	0.0143761
ANXA1	0	0	0	0	0	0.950534	0.00268968	0.0279252	0.0188512
ANXA10	0	0	0	0	0	0.94757	0.00308302	0.0273649	0.0219816
ANXA11	0	0	0	0	0	0.96002	0.00153962	0.0272866	0.0111535
ANXA13	0	0	0	0	0	0.952058	0.00250726	0.0276732	0.0177611
ANXA2	0	0	0	0	0	0.942258	0.00375303	0.0277399	0.026249
ANXA2R	0	0	0	0	0	0.939723	0.00407877	0.0286946	0.0275039
ANXA3	0	0	0	0	0	0.951035	0.00263377	0.0277376	0.0185939
ANXA4	0	0	0	0	0	0.955588	0.00207384	0.0274991	0.0148387
ANXA5	0	0	0	0	0	0.953611	0.0023045	0.0278195	0.0162654
ANXA6	0	0	0	0	0	0.964288	0.00106443	0.026745	0.00790222
ANXA7	0	0	0	0	0	0.955632	0.00209135	0.0270806	0.0151959
ANXA8	0	0	0	0	0	0.944545	0.0034699	0.026869	0.0251163
ANXA8L1	0	0	0	0	0	0.94411	0.00352295	0.0270362	0.0253308
ANXA8L2	0	0	0	0	0	0.941393	0.00386289	0.0280467	0.0266974
ANXA9	0	0	0	0	0	0.947993	0.0030285	0.0274184	0.0215604
AOAH	0	0	0	0	0	0.94444	0.00348259	0.026913	0.0251641
AOAH-IT1	0	0	0	0	0	0.9387	0.00421365	0.0290895	0.0279972
AOC2	0	0	0	0	0	0.959596	0.00161313	0.0269743	0.0118161
AOC3	0	0	0	0	0	0.960607	0.00149367	0.0269273	0.0109717
AOX1	0	1	0	0	0	0.946357	0.00139476	0.046389	0.00585876
AOX2P	0	0	0	0	0	0.943144	0.00364209	0.0274103	0.0258037
AP1AR	0	0	0	0	0	0.946085	0.00326345	0.0277056	0.0229459
AP1B1	0	0	0	0	0	0.969908	0.000454377	0.0261703	0.00346741
AP1B1P1	0	0	0	0	0	0.93896	0.00417909	0.0289921	0.0278686
AP1G1	0	0	0	0	0	0.967323	0.000828541	0.0253344	0.0065139
AP1G2	0	0	0	0	0	0.967599	0.00073786	0.0260116	0.00565157
AP1M1	0	0	0	0	0	0.964249	0.00102074	0.0273086	0.00742117
AP1M2	0	0	0	0	0	0.960199	0.0014897	0.0276652	0.0106461
AP1S1	0	0	0	0	0	0.947474	0.00306235	0.0285035	0.0209599
AP1S3	0	0	0	0	0	0.94839	0.00293507	0.0287138	0.019961
AP2A1	0	0	0	0	0	0.970582	0.000434696	0.0255886	0.00339499
AP2A2	0	0	0	0	0	0.970182	0.000482651	0.0255632	0.00377171
AP2B1	0	0	0	0	0	0.945503	0.00335429	0.0265027	0.0246399
AP2M1	0	0	0	0	0	0.958106	0.00176154	0.027492	0.0126406
AP2S1	0	0	0	0	0	0.94891	0.00287282	0.0285726	0.0196449
AP3B1	0	0	0	0	1	0.72649	0.0289751	0.0192384	0.225296
AP3B2	0	0	0	0	0	0.971383	0.000359442	0.0254307	0.00282701
AP3D1	0	0	0	0	0	0.973158	0.000252996	0.024522	0.00206732
AP3M1	0	0	0	1	0	0.423529	0.0704584	0.0124491	0.493563
AP3M2	0	0	0	0	0	0.95669	0.00191183	0.0278988	0.013499
AP3S1	0	0	0	0	0	0.944754	0.00341714	0.0285276	0.0233014
AP3S2	0	0	0	0	0	0.946811	0.0031524	0.0283864	0.0216502
AP4B1	0	0	0	0	0	0.960014	0.00157698	0.0267601	0.0116488
AP4B1-AS1	0	0	0	0	0	0.939118	0.00415818	0.028933	0.0277905
AP4E1	0	0	0	0	0	0.960784	0.00154829	0.0257924	0.0118755
AP4M1	0	0	0	0	0	0.955916	0.00204734	0.0272471	0.0147896
AP4S1	0	0	0	0	0	0.946956	0.00314043	0.028157	0.021747
AP5B1	0	0	0	0	0	0.943491	0.00360113	0.0269332	0.025975
AP5M1	0	0	0	0	0	0.953255	0.00235454	0.0277173	0.0166736
AP5S1	0	0	0	0	0	0.945098	0.00337174	0.0285409	0.0229895
AP5Z1	0	0	0	0	0	0.958877	0.00175997	0.0259971	0.0133662
APAF1	0	0	0	0	0	0.964339	0.00117104	0.0252987	0.00919116
APBA1	0	0	0	0	0	0.962173	0.00131487	0.0267879	0.00972438
APBA2	0	0	0	0	0	0.964273	0.00103747	0.0270833	0.00760575
APBA3	0	0	0	0	0	0.961305	0.00141124	0.0269	0.0103842
APBB1	0	0	0	0	0	0.959014	0.00170118	0.0267072	0.012578
APBB1IP	0	0	0	0	0	0.957371	0.0018749	0.0271322	0.013622
APBB2	0	0	0	0	0	0.961394	0.00144379	0.026291	0.0108709
APBB3	0	0	0	0	0	0.954331	0.00222662	0.027577	0.0158659
APC	0	0	0	0	0	0.971764	0.000651899	0.0215237	0.00606025
APC2	0	0	0	0	0	0.974723	0.000347701	0.0217158	0.00321349
APCDD1	0	0	0	0	0	0.958251	0.00170749	0.0280154	0.0120257
APCDD1L	0	0	0	0	0	0.957466	0.00179066	0.0282445	0.0124988
APCDD1L-AS1	0	0	0	0	0	0.939426	0.00411769	0.0288179	0.0276389
APCS	0	0	0	0	0	0.94392	0.0035251	0.0285961	0.0239589
APEH	0	0	0	0	0	0.95978	0.00160896	0.0267037	0.0119072
APEX1	0	0	0	0	0	0.953382	0.00232887	0.0279086	0.016381
APH1A	0	0	0	0	0	0.952013	0.00248417	0.0282904	0.0172128
APH1B	0	0	0	0	0	0.949324	0.00283144	0.028261	0.0195839
API5	0	0	0	0	0	0.954447	0.00224929	0.0268237	0.0164795
APIP	0	0	0	0	0	0.948029	0.00299516	0.0283579	0.0206174
APITD1	0	0	0	0	0	0.944294	0.0034822	0.0282944	0.0239292
APITD1-CORT	0	0	0	0	0	0.945325	0.0033552	0.0279732	0.0233466
APLF	0	0	0	0	0	0.950984	0.00263602	0.0278387	0.0185412
APLNR	0	0	0	0	0	0.940119	0.00402704	0.0285429	0.027311
APLP1	0	0	0	0	0	0.952498	0.00250704	0.0262984	0.0186966
APLP2	0	0	0	0	0	0.963987	0.00112871	0.0263972	0.00848718
APMAP	0	0	0	0	0	0.955344	0.00210913	0.0274117	0.0151354
APOA1	0	0	0	0	0	0.940729	0.00394867	0.0282025	0.0271203
APOA1BP	0	0	0	0	0	0.951873	0.00249697	0.0283934	0.0172362
APOA2	0	0	0	0	0	0.939351	0.00412751	0.0288459	0.0276757
APOA4	0	0	0	0	0	0.943085	0.00364254	0.0281069	0.0251657
APOA5	0	0	0	0	0	0.946161	0.0032442	0.0281139	0.0224811
APOB	0	0	0	0	0	0.976394	0.000274819	0.020656	0.00267482
APOBEC1	0	0	0	0	0	0.943001	0.00365036	0.0283323	0.0250168
APOBEC2	0	0	0	0	0	0.945689	0.00329526	0.0285083	0.0225078
APOBEC3A	0	0	0	0	0	0.940273	0.00400731	0.0284417	0.0272784
APOBEC3B	0	0	0	0	0	0.943091	0.00364938	0.0273319	0.025928
APOBEC3C	0	0	0	0	0	0.940649	0.00395848	0.0283293	0.0270637
APOBEC3D	0	0	0	0	0	0.942914	0.00367111	0.0274337	0.0259808
APOBEC3F	0	0	0	0	0	0.943174	0.00363874	0.0273517	0.0258359
APOBEC3G	0	0	0	0	0	0.942339	0.00374282	0.0277163	0.0262022
APOBEC3H	0	0	0	0	0	0.940946	0.00392005	0.0282458	0.0268886
APOBEC4	0	0	0	0	0	0.940257	0.00400888	0.028525	0.0272089
APOBR	0	0	0	0	0	0.944021	0.00353445	0.0269934	0.0254515
APOC1	0	0	0	0	0	0.939277	0.00413734	0.02886	0.0277258
APOC1P1	0	0	0	0	0	0.939025	0.00417048	0.0289678	0.0278365
APOC2	0	0	0	0	0	0.939882	0.0040579	0.0286467	0.0274137
APOC3	0	0	0	0	0	0.940122	0.00402651	0.0285561	0.0272949
APOC4	0	0	0	0	0	0.939387	0.00412282	0.0288325	0.0276581
APOC4-APOC2	0	0	0	0	0	0.939286	0.00413606	0.0288702	0.0277078
APOD	0	0	0	0	0	0.945887	0.00326392	0.0287005	0.0221491
APOE	0	0	0	0	0	0.946968	0.00313383	0.0283263	0.0215719
APOF	0	0	0	0	0	0.941236	0.00388197	0.0282544	0.0266275
APOH	0	0	0	0	0	0.947509	0.003075	0.02796	0.0214564
APOL1	0	0	0	0	0	0.942668	0.00369912	0.0278756	0.0257573
APOL2	0	0	0	0	0	0.941564	0.00384082	0.0280306	0.0265649
APOL3	0	0	0	0	0	0.943185	0.00363241	0.027876	0.0253063
APOL5	0	0	0	0	0	0.942643	0.00370495	0.0275461	0.0261057
APOL6	0	0	0	0	0	0.940339	0.00399792	0.0285523	0.0271109
APOLD1	0	0	0	0	0	0.940878	0.00392966	0.0280958	0.0270965
APOM	0	0	0	0	0	0.946309	0.00321016	0.0286416	0.0218388
APOPT1	0	0	0	0	0	0.943791	0.00354576	0.0284065	0.0242568
APP	0	0	0	0	0	0.963212	0.00125145	0.0259849	0.00955168
APPBP2	0	0	0	0	0	0.948599	0.00296288	0.0270214	0.0214168
APPL1	0	0	0	0	0	0.958353	0.00180865	0.026233	0.013605
APPL2	0	0	0	0	1	0.618112	0.0436755	0.0173227	0.32089
APRT	0	0	0	0	0	0.946734	0.00316288	0.0283727	0.0217308
APTX	0	0	0	0	0	0.953613	0.00231637	0.0275796	0.0164915
AQP1	0	0	0	0	0	0.953715	0.00225869	0.0284186	0.0156077
AQP10	0	0	0	1	0	0.368364	0.0792285	0.0111015	0.541306
AQP11	0	0	0	0	0	0.947582	0.00305326	0.028356	0.0210088
AQP12A	0	0	0	0	0	0.945736	0.0032967	0.0282099	0.022757
AQP12B	0	0	0	0	0	0.946436	0.00320464	0.0282625	0.0220967
AQP2	0	0	0	0	0	0.95109	0.00258912	0.0285791	0.0177416
AQP3	0	0	0	0	0	0.951757	0.00252534	0.0281168	0.0176014
AQP4	0	0	0	0	0	0.948398	0.00294061	0.0285411	0.0201199
AQP4-AS1	0	0	0	0	0	0.939993	0.00404338	0.0286048	0.0273588
AQP5	0	0	0	0	0	0.94595	0.00325954	0.0285644	0.0222263
AQP6	0	0	0	0	0	0.948492	0.00292406	0.0286538	0.0199298
AQP7	0	0	0	0	0	0.949818	0.00276351	0.028363	0.0190553
AQP7P1	0	0	0	0	0	0.938954	0.00417984	0.0289943	0.0278714
AQP7P3	0	0	0	0	0	0.939383	0.00412332	0.0288339	0.02766
AQP8	0	0	0	0	0	0.950771	0.00263102	0.0285695	0.0180287
AQP9	0	0	0	0	0	0.94786	0.00301364	0.0284581	0.0206679
AQPEP	0	0	0	0	0	0.957566	0.00189296	0.0264087	0.0141328
AQR	0	0	0	0	0	0.973443	0.000326454	0.0234391	0.00279163
ARAP1	0	0	0	0	0	0.968225	0.000838699	0.0239566	0.0069795
ARAP2	0	0	0	0	0	0.966971	0.000999229	0.0236	0.00843012
ARAP3	0	0	0	0	0	0.968249	0.000829442	0.0240435	0.00687768
ARC	0	0	0	0	0	0.942062	0.00377904	0.0275929	0.0265662
ARCN1	0	0	0	0	0	0.95923	0.00166261	0.0268992	0.0122079
AREG	0	0	0	0	0	0.94678	0.00318316	0.0273394	0.0226979
AREL1	0	0	0	0	0	0.961146	0.00147925	0.0262015	0.011173
ARF1	0	0	0	0	0	0.948101	0.00297347	0.0286986	0.0202267
ARF3	0	0	0	0	0	0.948813	0.00288429	0.0286	0.0197025
ARF4	0	0	0	0	0	0.94773	0.00302626	0.0285829	0.020661
ARF5	0	0	0	0	0	0.947764	0.00301972	0.0286401	0.0205759
ARF6	0	0	0	0	0	0.951998	0.00245584	0.0288725	0.0166731
ARFGAP1	0	0	0	0	0	0.957596	0.00185273	0.0270419	0.013509
ARFGAP2	0	0	0	0	0	0.961747	0.00135111	0.0269872	0.00991427
ARFGAP3	0	0	0	0	0	0.95805	0.00179363	0.0270997	0.0130564
ARFGEF1	0	0	0	0	0	0.974853	0.000236565	0.0228311	0.00207984
ARFGEF2	0	0	0	1	0	0.869003	0.0112471	0.0202197	0.0995303
ARFIP1	0	0	0	0	0	0.951875	0.00251305	0.0280565	0.0175556
ARFIP2	0	0	0	0	0	0.954665	0.00217786	0.0277047	0.0154523
ARFRP1	0	0	0	0	0	0.94183	0.00380727	0.027873	0.0264892
ARG1	0	0	0	0	0	0.950904	0.002629	0.0282384	0.0182287
ARG2	0	0	0	0	0	0.951665	0.00254915	0.027851	0.0179352
ARGFX	0	0	0	0	0	0.941512	0.00384756	0.0280315	0.0266091
ARGLU1	0	0	0	0	0	0.95031	0.00274685	0.0271347	0.019808
ARHGAP1	0	0	0	0	0	0.954978	0.00212859	0.0278816	0.0150118
ARHGAP10	0	0	0	0	0	0.960502	0.00156621	0.0260328	0.0118985
ARHGAP11A	0	0	0	0	0	0.958767	0.00173254	0.0266815	0.0128189
ARHGAP11B	0	0	0	0	0	0.940349	0.00399714	0.028471	0.0271832
ARHGAP12	0	0	0	0	0	0.96192	0.0013916	0.0261477	0.0105411
ARHGAP15	0	0	0	0	1	0.559035	0.051982	0.0160444	0.372938
ARHGAP17	0	0	0	0	0	0.960669	0.00151385	0.02653	0.0112872
ARHGAP18	0	0	0	0	0	0.945671	0.00333269	0.0266065	0.0243901
ARHGAP19	0	0	0	0	0	0.943714	0.00357157	0.0271818	0.0255322
ARHGAP19-SLIT1	0	0	0	0	0	0.940698	0.00395199	0.0283395	0.027011
ARHGAP20	0	0	0	0	0	0.955405	0.00217341	0.0259372	0.0164843
ARHGAP21	0	0	0	0	0	0.972282	0.000494466	0.0229015	0.00432247
ARHGAP22	0	0	0	0	0	0.962722	0.0012493	0.0267824	0.00924664
ARHGAP23	0	0	0	0	0	0.949725	0.00287099	0.0242913	0.0231124
ARHGAP24	0	0	0	0	0	0.958624	0.00175801	0.0265465	0.0130716
ARHGAP25	0	0	0	0	0	0.954156	0.00226819	0.0271825	0.0163937
ARHGAP26	0	0	0	0	0	0.964872	0.0010636	0.0259091	0.00815574
ARHGAP26-AS1	0	0	0	0	0	0.939279	0.00413691	0.0288726	0.027711
ARHGAP27	0	0	0	0	0	0.961893	0.00144261	0.0254275	0.0112367
ARHGAP28	0	0	0	0	0	0.952821	0.0024405	0.0270133	0.0177248
ARHGAP29	0	0	0	0	0	0.950812	0.00273645	0.0251524	0.0212995
ARHGAP30	0	0	0	0	0	0.95945	0.00165805	0.0265581	0.0123335
ARHGAP31	0	0	0	0	0	0.958488	0.00181927	0.0257487	0.0139442
ARHGAP32	0	0	0	0	0	0.966835	0.00097558	0.0241458	0.00804341
ARHGAP33	1	0	0	0	0	0.949881	0.00174518	0.0397971	0.00857681
ARHGAP35	0	0	0	0	0	0.966749	0.000853742	0.0258136	0.00658353
ARHGAP39	0	0	0	0	0	0.965331	0.00102621	0.0257093	0.00793397
ARHGAP40	0	0	0	0	0	0.944599	0.00346359	0.026807	0.02513
ARHGAP42	0	0	0	0	0	0.956074	0.00213194	0.0250183	0.0167755
ARHGAP44	0	0	0	0	0	0.958249	0.00183806	0.0259218	0.0139907
ARHGAP5	0	0	0	0	0	0.965088	0.0010323	0.0259854	0.00789424
ARHGAP8	0	0	0	0	0	0.944135	0.00351576	0.0274604	0.0248893
ARHGAP9	0	0	0	0	0	0.961206	0.00148414	0.0260213	0.0112883
ARHGDIA	0	0	0	1	0	0.360344	0.0793511	0.0107126	0.549592
ARHGDIB	0	0	0	0	0	0.946463	0.00319175	0.028585	0.0217601
ARHGDIG	0	0	0	0	0	0.94447	0.00345906	0.0283038	0.0237667
ARHGEF1	0	0	0	0	0	0.96386	0.00121288	0.0254793	0.0094474
ARHGEF10	0	0	0	0	0	0.970969	0.000479788	0.0246622	0.00388946
ARHGEF10L	0	0	0	0	0	0.970255	0.00051284	0.0251596	0.00407221
ARHGEF11	0	0	0	0	0	0.967053	0.000992018	0.0235771	0.00837812
ARHGEF12	0	0	0	0	0	0.96957	0.000730725	0.023489	0.00621061
ARHGEF15	0	0	0	0	0	0.957254	0.00191619	0.0266675	0.0141628
ARHGEF16	0	0	0	0	0	0.961242	0.00143588	0.026664	0.0106584
ARHGEF17	0	0	0	0	0	0.970604	0.000684994	0.0226729	0.00603793
ARHGEF18	0	0	0	0	0	0.965335	0.00100661	0.0259476	0.00771098
ARHGEF19	0	0	0	0	0	0.958135	0.00184216	0.0260971	0.013926
ARHGEF2	0	0	0	0	0	0.964256	0.00122294	0.0246842	0.00983664
ARHGEF25	0	0	0	0	0	0.94633	0.00325434	0.0263573	0.0240587
ARHGEF26	0	0	0	0	0	0.96095	0.00151474	0.0260139	0.0115212
ARHGEF26-AS1	0	0	0	0	0	0.938962	0.00417881	0.0289914	0.0278676
ARHGEF28	0	0	0	0	0	0.953525	0.00245824	0.0233263	0.0206908
ARHGEF3	0	0	0	0	0	0.961385	0.00142918	0.026516	0.0106695
ARHGEF3-AS1	0	0	0	0	0	0.938794	0.0042011	0.0290542	0.0279506
ARHGEF33	0	0	0	0	0	0.946308	0.00326038	0.0259664	0.0244656
ARHGEF35	0	0	0	0	0	0.941322	0.00387182	0.0281035	0.0267029
ARHGEF37	0	0	0	0	0	0.953134	0.00238277	0.0274433	0.0170399
ARHGEF38	0	0	0	0	0	0.946673	0.00319854	0.0272443	0.0228845
ARHGEF38-IT1	0	0	0	0	0	0.938802	0.00420012	0.0290515	0.0279469
ARHGEF39	0	0	0	0	0	0.948602	0.00294259	0.0277252	0.0207303
ARHGEF4	0	0	0	0	0	0.963052	0.00121337	0.0267354	0.00899962
ARHGEF40	0	0	0	0	0	0.965457	0.00118909	0.023137	0.0102166
ARHGEF5	0	0	0	0	0	0.964083	0.00123714	0.024762	0.00991778
ARHGEF7	0	0	0	0	0	0.961861	0.001382	0.0263826	0.0103746
ARID1A	0	0	0	1	0	0.804996	0.0178968	0.0187304	0.158376
ARID1B	0	0	0	0	8	4.83133e-11	0.102012	1.13009e-12	0.897988
ARID2	0	0	0	0	0	0.963222	0.0013544	0.0244271	0.0109969
ARID3A	0	0	0	0	0	0.956937	0.00191592	0.0273391	0.0138084
ARID3B	0	0	0	0	0	0.953452	0.00232276	0.0278545	0.016371
ARID3C	0	0	0	0	0	0.950495	0.00268228	0.0282207	0.0186017
ARID4A	0	0	0	0	0	0.963591	0.00128701	0.0248436	0.0102784
ARID4B	0	0	0	0	0	0.960431	0.0016216	0.0252448	0.012703
ARID5A	0	0	0	0	0	0.948648	0.00292617	0.0280462	0.0203796
ARID5B	0	0	0	0	1	0.65172	0.0393842	0.0181794	0.290717
ARIH1	0	0	0	0	1	0.627593	0.0420971	0.0173843	0.312925
ARIH2	0	0	0	0	0	0.958326	0.00177484	0.0268605	0.0130384
ARIH2OS	0	0	0	0	0	0.940508	0.00397758	0.0281939	0.0273208
ARL1	0	0	0	0	0	0.94903	0.00286724	0.0283169	0.0197863
ARL10	0	0	0	0	0	0.946538	0.00319898	0.0279831	0.0222803
ARL11	0	0	0	0	0	0.94573	0.00327747	0.0289386	0.0220544
ARL13B	0	0	0	0	0	0.95031	0.00273743	0.0274133	0.0195395
ARL14	0	0	0	0	0	0.944941	0.00338519	0.0288186	0.022855
ARL14EP	0	0	0	0	0	0.943292	0.00360683	0.0286438	0.0244572
ARL14EPL	0	0	0	0	0	0.940137	0.00402464	0.0285507	0.0272878
ARL15	0	0	0	0	0	0.943847	0.00353891	0.0283831	0.0242313
ARL16	0	0	0	0	0	0.939753	0.00407528	0.0285961	0.0275759
ARL17A	0	0	0	0	0	0.941492	0.00385008	0.028039	0.0266189
ARL17B	0	0	0	0	0	0.939848	0.00406231	0.0286593	0.0274303
ARL2	0	0	0	0	0	0.940422	0.00398762	0.0284383	0.0271519
ARL2-SNX15	0	0	0	0	0	0.94011	0.00402814	0.0285608	0.027301
ARL2BP	0	0	0	0	0	0.940651	0.00395805	0.0283495	0.0270415
ARL3	0	0	0	0	0	0.946839	0.0031436	0.028555	0.0214629
ARL4A	0	0	0	0	0	0.944586	0.00343308	0.02878	0.0232007
ARL4C	0	0	0	0	0	0.952333	0.00241346	0.0288485	0.0164049
ARL4D	0	0	0	0	0	0.950856	0.00262203	0.0285257	0.0179963
ARL5A	0	0	0	0	0	0.946013	0.00325472	0.0284396	0.0222923
ARL5B	0	0	0	0	0	0.946308	0.00321791	0.0283835	0.0220906
ARL5C	0	0	0	0	0	0.945097	0.00336823	0.0286834	0.0228514
ARL6	0	0	0	0	0	0.945952	0.00326497	0.0283541	0.0224285
ARL6IP1	0	0	0	0	0	0.944449	0.00346172	0.0283132	0.0237765
ARL6IP4	0	0	0	0	0	0.950683	0.00269529	0.0272838	0.0193376
ARL6IP5	0	0	0	0	0	0.947317	0.0030679	0.0289322	0.0206833
ARL6IP6	0	0	0	0	0	0.942318	0.00373734	0.0285046	0.0254397
ARL8A	0	0	0	0	0	0.949525	0.00280976	0.0281511	0.019514
ARL8B	0	0	0	0	0	0.948155	0.00298364	0.0282203	0.020641
ARL9	0	0	0	0	0	0.939728	0.00407807	0.0287046	0.0274898
ARMC1	0	0	0	0	0	0.947651	0.00304852	0.0282272	0.0210735
ARMC10	0	0	0	0	0	0.948483	0.0029399	0.0282618	0.0203156
ARMC12	0	0	0	0	0	0.942243	0.00375482	0.0277537	0.0262481
ARMC2	0	0	0	0	0	0.957857	0.00182576	0.0269614	0.0133557
ARMC3	0	0	0	0	0	0.958547	0.00178707	0.0262069	0.0134588
ARMC4	0	0	0	0	0	0.964095	0.00110112	0.026581	0.0082234
ARMC5	0	0	0	0	0	0.951937	0.00256186	0.0266818	0.0188198
ARMC6	0	0	0	0	0	0.957272	0.00186173	0.0275431	0.0133231
ARMC7	0	0	0	0	0	0.948249	0.00294793	0.0288575	0.0199457
ARMC8	0	0	0	0	0	0.95969	0.00165894	0.026083	0.0125681
ARMC9	0	0	0	0	0	0.957458	0.00187308	0.0269833	0.0136851
ARMS2	0	0	0	0	0	0.939237	0.00414247	0.0288884	0.0277318
ARNT	0	0	0	0	0	0.960881	0.00149794	0.026391	0.0112299
ARNT2	0	0	0	0	0	0.957584	0.0018626	0.0269025	0.0136512
ARNTL	0	0	0	0	0	0.960558	0.00151579	0.026696	0.0112301
ARNTL2	0	0	0	0	0	0.955651	0.00208975	0.0270662	0.0151927
ARPC1A	0	0	0	0	0	0.954564	0.00219712	0.0275821	0.0156566
ARPC1B	0	0	0	0	0	0.952958	0.00239466	0.0276582	0.0169887
ARPC2	0	0	0	0	0	0.950594	0.0026801	0.0279717	0.018754
ARPC3	0	0	0	0	0	0.945206	0.00335635	0.0285871	0.0228502
ARPC4	0	0	0	0	0	0.941137	0.0038955	0.0281587	0.0268083
ARPC4-TTLL3	0	0	0	0	0	0.944258	0.00350477	0.026983	0.0252538
ARPC5	0	0	0	0	0	0.945015	0.00337375	0.0288806	0.0227307
ARPC5L	0	0	0	0	0	0.944194	0.00348633	0.0287193	0.0236006
ARPP19	0	0	0	0	0	0.942318	0.00373075	0.0289275	0.0250236
ARPP21	0	0	0	0	0	0.961751	0.00142769	0.0259093	0.0109121
ARRB1	0	0	0	0	0	0.957537	0.00181741	0.0277178	0.0129275
ARRB2	1	0	0	0	0	0.940771	0.00257218	0.0457704	0.010886
ARRDC1	0	0	0	0	0	0.951696	0.00254234	0.0279156	0.0178465
ARRDC2	0	0	0	0	0	0.958633	0.00171826	0.0271629	0.0124863
ARRDC3	0	0	0	0	0	0.951697	0.00254724	0.0278023	0.0179537
ARRDC3-AS1	0	0	0	0	0	0.939226	0.00414393	0.0288926	0.0277372
ARRDC4	0	0	0	0	0	0.952557	0.00243739	0.0278253	0.0171808
ARRDC5	0	0	0	0	0	0.940868	0.0039278	0.0285688	0.026635
ARSA	0	0	0	0	0	0.957102	0.00188031	0.0275843	0.0134336
ARSB	0	0	0	0	0	0.959874	0.00156777	0.0271421	0.0114161
ARSG	0	0	0	0	0	0.942502	0.00372167	0.027743	0.0260335
ARSI	1	0	0	0	0	0.941521	0.00235694	0.0462401	0.00988158
ARSJ	0	0	0	0	0	0.954786	0.00214891	0.0279491	0.0151155
ARSK	0	0	0	0	0	0.954027	0.00227138	0.027442	0.0162593
ART1	0	0	0	0	0	0.947697	0.00304922	0.0280151	0.021239
ART3	0	0	0	0	0	0.945755	0.00330386	0.0277876	0.0231534
ART4	0	0	0	0	0	0.943919	0.00352601	0.0285574	0.0239975
ART5	0	0	0	0	0	0.948043	0.0029956	0.0282945	0.020667
ARTN	0	0	0	0	0	0.942539	0.00371281	0.0281637	0.0255846
ARV1	0	0	0	0	0	0.94473	0.00342589	0.0282747	0.0235695
ARVCF	0	0	0	0	1	0.780202	0.0230263	0.0210511	0.175721
AS3MT	0	0	0	0	0	0.941496	0.00384976	0.028001	0.026653
ASAH1	0	0	0	0	0	0.954555	0.00220738	0.0274089	0.015829
ASAH2	0	0	0	0	0	0.959938	0.00160677	0.0264472	0.0120084
ASAH2B	0	0	0	0	0	0.940287	0.00400513	0.0284942	0.0272137
ASAP1	0	0	0	0	0	0.965459	0.00106806	0.0249702	0.00850304
ASAP2	0	0	0	0	0	0.967351	0.000830445	0.0252737	0.00654474
ASAP3	0	0	0	0	0	0.963416	0.0012609	0.0255237	0.00979981
ASB1	0	0	0	0	0	0.950056	0.00272951	0.0284381	0.0187759
ASB10	0	0	0	0	0	0.952741	0.00241418	0.0278233	0.0170217
ASB13	0	0	0	0	0	0.951339	0.00256964	0.0283145	0.0177773
ASB14	0	0	0	0	0	0.94254	0.00371756	0.0276409	0.0261019
ASB15	0	0	0	0	0	0.953267	0.00236854	0.0273914	0.0169726
ASB16	0	0	0	0	0	0.951393	0.00259887	0.0274856	0.0185227
ASB16-AS1	0	0	0	0	0	0.939008	0.0041728	0.0289744	0.0278451
ASB17	0	0	0	0	0	0.940976	0.00391347	0.0285757	0.0265345
ASB18	0	0	0	0	0	0.942744	0.0036899	0.0278181	0.0257482
ASB2	0	0	0	0	0	0.960527	0.00149422	0.0270556	0.0109228
ASB3	0	0	0	0	0	0.942368	0.00373914	0.0277063	0.0261866
ASB4	0	0	0	0	0	0.949807	0.00277264	0.0281734	0.0192467
ASB5	0	0	0	0	0	0.94796	0.00302113	0.0278276	0.021191
ASB6	0	0	0	0	0	0.944464	0.00346429	0.0280758	0.0239958
ASB7	0	0	0	0	0	0.95118	0.00262208	0.0275743	0.0186239
ASB8	0	0	0	0	0	0.945665	0.00330264	0.0283422	0.0226899
ASCC1	0	0	0	0	0	0.953753	0.00230664	0.0274216	0.0165192
ASCC2	0	0	0	0	0	0.960786	0.00148335	0.0267676	0.0109629
ASCC3	0	0	0	0	0	0.978014	9.67527e-05	0.0209601	0.000929567
ASCL1	0	0	0	0	0	0.940508	0.00397731	0.0282404	0.027274
ASCL2	0	0	0	0	0	0.939876	0.00405961	0.0284451	0.0276194
ASCL3	0	0	0	0	0	0.944806	0.00340183	0.0288668	0.0229257
ASCL4	0	0	0	0	0	0.948828	0.00287741	0.0287215	0.0195726
ASCL5	0	0	0	0	0	0.940246	0.00401128	0.0283407	0.0274019
ASF1A	0	0	0	0	0	0.945384	0.00333193	0.0286277	0.0226561
ASF1B	0	0	0	0	0	0.94908	0.00284551	0.0286973	0.0193771
ASGR1	0	0	0	0	0	0.9491	0.00286862	0.0280336	0.0199973
ASGR2	0	0	0	0	0	0.943905	0.00353578	0.0281264	0.0244324
ASH1L	0	0	0	0	0	0.971855	0.000693797	0.0207653	0.00668592
ASH2L	0	0	0	0	0	0.95725	0.00191023	0.0267815	0.0140586
ASIC1	0	0	0	0	0	0.960438	0.00154787	0.0264343	0.0115799
ASIC2	0	0	0	0	0	0.959897	0.00156994	0.02707	0.0114627
ASIC3	0	0	0	0	0	0.944545	0.00347099	0.0267185	0.0252656
ASIC4	0	0	0	0	0	0.957563	0.00184117	0.0272968	0.013299
ASIC5	0	0	0	0	0	0.947468	0.00308186	0.0279012	0.0215488
ASIP	0	0	0	0	0	0.942143	0.00375633	0.028793	0.0253081
ASL	0	0	0	0	0	0.961626	0.00135104	0.0271806	0.00984196
ASNA1	0	0	0	0	0	0.954112	0.00220027	0.0285441	0.0151435
ASNS	0	0	0	0	0	0.958786	0.00168769	0.027339	0.0121871
ASNSD1	0	0	0	0	0	0.958412	0.00171646	0.0275981	0.0122736
ASPA	0	0	0	0	0	0.949465	0.00280146	0.028551	0.0191826
ASPDH	0	0	0	0	0	0.94642	0.00321821	0.0278138	0.0225478
ASPG	0	0	0	0	0	0.956106	0.00202689	0.0271932	0.0146738
ASPH	0	0	0	0	0	0.961978	0.00143437	0.025404	0.0111839
ASPHD1	0	0	0	0	0	0.948182	0.00298183	0.0281719	0.0206645
ASPHD2	0	0	0	0	0	0.949872	0.00276453	0.0281695	0.0191943
ASPM	0	0	0	0	0	0.979568	0.000144147	0.0187365	0.00155174
ASPN	0	0	0	0	0	0.949178	0.00286276	0.027921	0.0200386
ASPRV1	0	0	0	0	0	0.939791	0.00406996	0.0286466	0.0274925
ASPSCR1	0	0	0	0	0	0.959299	0.00166706	0.026702	0.0123318
ASRGL1	0	0	0	0	0	0.951178	0.00258718	0.0283813	0.0178535
ASS1	0	0	0	0	0	0.943449	0.00360446	0.0272741	0.0256729
ASTE1	0	0	0	0	0	0.952349	0.00247597	0.0275559	0.0176195
ASTL	0	0	0	0	0	0.948684	0.00292412	0.0279709	0.020421
ASTN1	0	0	0	0	0	0.948643	0.00298892	0.0252087	0.0231596
ASTN2	0	0	0	0	0	0.954527	0.00231481	0.0248494	0.0183086
ASUN	0	0	0	0	1	0.655319	0.0383801	0.0179605	0.288341
ASXL1	0	0	0	0	0	0.964173	0.00118769	0.0253312	0.00930825
ASXL2	0	0	0	0	0	0.960782	0.00152643	0.0261396	0.0115523
ASXL3	0	0	0	0	4	2.55272e-05	0.11097	6.56104e-07	0.889004
ASZ1	0	0	0	0	0	0.94846	0.00296349	0.0276308	0.0209457
ATAD1	0	0	0	0	0	0.950342	0.00271398	0.0279299	0.0190144
ATAD2	0	0	0	0	0	0.964948	0.00122593	0.0234296	0.0103961
ATAD2B	0	0	0	0	0	0.953646	0.0024336	0.0240522	0.0198678
ATAD3A	0	0	0	0	0	0.967914	0.000716999	0.0258383	0.00553043
ATAD3B	0	0	0	0	0	0.967615	0.000732722	0.0260482	0.00560441
ATAD3C	0	0	0	0	0	0.957497	0.0018351	0.0275218	0.0131458
ATAD5	0	0	0	0	0	0.960275	0.00166909	0.0246874	0.013368
ATAT1	0	0	0	0	0	0.950921	0.00269497	0.0263834	0.0200002
ATCAY	0	0	0	0	0	0.952083	0.00248515	0.0280838	0.0173476
ATE1	0	0	0	0	0	0.957979	0.00181764	0.0268511	0.0133527
ATF1	0	0	0	0	0	0.945816	0.00328939	0.0280845	0.0228099
ATF2	0	0	0	0	0	0.953694	0.00232654	0.0271555	0.016824
ATF3	0	0	0	0	0	0.941709	0.00382122	0.028132	0.0263382
ATF4	0	0	0	0	0	0.945827	0.00327995	0.0284062	0.022487
ATF5	0	0	0	0	0	0.945712	0.00329302	0.0284765	0.0225182
ATF6	0	0	0	0	0	0.953999	0.00230048	0.0269053	0.0167955
ATF6B	0	0	0	0	0	0.945156	0.00339626	0.0265934	0.024854
ATF7	0	0	0	0	0	0.957467	0.00183628	0.0275629	0.0131342
ATF7IP	0	0	0	0	0	0.954627	0.00227577	0.0256717	0.017425
ATF7IP2	0	0	0	0	0	0.945847	0.00330359	0.0271627	0.0236865
ATG10	0	0	0	0	0	0.944966	0.0033998	0.0280576	0.0235769
ATG12	0	0	1	0	0	0.545497	0.0473046	0.393703	0.0134956
ATG13	0	0	0	0	0	0.948644	0.00294592	0.0274406	0.0209699
ATG14	0	0	0	0	0	0.946765	0.00319148	0.0270014	0.0230417
ATG16L1	0	0	0	0	0	0.955644	0.00213094	0.026254	0.0159712
ATG16L2	0	0	0	0	0	0.950798	0.00270224	0.0266463	0.0198537
ATG2A	0	0	0	0	0	0.975361	0.000240396	0.0222267	0.00217212
ATG2B	0	0	0	0	0	0.968898	0.000855614	0.0227395	0.00750658
ATG3	0	0	0	0	0	0.952642	0.00241911	0.0279797	0.0169594
ATG4B	0	0	0	0	0	0.95754	0.00182367	0.0276171	0.0130194
ATG4C	0	0	0	0	0	0.951654	0.00256595	0.0274884	0.0182913
ATG4D	0	0	0	0	0	0.955012	0.00214248	0.0275578	0.0152879
ATG5	0	0	0	0	0	0.949842	0.00276912	0.0281492	0.0192395
ATG7	0	0	0	0	0	0.961173	0.001404	0.0272118	0.0102112
ATG9A	0	0	0	0	0	0.961296	0.00140941	0.0269384	0.010356
ATG9B	0	0	0	0	0	0.941494	0.00384982	0.0280383	0.0266179
ATHL1	0	0	0	0	0	0.95922	0.00168751	0.0265291	0.0125634
ATIC	0	0	0	0	0	0.962546	0.00123376	0.0272461	0.00897457
ATL1	0	0	0	0	0	0.955702	0.00207549	0.0272159	0.0150067
ATL2	0	0	0	0	0	0.960386	0.00155136	0.0264759	0.0115871
ATL3	0	0	0	0	0	0.956145	0.00202824	0.0270831	0.0147438
ATM	0	0	0	0	0	0.9786	0.000175667	0.0194	0.00182456
ATMIN	0	0	0	0	0	0.947849	0.00304382	0.0275246	0.0215826
ATN1	0	0	0	0	0	0.947212	0.0031555	0.0254614	0.0241713
ATOH1	0	0	0	0	0	0.946368	0.00320365	0.0286051	0.0218237
ATOH7	0	0	0	0	0	0.946737	0.00315273	0.0286856	0.0214249
ATOH8	0	0	0	0	0	0.946174	0.00324206	0.0281291	0.0224545
ATOX1	0	0	0	0	0	0.939125	0.00415729	0.0289279	0.0277897
ATP10A	0	0	0	0	0	0.971769	0.000403804	0.0245336	0.00329335
ATP10B	0	0	0	0	0	0.971158	0.000467856	0.0245661	0.00380831
ATP10D	0	0	0	0	0	0.970242	0.000571766	0.0245296	0.00465666
ATP11A	0	0	0	0	0	0.971276	0.000467662	0.024427	0.00382888
ATP11B	0	0	0	0	0	0.968099	0.000782488	0.0248392	0.0062795
ATP12A	0	0	0	0	0	0.967738	0.000697074	0.0262799	0.00528541
ATP13A1	0	0	0	0	0	0.971547	0.000445427	0.0243484	0.00365962
ATP13A2	0	0	0	0	0	0.971035	0.000496324	0.0244014	0.00406679
ATP13A3	0	0	0	0	0	0.966079	0.000973219	0.0252936	0.00765384
ATP13A4	0	0	0	0	0	0.965896	0.00097513	0.0255338	0.00759528
ATP13A5	0	0	0	0	0	0.96614	0.000965392	0.0253054	0.00758922
ATP1A1	0	0	0	0	0	0.96793	0.000712192	0.0258713	0.00548643
ATP1A1OS	0	0	0	0	0	0.939246	0.00414131	0.0288851	0.0277274
ATP1A2	0	0	0	0	0	0.970637	0.000417867	0.0256955	0.00325016
ATP1A3	0	0	0	0	0	0.971733	0.000265871	0.0259518	0.00204983
ATP1A4	0	0	0	0	0	0.969976	0.000514925	0.0254717	0.00403751
ATP1B1	0	0	0	0	0	0.952351	0.002467	0.0277467	0.017435
ATP1B2	0	0	0	0	0	0.951406	0.00258309	0.0278239	0.0181867
ATP1B3	0	0	0	0	0	0.950535	0.00267855	0.0281891	0.0185974
ATP2A1	0	0	0	0	0	0.970697	0.000426735	0.0255364	0.00334001
ATP2A2	0	0	0	0	0	0.967091	0.000803005	0.0259426	0.00616366
ATP2A3	0	0	0	0	0	0.973259	0.000192535	0.0250059	0.00154298
ATP2B1	0	0	0	0	0	0.970063	0.000509338	0.0254266	0.00400114
ATP2B2	0	0	0	0	0	0.97307	0.000162247	0.0254926	0.00127518
ATP2B4	0	0	0	0	0	0.969945	0.000544528	0.0251942	0.00431651
ATP2C1	0	0	0	0	0	0.96745	0.000799221	0.0255098	0.00624102
ATP2C2	0	0	0	0	0	0.968384	0.000638788	0.0260964	0.00488078
ATP4A	0	0	0	0	0	0.968019	0.000685335	0.0260528	0.00524322
ATP4B	0	0	0	0	0	0.949272	0.00283479	0.0283444	0.0195484
ATP5A1	0	0	0	0	0	0.963155	0.0011583	0.0272592	0.00842699
ATP5B	0	0	0	0	0	0.957317	0.00181948	0.0281	0.0127633
ATP5C1	0	0	0	0	0	0.949455	0.00282439	0.0280012	0.0197192
ATP5D	0	0	0	0	0	0.947419	0.00306743	0.0285654	0.020948
ATP5E	0	0	0	0	0	0.939335	0.00412965	0.0288501	0.0276855
ATP5F1	0	0	0	0	0	0.94931	0.00283487	0.0282185	0.019637
ATP5G1	0	0	0	0	0	0.942068	0.00376566	0.0288297	0.0253366
ATP5G2	0	0	0	0	0	0.943286	0.00361064	0.0284755	0.0246277
ATP5G3	0	0	0	0	0	0.943402	0.00359298	0.0286074	0.0243972
ATP5H	0	0	0	0	0	0.942577	0.00370293	0.0285318	0.0251883
ATP5I	0	0	0	0	0	0.939265	0.0041389	0.0288544	0.0277414
ATP5J	0	0	0	0	0	0.942507	0.00371079	0.0286161	0.0251656
ATP5J2	0	0	0	0	0	0.939866	0.00405922	0.0287725	0.0273021
ATP5J2-PTCD1	0	0	0	0	0	0.96072	0.00144961	0.0273427	0.0104875
ATP5L	0	0	0	0	0	0.941515	0.00384077	0.0287061	0.0259381
ATP5L2	0	0	0	0	0	0.939169	0.0041516	0.0288797	0.0277993
ATP5O	0	0	0	0	0	0.9459	0.00326926	0.0284471	0.0223832
ATP5S	0	0	0	0	0	0.947984	0.00299803	0.0284462	0.0205722
ATP5SL	0	0	0	0	0	0.948042	0.00301821	0.0275707	0.0213696
ATP6AP1L	0	0	0	0	0	0.944173	0.00349854	0.028267	0.0240616
ATP6V0A1	0	0	0	0	0	0.968951	0.000625239	0.0255395	0.0048843
ATP6V0A2	0	0	0	0	0	0.965101	0.00102037	0.0261139	0.00776471
ATP6V0A4	0	0	0	0	0	0.96769	0.000767798	0.025556	0.00598629
ATP6V0B	0	0	0	0	0	0.949238	0.00282847	0.0286103	0.0193229
ATP6V0C	0	0	0	0	0	0.949907	0.00273634	0.0287254	0.0186317
ATP6V0D1	0	0	0	0	0	0.960326	0.00144547	0.0280331	0.0101959
ATP6V0D2	0	0	0	0	0	0.950703	0.0026688	0.0279086	0.0187193
ATP6V0E1	0	0	0	0	0	0.939428	0.00411745	0.0287981	0.0276563
ATP6V0E2	0	0	0	0	0	0.940768	0.00394348	0.0282099	0.0270787
ATP6V0E2-AS1	0	0	0	0	0	0.938968	0.00417804	0.0289892	0.0278647
ATP6V1A	0	0	0	0	0	0.962452	0.00127098	0.0269215	0.00935593
ATP6V1B1	0	0	0	0	0	0.961979	0.00130924	0.0271648	0.00954653
ATP6V1B2	0	0	0	0	0	0.960302	0.00154234	0.0267594	0.0113967
ATP6V1C1	0	0	0	0	0	0.952648	0.00243485	0.0276325	0.0172842
ATP6V1C2	0	0	0	0	0	0.953213	0.00236893	0.0275278	0.0168903
ATP6V1D	0	0	0	0	0	0.948542	0.00295038	0.0277181	0.0207892
ATP6V1E1	0	0	0	0	0	0.945981	0.00326267	0.0283026	0.0224541
ATP6V1E2	0	0	0	0	0	0.947146	0.00311445	0.0282058	0.021534
ATP6V1F	0	0	0	0	0	0.944598	0.00342712	0.0289525	0.0230227
ATP6V1G1	0	0	0	0	0	0.941528	0.00383711	0.028856	0.0257791
ATP6V1G2	0	0	0	0	0	0.940532	0.00397334	0.0284001	0.0270942
ATP6V1G2-DDX39B	0	0	0	0	0	0.940387	0.00399218	0.0284566	0.0271644
ATP6V1G3	0	0	0	0	0	0.942815	0.00367489	0.0283171	0.0251934
ATP6V1H	0	0	0	0	0	0.957317	0.00188468	0.0270803	0.0137185
ATP7B	0	0	0	0	0	0.969907	0.000452411	0.0261912	0.00344964
ATP8A1	0	0	0	2	0	0.0292075	0.104235	0.000724002	0.865834
ATP8A2	0	0	0	0	0	0.970317	0.000570697	0.024449	0.00466363
ATP8B1	0	0	0	1	0	0.716093	0.0291978	0.018203	0.236507
ATP8B2	0	0	0	0	0	0.97029	0.000496424	0.0252923	0.00392133
ATP8B3	0	0	0	0	0	0.970031	0.000580723	0.0246903	0.00469781
ATP8B4	0	0	0	0	0	0.969286	0.00063392	0.0250237	0.00505595
ATP8B5P	0	0	0	0	0	0.941606	0.0038355	0.0279956	0.0265624
ATP9A	0	0	0	0	0	0.972745	0.000292311	0.0245804	0.00238189
ATP9B	0	0	0	0	0	0.971148	0.000425266	0.0250291	0.00339756
ATPAF1	0	0	0	0	0	0.948658	0.00293188	0.0278387	0.0205718
ATPAF2	0	0	0	0	0	0.949227	0.00283959	0.0283717	0.0195617
ATPBD4	0	0	0	0	0	0.949355	0.00283117	0.0281621	0.0196515
ATPBD4-AS1	0	0	0	0	0	0.938797	0.00420068	0.029053	0.027949
ATPIF1	0	0	0	0	0	0.944911	0.00339944	0.0284068	0.0232832
ATR	0	0	0	0	0	0.974598	0.000418565	0.0209796	0.00400366
ATRAID	0	0	0	0	0	0.948047	0.0030008	0.0281223	0.0208297
ATRIP	0	0	0	0	0	0.955261	0.00214323	0.0269596	0.0156366
ATRN	0	0	0	0	0	0.971587	0.000501986	0.0236679	0.00424306
ATRNL1	0	0	0	0	0	0.968351	0.000823637	0.0239763	0.0068494
ATXN1	0	0	0	0	0	0.950847	0.00266993	0.0274171	0.0190658
ATXN10	0	0	0	0	0	0.947885	0.00303971	0.02751	0.0215657
ATXN1L	0	0	0	0	0	0.943058	0.00365273	0.027443	0.0258459
ATXN2	0	0	0	0	0	0.957567	0.00195924	0.0250556	0.0154177
ATXN2L	1	0	0	0	0	0.940267	0.00311993	0.0423501	0.0142629
ATXN3	0	0	0	0	0	0.951533	0.00258702	0.0273408	0.0185387
ATXN7	0	0	0	0	0	0.956482	0.00201086	0.0266421	0.0148647
ATXN7L1	0	0	0	0	0	0.95142	0.0026147	0.0269795	0.0189857
ATXN7L2	0	0	0	0	0	0.94794	0.00303068	0.0275859	0.0214437
ATXN7L3	0	0	0	0	0	0.946293	0.00323979	0.0275758	0.0228919
ATXN7L3B	0	0	0	0	0	0.938969	0.00417813	0.0289463	0.0279066
ATXN8OS	0	0	0	0	0	0.939103	0.0041602	0.0289387	0.0277981
AUH	0	0	0	0	0	0.95179	0.00254091	0.0276778	0.0179914
AUNIP	0	0	0	0	0	0.94104	0.00390731	0.0283071	0.0267459
AUP1	0	0	0	0	0	0.94889	0.00291261	0.0275159	0.0206814
AURKA	0	0	0	0	0	0.950564	0.00268968	0.0278292	0.0189168
AURKAIP1	0	0	0	0	0	0.945434	0.00332528	0.0286309	0.0226096
AURKB	0	0	0	0	0	0.950281	0.00272439	0.0278624	0.0191324
AURKC	0	0	0	0	0	0.948189	0.00297481	0.0283494	0.0204869
AUTS2	0	0	1	0	0	0.592746	0.0243615	0.374963	0.00792958
AVEN	0	0	0	0	0	0.945441	0.00334801	0.0275745	0.0236363
AVIL	0	0	0	0	0	0.965662	0.000973552	0.0258868	0.00747776
AVL9	0	0	0	0	0	0.957181	0.00189834	0.0271304	0.0137905
AVP	0	0	0	0	0	0.948429	0.00293178	0.0286678	0.0199714
AVPI1	0	0	0	0	0	0.939471	0.00411172	0.0288009	0.0276165
AVPR1A	0	0	0	0	0	0.958137	0.00169479	0.0283923	0.0117764
AVPR1B	0	0	0	0	0	0.940399	0.00399059	0.028452	0.0271583
AXDND1	0	0	0	0	0	0.955121	0.00223285	0.0252655	0.0173803
AXIN1	0	0	0	0	0	0.964236	0.0011124	0.026233	0.00841905
AXIN2	0	0	0	0	0	0.962559	0.00127774	0.0266671	0.00949642
AXL	0	0	0	0	0	0.959766	0.00162471	0.0264874	0.0121218
AZGP1	0	0	0	0	0	0.940562	0.00396948	0.0283905	0.0270778
AZGP1P1	0	0	0	0	0	0.938635	0.0042222	0.0291136	0.028029
AZI1	0	0	0	0	0	0.968925	0.000688764	0.0248584	0.00552783
AZI2	0	0	0	0	0	0.946373	0.00323146	0.0274832	0.0229118
AZIN1	0	0	0	0	0	0.952115	0.00249364	0.0278162	0.0175749
AZU1	0	0	0	0	0	0.940741	0.00394642	0.0283232	0.0269897
B2M	0	0	0	0	0	0.942523	0.00370952	0.0285662	0.0252013
B3GALNT1	0	0	0	0	0	0.945909	0.00327903	0.0280183	0.0227939
B3GALNT2	0	0	0	0	0	0.953659	0.00233671	0.0270263	0.0169777
B3GALT1	0	0	0	0	0	0.950467	0.00268131	0.0283263	0.0185251
B3GALT2	0	0	0	0	0	0.950697	0.00266059	0.0281227	0.0185195
B3GALT4	0	0	0	0	0	0.947943	0.0030252	0.0277654	0.0212666
B3GALT5	0	0	0	0	0	0.949616	0.00278225	0.0285421	0.0190601
B3GALT6	0	0	0	0	0	0.94068	0.00395569	0.0280247	0.0273395
B3GALTL	0	0	0	0	0	0.95595	0.00203172	0.0274497	0.014569
B3GAT1	0	0	0	0	0	0.956913	0.00188714	0.0278479	0.0133521
B3GAT2	0	0	0	0	0	0.955194	0.00208237	0.0282009	0.0145229
B3GAT3	0	0	0	0	0	0.953227	0.0023373	0.0281247	0.0163113
B3GNT1	0	0	0	0	0	0.95313	0.00235329	0.0280529	0.0164633
B3GNT2	0	0	0	0	0	0.951116	0.00259565	0.0283699	0.017918
B3GNT3	0	0	0	0	0	0.949192	0.00284569	0.0283299	0.0196319
B3GNT4	0	0	0	0	0	0.94852	0.00292892	0.0284304	0.0201205
B3GNT5	0	0	0	0	0	0.94946	0.00280621	0.0284509	0.0192827
B3GNT6	0	0	0	0	0	0.942982	0.00365728	0.0279902	0.0253701
B3GNT7	0	0	0	0	0	0.95682	0.00186104	0.0284167	0.0129026
B3GNT8	0	0	0	0	0	0.949383	0.00283545	0.0279503	0.019831
B3GNT9	0	0	0	0	0	0.94187	0.00380366	0.0275651	0.0267608
B3GNTL1	0	0	0	0	0	0.954663	0.00220853	0.0271227	0.0160061
B4GALNT1	0	0	0	0	0	0.961101	0.00141765	0.0271474	0.0103342
B4GALNT2	0	0	0	0	0	0.953698	0.00231041	0.0274835	0.016508
B4GALNT3	0	0	0	0	0	0.967557	0.000791741	0.0254544	0.00619674
B4GALNT4	0	0	0	0	0	0.964058	0.00125983	0.0244568	0.0102254
B4GALT1	0	0	0	0	0	0.956012	0.00197705	0.0282201	0.0137908
B4GALT2	0	0	0	0	0	0.958766	0.00165475	0.0278501	0.0117296
B4GALT3	0	0	0	0	0	0.955115	0.0021372	0.0274189	0.0153291
B4GALT4	0	0	0	0	0	0.952399	0.00245233	0.027932	0.0172172
B4GALT5	0	0	0	0	0	0.953431	0.00231706	0.0280148	0.0162371
B4GALT6	0	0	0	0	0	0.955298	0.0020869	0.027904	0.014711
B4GALT7	0	0	0	0	0	0.953432	0.00229607	0.0283995	0.015872
B9D1	0	0	0	0	0	0.950402	0.00271308	0.0277582	0.0191269
B9D2	0	0	0	0	0	0.94687	0.00313817	0.0285955	0.0213962
BAALC	0	0	0	0	0	0.940113	0.00402802	0.0285041	0.0273546
BAAT	0	0	0	0	0	0.95022	0.00272569	0.0280248	0.0190294
BABAM1	0	0	0	0	0	0.945181	0.00336613	0.0283218	0.0231309
BACE1	0	0	0	0	0	0.954463	0.00221827	0.0274185	0.0158999
BACE2	0	0	0	0	0	0.953861	0.00227135	0.0278484	0.016019
BACH1	0	0	0	0	0	0.951717	0.00257003	0.0271916	0.0185215
BACH2	0	0	0	0	0	0.952796	0.00243125	0.0273025	0.01747
BAD	0	0	0	0	0	0.948267	0.00295696	0.0285605	0.0202151
BAG1	0	0	0	0	0	0.944468	0.00346511	0.028003	0.0240639
BAG2	0	0	0	0	0	0.943305	0.00360202	0.0288033	0.0242897
BAG3	0	0	0	0	0	0.952465	0.00245663	0.0276606	0.0174178
BAG4	0	0	0	0	0	0.945775	0.00330337	0.0276844	0.0232368
BAG5	0	0	0	0	0	0.942378	0.00373454	0.0280878	0.0257995
BAG6	0	0	0	0	0	0.957386	0.00196347	0.0254288	0.0152213
BAGE2	0	0	0	0	0	0.940502	0.00397724	0.0284132	0.0271075
BAGE3	0	0	0	0	0	0.940502	0.00397724	0.0284132	0.0271075
BAGE4	0	0	0	0	0	0.939643	0.00408909	0.0287362	0.0275313
BAHD1	0	0	0	0	0	0.954639	0.0022376	0.0265691	0.0165543
BAI1	0	0	0	0	0	0.951517	0.0026757	0.0234895	0.0223176
BAI2	0	0	0	0	0	0.963095	0.00141081	0.0236785	0.0118154
BAI3	0	0	0	0	0	0.969068	0.000772388	0.0236404	0.0065193
BAIAP2	0	0	0	0	0	0.959158	0.00165428	0.0271567	0.0120306
BAIAP2-AS1	0	0	0	0	0	0.93863	0.00422295	0.0291156	0.0280317
BAIAP2L1	0	0	0	0	0	0.958092	0.0017881	0.0271065	0.0130134
BAIAP2L2	0	0	0	0	0	0.95097	0.00266551	0.0271163	0.019248
BAIAP3	1	0	0	0	0	0.94886	0.00182679	0.040501	0.00881232
BAK1	0	0	0	0	0	0.946518	0.00319278	0.0283094	0.0219803
BAMBI	0	0	0	0	0	0.944259	0.0034846	0.028405	0.0238515
BANCR	0	0	0	0	0	0.938969	0.00417797	0.028989	0.0278644
BANF1	0	0	0	0	0	0.939833	0.00406431	0.0286651	0.0274379
BANF2	0	0	0	0	0	0.939803	0.00406822	0.0286763	0.0274527
BANK1	0	0	0	0	0	0.949329	0.00288925	0.0263403	0.0214412
BANP	0	0	0	0	0	0.944361	0.00349306	0.0268253	0.0253202
BAP1	0	0	0	0	0	0.957137	0.00190604	0.0270918	0.0138655
BARD1	0	0	0	0	0	0.954512	0.00222872	0.0270893	0.0161698
BARHL1	0	0	0	0	0	0.949715	0.00277967	0.0282935	0.0192117
BARHL2	0	0	0	0	0	0.946781	0.00315887	0.0282997	0.0217604
BARX1	0	0	0	0	0	0.947517	0.00305831	0.028456	0.0209682
BARX2	0	0	0	0	0	0.945915	0.00327167	0.0282846	0.0225288
BASP1	0	0	0	0	0	0.939458	0.00411344	0.0288058	0.0276229
BATF	0	0	0	0	0	0.944483	0.00344571	0.0288208	0.0232505
BATF2	0	0	0	0	0	0.942721	0.00368398	0.0285357	0.0250598
BATF3	0	0	0	0	0	0.943311	0.00360691	0.0284994	0.0245823
BAX	0	0	0	0	0	0.945037	0.00339288	0.0279407	0.0236291
BAZ1A	0	0	0	0	0	0.969147	0.000799764	0.0231635	0.00688992
BAZ1B	0	0	0	0	0	0.959302	0.00178537	0.0245449	0.0143678
BAZ2A	0	0	0	0	0	0.971065	0.000599177	0.0231634	0.00517211
BAZ2B	0	0	0	0	1	0.557824	0.043911	0.0130944	0.385171
BBC3	0	0	0	0	0	0.942595	0.00371061	0.0276167	0.0260775
BBIP1	0	0	0	0	0	0.94002	0.00403992	0.0285949	0.0273457
BBOX1	0	0	0	0	0	0.951837	0.00251644	0.0280879	0.0175589
BBS1	0	0	0	0	0	0.944494	0.00347628	0.0268582	0.0251711
BBS10	0	0	0	0	0	0.945123	0.00338151	0.0279568	0.0235385
BBS12	0	0	0	0	0	0.951471	0.00257978	0.0277097	0.0182395
BBS2	0	0	0	0	0	0.963718	0.0011786	0.0261647	0.00893851
BBS4	0	0	0	0	0	0.953741	0.00231378	0.0273029	0.0166422
BBS5	0	0	0	0	0	0.953559	0.00230353	0.0279628	0.0161744
BBS7	0	0	0	0	0	0.957477	0.00187031	0.0269911	0.0136612
BBS9	0	0	0	0	0	0.963928	0.00120877	0.0254276	0.00943519
BBX	0	0	0	0	0	0.954805	0.00226775	0.0253172	0.0176101
BCAM	0	0	0	0	0	0.944835	0.00343621	0.0265486	0.0251802
BCAN	0	0	0	0	0	0.963684	0.00121168	0.0257773	0.00932719
BCAP29	0	0	0	0	0	0.947283	0.00309556	0.0282425	0.0213787
BCAR1	0	0	0	0	0	0.962734	0.00131646	0.0258574	0.0100924
BCAR3	0	0	0	0	0	0.962855	0.0012636	0.026387	0.00949394
BCAR4	0	0	0	0	0	0.939118	0.00415824	0.0289331	0.0277908
BCAS1	0	0	0	0	0	0.949114	0.00287629	0.0277619	0.0202474
BCAS2	0	0	0	0	0	0.945144	0.003377	0.0280473	0.0234317
BCAS3	0	0	0	0	0	0.962082	0.0014376	0.0251635	0.0113174
BCAS4	0	0	0	0	0	0.941736	0.00381694	0.0282228	0.0262247
BCAT1	0	0	1	0	0	0.563929	0.0318827	0.394811	0.00937685
BCAT2	0	0	0	0	0	0.959945	0.00153995	0.0274111	0.0111044
BCCIP	0	0	0	0	0	0.947616	0.00305819	0.0280622	0.0212638
BCDIN3D	0	0	0	0	0	0.948528	0.00293738	0.0281669	0.0203675
BCDIN3D-AS1	0	0	0	0	0	0.939053	0.00416675	0.0289573	0.0278226
BCHE	0	0	0	0	0	0.955203	0.00210348	0.0278251	0.0148683
BCKDHA	0	0	0	0	0	0.963385	0.00109979	0.0276156	0.00789987
BCKDHB	0	0	0	0	0	0.953795	0.00228904	0.0276684	0.0162477
BCKDK	0	0	0	0	0	0.954062	0.0022307	0.0281278	0.0155793
BCL10	0	0	0	0	0	0.944111	0.0035065	0.0282701	0.0241122
BCL11A	0	0	0	0	1	0.651682	0.0403598	0.0187241	0.289234
BCL11B	0	0	0	0	0	0.954906	0.0021561	0.0275493	0.0153881
BCL2	0	0	0	0	0	0.947649	0.00303708	0.0285766	0.0207377
BCL2A1	0	0	0	0	0	0.942679	0.00368897	0.0285648	0.0250672
BCL2L1	0	0	0	0	0	0.94717	0.00309718	0.0286481	0.0210846
BCL2L10	0	0	0	0	0	0.94104	0.00390663	0.0283886	0.0266645
BCL2L11	0	0	0	0	0	0.943156	0.00364062	0.0274058	0.0257978
BCL2L12	0	0	0	0	0	0.942257	0.00375346	0.0276886	0.0263007
BCL2L13	0	0	0	0	0	0.947127	0.00313263	0.0276278	0.0221125
BCL2L14	0	0	0	0	0	0.944686	0.00343375	0.0281691	0.023711
BCL2L15	0	0	0	0	0	0.94217	0.00375289	0.0287804	0.0252967
BCL2L2	0	0	0	0	0	0.942836	0.00366858	0.0285459	0.0249492
BCL2L2-PABPN1	0	0	0	0	0	0.953753	0.00229338	0.0276872	0.0162667
BCL3	0	0	0	0	0	0.947523	0.00308541	0.0275104	0.0218812
BCL6	0	0	0	0	0	0.956551	0.00197679	0.0271112	0.014361
BCL6B	0	0	0	0	0	0.953078	0.00237285	0.0277969	0.0167521
BCL7A	0	0	0	0	0	0.943043	0.00364853	0.0280595	0.0252485
BCL7B	0	0	0	0	0	0.946897	0.00313822	0.0284819	0.0214824
BCL7C	0	0	0	0	0	0.942668	0.00369458	0.0282738	0.0253634
BCL9	0	0	0	0	0	0.947168	0.0031536	0.0262334	0.0234447
BCL9L	0	0	0	0	0	0.946785	0.00320531	0.0256209	0.0243889
BCLAF1	0	0	0	0	0	0.952881	0.00248909	0.0254104	0.0192192
BCMO1	0	0	0	0	0	0.956409	0.00195294	0.0278079	0.0138302
BCO2	0	0	0	0	0	0.957753	0.00182907	0.0271161	0.0133022
BCR	0	0	0	0	0	0.966621	0.000938465	0.0249557	0.00748464
BCRP2	0	0	0	0	0	0.93929	0.00413557	0.0288688	0.0277059
BCRP3	0	0	0	0	0	0.93944	0.00411575	0.0288124	0.0276316
BCS1L	0	0	0	0	0	0.958743	0.00172087	0.0269135	0.0126225
BDH1	0	0	0	0	0	0.952266	0.00246063	0.0281089	0.0171644
BDH2	0	0	0	0	0	0.947385	0.00307947	0.0283339	0.0212013
BDKRB1	0	0	0	0	0	0.944497	0.00345659	0.0282562	0.0237904
BDKRB2	0	0	0	0	0	0.949694	0.00277563	0.0284587	0.019072
BDNF	0	0	0	0	0	0.951292	0.00260409	0.027669	0.018435
BDNF-AS	0	0	0	0	0	0.940001	0.00404237	0.0286019	0.0273549
BDP1	0	0	0	0	0	0.966647	0.00110847	0.0223909	0.0098534
BEAN1	0	0	0	0	1	0.507567	0.0593037	0.0148163	0.418313
BECN1	0	0	0	0	0	0.955934	0.00202798	0.0275479	0.01449
BEGAIN	0	0	0	0	0	0.954453	0.00222644	0.0272829	0.0160377
BEND3	0	0	0	0	0	0.945737	0.00331038	0.0275758	0.0233769
BEND4	0	0	0	0	0	0.944012	0.00353612	0.0269009	0.0255508
BEND5	0	0	0	0	0	0.941698	0.00382433	0.0278925	0.0265856
BEND6	0	0	0	0	0	0.941217	0.0038852	0.0281431	0.0267546
BEND7	0	0	0	0	0	0.945148	0.00338611	0.0275241	0.0239417
BEST1	0	0	0	0	0	0.961886	0.00132244	0.0271419	0.00964996
BEST2	0	0	0	0	0	0.959983	0.0015484	0.0272269	0.0112412
BEST3	0	0	0	0	0	0.960656	0.00145892	0.0273239	0.0105614
BEST4	0	0	0	0	0	0.960876	0.00142329	0.0274379	0.0102631
BET1	0	0	0	0	0	0.940571	0.00396453	0.0288673	0.0265976
BET1L	0	0	0	0	0	0.943741	0.00354472	0.0287811	0.0239328
BET3L	0	0	0	0	0	0.945804	0.00328468	0.0283377	0.0225734
BFAR	0	0	0	0	0	0.945646	0.00332024	0.027664	0.0233695
BFSP1	0	0	0	0	0	0.95427	0.00223612	0.0275388	0.0159547
BFSP2	0	0	0	0	0	0.94667	0.00318989	0.0276603	0.0224794
BGLAP	0	0	0	0	0	0.939451	0.00411458	0.0287576	0.0276767
BHLHA15	0	0	0	0	0	0.939587	0.00409699	0.0286421	0.0276735
BHLHA9	0	0	0	0	0	0.939517	0.00410621	0.0286632	0.0277132
BHLHE22	0	0	0	0	0	0.940758	0.00394579	0.0279709	0.0273258
BHLHE23	0	0	0	0	0	0.940588	0.00396734	0.0281399	0.027305
BHLHE40	0	0	0	0	0	0.949616	0.0027876	0.0284133	0.0191832
BHLHE40-AS1	0	0	0	0	0	0.938803	0.00419997	0.029051	0.0279464
BHLHE41	0	0	0	0	0	0.942588	0.00371351	0.0272378	0.0264607
BHMT	0	0	0	0	0	0.955292	0.00208896	0.027883	0.0147364
BHMT2	0	0	0	0	0	0.953902	0.00225099	0.0281303	0.015717
BICC1	0	0	0	0	0	0.958876	0.00176772	0.0258604	0.0134961
BICD1	0	0	0	0	0	0.963294	0.00120083	0.0265266	0.00897897
BICD2	0	0	0	0	0	0.966427	0.000793393	0.0269138	0.00586609
BID	0	0	0	0	0	0.942044	0.00377421	0.0284448	0.0257372
BIK	0	0	0	0	0	0.939759	0.00407437	0.0286147	0.0275521
BIN1	0	0	0	0	0	0.957371	0.00190898	0.0265424	0.0141777
BIN2	0	0	0	0	0	0.952724	0.00244038	0.0272993	0.0175364
BIN3	0	0	0	0	0	0.946608	0.00318916	0.0280109	0.0221915
BIRC2	0	0	0	0	0	0.954541	0.00220657	0.0274577	0.0157948
BIRC3	0	0	0	0	0	0.955523	0.00206369	0.0278169	0.0145963
BIRC5	0	0	0	0	0	0.944919	0.00339656	0.0284846	0.0232001
BIRC6	0	0	0	0	0	0.980336	0.000168805	0.017554	0.00194111
BIRC7	0	0	0	0	0	0.945772	0.00328923	0.0283214	0.0226169
BIRC8	0	0	0	0	0	0.939986	0.00404433	0.0286076	0.0273623
BIVM	0	0	0	0	0	0.950449	0.00271776	0.0274759	0.0193577
BIVM-ERCC5	0	0	0	0	0	0.968675	0.000734404	0.0246477	0.00594297
BLCAP	0	0	0	0	0	0.939485	0.00411007	0.028763	0.0276422
BLID	0	0	0	0	0	0.939135	0.00415596	0.0289267	0.0277822
BLK	0	0	0	0	0	0.955423	0.00209642	0.0274632	0.0150172
BLM	0	0	0	0	0	0.96312	0.00127858	0.0257576	0.00984398
BLMH	0	0	0	0	0	0.956018	0.00202143	0.0274813	0.0144795
BLNK	0	0	1	0	0	0.570233	0.0335598	0.385999	0.0102083
BLOC1S1	0	0	0	0	0	0.94454	0.00344563	0.0285057	0.0235084
BLOC1S2	0	0	0	0	0	0.943262	0.00361463	0.0284259	0.0246972
BLOC1S3	0	0	0	0	0	0.939511	0.00410725	0.0286106	0.027771
BLOC1S4	0	0	0	0	0	0.943974	0.00351774	0.0286087	0.0238996
BLOC1S5	0	0	0	0	0	0.941095	0.00390096	0.0281676	0.0268362
BLOC1S5-TXNDC5	0	0	0	0	0	0.940806	0.00393796	0.0282984	0.0269573
BLOC1S6	0	0	0	0	0	0.944395	0.00346827	0.0283368	0.0238003
BLVRA	0	0	0	0	0	0.946759	0.00317043	0.0279895	0.0220815
BLVRB	0	0	0	0	0	0.947897	0.00300926	0.0284454	0.0206478
BLZF1	0	0	0	0	0	0.950278	0.00272874	0.0277603	0.0192334
BMF	0	0	0	0	0	0.941519	0.00384666	0.0280289	0.0266056
BMI1	0	0	0	0	0	0.947856	0.00303172	0.0279208	0.0211919
BMP1	0	0	0	0	0	0.947847	0.00308014	0.0254805	0.0235921
BMP10	0	0	0	0	0	0.950164	0.00271576	0.0284347	0.0186856
BMP2	0	0	0	0	0	0.954942	0.0021137	0.028214	0.0147306
BMP2K	0	0	0	0	0	0.95351	0.0023951	0.0260294	0.0180655
BMP3	0	0	0	0	0	0.952133	0.00246493	0.0283648	0.0170369
BMP4	0	0	0	0	0	0.958265	0.00170567	0.0280162	0.0120126
BMP5	0	0	0	0	0	0.953606	0.00231019	0.0277191	0.0163645
BMP6	0	0	0	0	0	0.95948	0.00160487	0.0273017	0.0116132
BMP7	0	0	0	1	0	0.521612	0.0573	0.0151608	0.405927
BMP8A	0	0	0	0	0	0.942921	0.00367068	0.0273643	0.0260438
BMP8B	0	0	0	0	0	0.942512	0.003722	0.0274866	0.0262791
BMPER	0	0	0	0	0	0.959206	0.00167174	0.0268048	0.0123178
BMPR1A	0	0	0	0	0	0.957424	0.00187054	0.0270962	0.0136091
BMPR1B	0	0	0	0	0	0.954973	0.00216137	0.0272943	0.0155709
BMPR2	0	0	0	0	0	0.956078	0.00208946	0.0260296	0.0158025
BMS1	0	0	0	0	0	0.966714	0.000927777	0.0249591	0.00739912
BMS1P1	0	0	0	0	0	0.941016	0.00391098	0.0282191	0.0268538
BMS1P2	0	0	0	0	0	0.941006	0.00391231	0.0282231	0.0268589
BMS1P4	0	0	0	0	0	0.940221	0.00401369	0.028519	0.0272462
BMS1P5	0	0	0	0	0	0.941016	0.00391098	0.0282191	0.0268538
BMS1P6	0	0	0	0	0	0.941006	0.00391231	0.0282231	0.0268589
BNC1	0	0	0	0	0	0.961457	0.00133514	0.0276472	0.00956034
BNC2	0	0	0	0	0	0.962046	0.00134008	0.0266547	0.0099591
BNIP1	0	0	0	0	0	0.949673	0.00278299	0.0283439	0.0191997
BNIP2	0	0	0	0	0	0.952266	0.00248412	0.0276058	0.0176441
BNIP3	0	0	0	0	0	0.948747	0.00288961	0.0286825	0.0196807
BNIP3L	0	0	0	0	0	0.944744	0.00341923	0.0284909	0.0233455
BNIPL	0	0	0	0	0	0.947348	0.00310297	0.0276916	0.0218577
BOC	0	0	0	0	0	0.964047	0.00116737	0.0258061	0.0089795
BOD1	0	0	0	0	0	0.945271	0.00335146	0.0284462	0.0229315
BOD1L1	0	0	0	0	0	0.960521	0.0017116	0.0231368	0.014631
BOD1L2	0	0	0	0	0	0.939112	0.00415923	0.0288991	0.0278299
BOK	0	0	0	0	0	0.944772	0.00341356	0.0285795	0.0232353
BOK-AS1	0	0	0	0	0	0.938632	0.00422262	0.0291147	0.0280305
BOLA1	0	0	0	0	0	0.945296	0.00334006	0.028755	0.0226087
BOLA2	0	0	0	0	0	0.942505	0.00372285	0.0275136	0.026259
BOLA2B	0	0	0	0	0	0.942505	0.00372285	0.0275136	0.026259
BOLA3	0	0	0	0	0	0.942705	0.00368493	0.028604	0.025006
BOLA3-AS1	0	0	0	0	0	0.938863	0.00419195	0.0290284	0.0279165
BOLL	0	0	0	0	0	0.944879	0.0034141	0.0278922	0.0238142
BOP1	0	0	0	0	0	0.94479	0.0034417	0.0265536	0.0252146
BORA	0	0	0	0	0	0.948805	0.00291645	0.0277376	0.0205414
BPESC1	0	0	0	0	0	0.938797	0.00420068	0.029053	0.027949
BPGM	0	0	0	0	0	0.949517	0.00278934	0.0286757	0.0190177
BPHL	0	0	0	0	0	0.949607	0.00279899	0.0281564	0.0194373
BPI	0	0	0	0	0	0.945683	0.00331592	0.0276461	0.0233552
BPIFA1	0	0	0	0	0	0.942515	0.00371621	0.0281374	0.0256313
BPIFA2	0	0	0	0	0	0.941159	0.00389192	0.0282783	0.026671
BPIFA3	0	0	0	0	0	0.941177	0.00389028	0.0281581	0.0267741
BPIFA4P	0	0	0	0	0	0.939722	0.00407875	0.0287065	0.0274924
BPIFB1	0	0	0	0	0	0.945518	0.00333988	0.0274824	0.0236599
BPIFB2	0	0	0	0	0	0.944355	0.00348421	0.0277214	0.0244395
BPIFB3	0	0	0	0	0	0.947623	0.0030724	0.0275249	0.0217798
BPIFB4	0	0	0	0	0	0.949484	0.00286008	0.0267653	0.020891
BPIFB6	0	0	0	0	0	0.945322	0.00336291	0.0275869	0.0237279
BPIFC	0	0	0	0	0	0.949188	0.00287436	0.0275384	0.0203996
BPNT1	0	0	0	0	0	0.95167	0.00254292	0.0279761	0.0178114
BPTF	0	0	0	0	0	0.959664	0.0018625	0.0206593	0.0178142
BRAF	0	0	0	0	0	0.957261	0.00197337	0.0255305	0.0152352
BRAP	0	0	0	0	0	0.958982	0.00169737	0.0268271	0.0124933
BRAT1	0	0	0	0	0	0.955983	0.00208207	0.0264253	0.0155093
BRCA1	0	0	0	0	0	0.960587	0.00162822	0.0247988	0.0129863
BRCA2	0	0	0	0	0	0.960202	0.00175636	0.0228343	0.0152074
BRD1	0	0	0	0	0	0.971537	0.000329571	0.0255531	0.00258006
BRD2	0	0	0	0	0	0.961509	0.00141473	0.0265107	0.0105651
BRD3	0	0	0	1	0	0.523085	0.0560041	0.014855	0.406056
BRD4	0	0	0	0	0	0.968266	0.000785162	0.0245799	0.00636855
BRD7	0	0	0	0	0	0.953955	0.00230246	0.0269799	0.0167628
BRD8	0	0	0	0	0	0.955787	0.0021639	0.0250455	0.0170034
BRD9	0	0	0	0	0	0.953151	0.00240506	0.0268908	0.017553
BRDT	0	0	0	0	0	0.959611	0.00166932	0.0260647	0.0126546
BRE	0	0	0	0	0	0.948632	0.00295831	0.0270388	0.0213708
BRF1	0	0	0	0	0	0.963582	0.00117569	0.0264105	0.00883228
BRF2	0	0	0	0	0	0.952303	0.00250509	0.0269969	0.018195
BRI3	0	0	0	0	0	0.942172	0.00375726	0.0284518	0.0256188
BRI3BP	0	0	0	0	0	0.940023	0.00403977	0.0285263	0.0274105
BRICD5	0	0	0	0	0	0.941335	0.00387069	0.0279998	0.0267944
BRIP1	0	0	0	0	0	0.964976	0.00108189	0.0255188	0.00842374
BRIX1	0	0	0	0	0	0.950885	0.00263206	0.028225	0.0182581
BRK1	0	0	0	0	0	0.93914	0.00415537	0.0289054	0.0277989
BRMS1	0	0	0	0	0	0.947903	0.00302877	0.0278178	0.0212507
BRMS1L	0	0	0	0	0	0.947672	0.00306086	0.0277228	0.0215442
BROX	0	0	0	0	0	0.953655	0.00232688	0.0272532	0.0167654
BRPF1	0	0	1	0	0	0.610396	0.00481884	0.383204	0.00158049
BRPF3	0	0	0	0	0	0.969991	0.000439924	0.0262175	0.00335135
BRSK1	0	0	0	0	0	0.964444	0.00109191	0.0261818	0.00828192
BRSK2	0	0	0	0	0	0.946069	0.00328969	0.025879	0.0247626
BRWD1	0	0	0	0	0	0.975604	0.000272107	0.0215919	0.00253156
BRWD1-AS1	0	0	0	0	0	0.938695	0.00421423	0.0290912	0.0279994
BSCL2	0	0	0	0	0	0.944168	0.00351591	0.0270103	0.025306
BSDC1	0	0	0	0	0	0.951651	0.00255336	0.0277957	0.0180002
BSG	0	0	0	0	0	0.951513	0.00257404	0.0277203	0.0181928
BSN	0	0	0	0	0	0.97909	4.47384e-05	0.0204241	0.000441598
BSN-AS2	0	0	0	0	0	0.939228	0.00414371	0.0288919	0.0277364
BSND	0	0	0	0	0	0.944964	0.00338879	0.0285595	0.0230875
BSPH1	0	0	0	0	0	0.940948	0.00391893	0.0283595	0.0267732
BSPRY	0	0	0	0	0	0.947294	0.00310089	0.0280154	0.0215894
BST1	0	0	0	0	0	0.946802	0.0031734	0.0276488	0.0223755
BST2	0	0	0	0	0	0.940169	0.00402076	0.0284737	0.0273361
BSX	0	0	0	0	0	0.947546	0.00304575	0.0287098	0.0206981
BTAF1	0	0	0	0	0	0.974281	0.000302635	0.0227478	0.00266889
BTBD1	0	0	0	0	0	0.957397	0.00185461	0.0274106	0.0133381
BTBD10	0	0	0	0	0	0.953942	0.00230435	0.0269718	0.0167814
BTBD11	0	0	0	0	0	0.967825	0.000724968	0.0258643	0.00558575
BTBD16	0	0	0	0	0	0.949211	0.0028744	0.027444	0.0204705
BTBD17	0	0	0	0	0	0.950405	0.00271734	0.0276348	0.0192426
BTBD18	0	0	0	0	0	0.942574	0.00371326	0.0276279	0.0260849
BTBD19	0	0	0	0	0	0.942231	0.00375724	0.027628	0.0263841
BTBD2	0	0	0	0	0	0.96059	0.00146271	0.0273811	0.010566
BTBD3	0	0	0	0	0	0.956961	0.00186459	0.0280996	0.0130751
BTBD6	0	0	0	0	0	0.9583	0.00174175	0.0274289	0.0125298
BTBD7	0	0	0	0	1	0.685468	0.034113	0.0183738	0.262045
BTBD8	0	0	0	0	0	0.945791	0.00328932	0.0282208	0.0226986
BTBD9	0	0	0	0	0	0.959185	0.00167683	0.0267642	0.0123738
BTC	0	0	0	0	0	0.940754	0.00394175	0.0286978	0.0266062
BTD	0	0	0	1	0	0.417368	0.0722114	0.0124623	0.497959
BTF3	0	0	0	0	0	0.941106	0.00389963	0.0281515	0.0268428
BTF3L4	0	0	0	0	0	0.941726	0.00381282	0.0287028	0.025758
BTG1	0	0	0	0	0	0.946313	0.00321079	0.0286053	0.0218709
BTG2	0	0	0	0	0	0.947264	0.00307716	0.0288682	0.0207907
BTG3	0	0	0	0	0	0.944784	0.00341838	0.0282987	0.0234992
BTG4	0	0	0	0	0	0.945185	0.00335978	0.0285606	0.0228943
BTLA	0	0	0	0	0	0.941574	0.00383707	0.0283363	0.0262529
BTN1A1	0	0	0	0	0	0.947584	0.00306863	0.0278449	0.0215022
BTN2A1	0	0	0	0	0	0.946512	0.00320955	0.027683	0.0225956
BTN2A2	0	0	0	0	0	0.950597	0.00270308	0.027368	0.0193321
BTN2A3P	0	0	0	0	0	0.93943	0.00411704	0.028816	0.0276365
BTN3A1	0	0	0	0	0	0.943491	0.00359913	0.0272777	0.0256327
BTN3A2	0	0	0	0	0	0.94254	0.0037175	0.0276401	0.0261022
BTN3A3	0	0	0	0	0	0.943537	0.00359335	0.0272598	0.0256096
BTNL2	0	0	1	0	0	0.548731	0.0462622	0.391661	0.0133457
BTNL3	0	0	0	0	0	0.942383	0.00373729	0.0277008	0.0261794
BTNL8	0	0	0	0	0	0.943019	0.00365757	0.0274578	0.0258651
BTNL9	0	0	0	0	0	0.944318	0.00349508	0.0272248	0.0249618
BTRC	0	0	0	0	0	0.957834	0.00187767	0.0260994	0.0141888
BUB1	0	0	0	0	1	0.656684	0.0378692	0.0178013	0.287646
BUB1B	0	0	0	0	0	0.960379	0.00163931	0.0250314	0.0129505
BUB3	0	0	0	0	0	0.953563	0.00231377	0.0277546	0.0163683
BUD13	0	0	0	0	0	0.957679	0.00182662	0.027301	0.0131934
BUD31	0	0	0	0	0	0.945878	0.0032643	0.0287244	0.022133
BVES	0	0	0	0	0	0.947962	0.00302446	0.0277072	0.0213065
BVES-AS1	0	0	0	0	0	0.938943	0.00418143	0.0289987	0.0278773
BYSL	0	0	0	0	0	0.958421	0.00171296	0.0276319	0.0122338
BZRAP1	0	0	0	0	0	0.969264	0.000798812	0.0230075	0.0069292
BZRAP1-AS1	0	0	0	0	0	0.939628	0.00409108	0.0287419	0.0275388
BZW1	0	0	0	0	0	0.951179	0.00261548	0.02774	0.018466
BZW2	0	0	0	0	0	0.953486	0.00232188	0.0277865	0.0164054
C10orf10	0	0	0	0	0	0.939952	0.00404879	0.0286204	0.0273792
C10orf105	0	0	0	0	0	0.939257	0.00413989	0.0288811	0.0277221
C10orf107	0	0	0	0	0	0.943235	0.00361982	0.0283263	0.024819
C10orf11	0	0	0	0	0	0.945907	0.00327126	0.0283375	0.0224838
C10orf111	0	0	0	0	0	0.93931	0.00413305	0.0288357	0.0277215
C10orf113	0	0	0	0	0	0.939324	0.00413106	0.028856	0.027689
C10orf114	0	0	0	0	0	0.940218	0.00401465	0.0284256	0.0273422
C10orf118	0	0	0	0	0	0.95843	0.00183229	0.0256293	0.0141086
C10orf12	0	0	0	0	0	0.944946	0.00342006	0.0268551	0.0247788
C10orf120	0	0	0	0	0	0.943034	0.00365075	0.0279778	0.0253374
C10orf128	0	0	0	0	0	0.939773	0.00407214	0.0286826	0.0274722
C10orf129	0	0	0	0	0	0.942368	0.00373912	0.0277063	0.0261866
C10orf131	0	0	0	0	0	0.940385	0.00399225	0.0284814	0.0271411
C10orf137	0	0	0	0	1	0.733258	0.0276688	0.0189805	0.220093
C10orf2	0	0	0	0	0	0.960944	0.00148913	0.0264111	0.011156
C10orf25	0	0	0	0	0	0.939831	0.00406482	0.0286229	0.0274817
C10orf32	0	0	0	0	0	0.940052	0.00403585	0.0285499	0.027362
C10orf35	0	0	0	0	0	0.944512	0.00344441	0.0287175	0.0233261
C10orf40	0	0	0	0	0	0.938624	0.00422376	0.0291179	0.0280348
C10orf53	0	0	0	0	0	0.940461	0.00397997	0.0287758	0.026783
C10orf54	0	0	0	0	0	0.94971	0.00277789	0.0283535	0.0191587
C10orf55	0	0	0	0	0	0.939613	0.00409315	0.0287393	0.0275548
C10orf62	0	0	0	0	0	0.939275	0.00413746	0.0288742	0.027713
C10orf67	0	0	0	0	0	0.941282	0.00387483	0.0283886	0.0264543
C10orf68	0	0	0	0	0	0.945641	0.00333781	0.0264493	0.0245719
C10orf71	0	0	0	0	0	0.948913	0.00292938	0.0268051	0.0213526
C10orf76	0	0	0	0	0	0.959122	0.00169589	0.0265833	0.0125988
C10orf82	0	0	0	0	0	0.942606	0.00369599	0.0287258	0.0249721
C10orf88	0	0	0	0	0	0.941211	0.00388624	0.0281097	0.0267933
C10orf90	0	0	0	0	0	0.951473	0.00259195	0.0274067	0.0185282
C10orf91	0	0	0	0	0	0.939518	0.00410574	0.0287446	0.0276317
C10orf95	0	0	0	0	0	0.940865	0.00393153	0.0280621	0.0271416
C10orf99	0	0	0	0	0	0.93938	0.00412368	0.028835	0.0276613
C11orf1	0	0	0	0	0	0.944258	0.00348478	0.028399	0.0238578
C11orf16	0	0	0	0	0	0.943691	0.00356465	0.0280617	0.0246831
C11orf21	0	0	0	0	0	0.940037	0.00403795	0.0285286	0.0273963
C11orf24	0	0	0	0	0	0.940397	0.0039909	0.0284529	0.0271595
C11orf30	0	0	0	0	0	0.956128	0.00210093	0.0256374	0.0161332
C11orf34	0	0	0	0	0	0.940233	0.00401219	0.0285147	0.0272405
C11orf35	0	0	0	0	0	0.944841	0.00343593	0.0264663	0.0252567
C11orf40	0	0	0	0	0	0.939731	0.00407756	0.0287031	0.0274879
C11orf42	0	0	0	0	0	0.94121	0.00388615	0.0281459	0.0267582
C11orf44	0	0	0	0	0	0.939395	0.00412166	0.0288292	0.0276538
C11orf45	0	0	0	0	0	0.939778	0.00407156	0.0286635	0.0274867
C11orf48	0	0	0	0	0	0.941047	0.00390727	0.0281729	0.0268733
C11orf49	0	0	0	0	0	0.952982	0.00239774	0.0275294	0.0170906
C11orf52	0	0	0	0	0	0.939639	0.0040897	0.0287379	0.0275336
C11orf53	0	0	0	0	0	0.945475	0.00331783	0.0287061	0.0225007
C11orf54	0	0	0	0	0	0.945555	0.00331808	0.0282986	0.0228283
C11orf57	0	0	0	0	0	0.94266	0.00369419	0.0283848	0.0252612
C11orf58	0	0	0	0	0	0.943958	0.00352198	0.0285069	0.0240135
C11orf63	0	0	0	0	0	0.950834	0.00268825	0.0269453	0.0195326
C11orf65	0	0	0	0	0	0.947567	0.00306184	0.0281482	0.021223
C11orf68	0	0	0	0	0	0.94514	0.00336613	0.0285419	0.0229515
C11orf70	0	0	0	0	0	0.947317	0.00309747	0.0280342	0.0215516
C11orf71	0	0	0	0	0	0.940126	0.00402644	0.028486	0.0273617
C11orf73	0	0	0	0	0	0.946571	0.00318579	0.0283101	0.0219329
C11orf74	0	0	0	0	0	0.942929	0.00365723	0.0284963	0.0249178
C11orf80	0	0	0	0	0	0.944354	0.00349387	0.0268351	0.0253166
C11orf82	0	0	0	0	0	0.949326	0.00287031	0.0271013	0.0207024
C11orf83	0	0	0	0	0	0.939169	0.00415185	0.0288483	0.0278312
C11orf84	0	0	0	0	0	0.941696	0.00382211	0.0282192	0.0262625
C11orf85	0	0	0	0	0	0.94307	0.00364249	0.028254	0.0250339
C11orf86	0	0	0	0	0	0.94056	0.00396981	0.0283915	0.0270791
C11orf87	0	0	0	0	0	0.939566	0.00409955	0.0287172	0.0276177
C11orf88	0	0	0	0	0	0.943556	0.00357823	0.0283038	0.0245617
C11orf91	0	0	0	0	0	0.939579	0.0040981	0.0286538	0.0276694
C11orf92	0	0	0	0	0	0.938633	0.00422253	0.0291145	0.0280302
C11orf93	0	0	0	0	0	0.941085	0.0039021	0.0281904	0.0268221
C11orf94	0	0	0	0	0	0.939681	0.00408437	0.0286771	0.0275573
C11orf95	0	0	0	0	0	0.942907	0.00367356	0.0271558	0.0262639
C11orf96	0	0	0	0	0	0.939088	0.00416255	0.0288616	0.0278876
C12orf10	0	0	0	0	0	0.958231	0.00176338	0.027227	0.0127786
C12orf23	0	0	0	0	0	0.942252	0.00374005	0.0289018	0.0251065
C12orf29	0	0	0	0	0	0.945577	0.00331608	0.0282653	0.022842
C12orf36	0	0	0	0	0	0.93879	0.00420164	0.0290557	0.0279526
C12orf39	0	0	0	0	0	0.943208	0.00362452	0.0282476	0.0249197
C12orf4	0	0	0	0	0	0.955206	0.00215014	0.026956	0.0156882
C12orf40	0	0	0	0	0	0.943579	0.00358821	0.0272438	0.0255891
C12orf42	0	0	0	0	0	0.940341	0.00399814	0.0284739	0.0271871
C12orf43	0	0	0	0	0	0.948381	0.00295459	0.0282175	0.020447
C12orf44	0	0	0	0	0	0.947309	0.00307552	0.0287477	0.0208677
C12orf45	0	0	0	0	0	0.94123	0.00387858	0.0287094	0.0261825
C12orf49	0	0	0	0	0	0.945628	0.00330005	0.0286241	0.0224479
C12orf5	0	0	0	0	0	0.947425	0.0030638	0.0286499	0.0208617
C12orf50	0	0	0	0	0	0.946342	0.00324203	0.0271319	0.0232837
C12orf52	0	0	0	0	0	0.943188	0.00362912	0.0281081	0.0250747
C12orf54	0	0	0	0	0	0.940643	0.003959	0.02836	0.0270378
C12orf56	0	0	0	0	0	0.94778	0.00305776	0.0273194	0.0218428
C12orf57	0	0	0	0	0	0.941595	0.0038287	0.028819	0.0257574
C12orf60	0	0	0	0	0	0.939376	0.00412415	0.0288363	0.0276631
C12orf61	0	0	0	0	0	0.940062	0.00403493	0.0284641	0.0274385
C12orf65	0	0	0	0	0	0.944911	0.0033989	0.0284275	0.0232625
C12orf66	0	0	0	0	0	0.947283	0.00309635	0.0282177	0.021403
C12orf68	0	0	0	0	0	0.939586	0.00409723	0.0286412	0.0276759
C12orf71	0	0	0	0	0	0.939723	0.0040787	0.0287064	0.0274922
C12orf73	0	0	0	0	0	0.939429	0.00411735	0.0287954	0.0276583
C12orf74	0	0	0	0	0	0.940078	0.00403235	0.028573	0.027317
C12orf75	0	0	0	0	0	0.939439	0.00411599	0.0287963	0.0276486
C12orf76	0	0	0	0	0	0.93972	0.00407904	0.0287074	0.0274935
C12orf77	0	0	0	0	0	0.939783	0.00407079	0.0286837	0.0274624
C13orf35	0	0	0	0	0	0.939785	0.0040706	0.0286832	0.0274617
C13orf45	0	0	0	0	0	0.939696	0.00408221	0.0287165	0.0275054
C14orf1	0	0	0	0	0	0.944608	0.00343524	0.0285694	0.023387
C14orf105	0	0	0	0	0	0.944248	0.00349393	0.0279749	0.0242828
C14orf119	0	0	0	0	0	0.942618	0.00369551	0.0286582	0.0250281
C14orf132	0	0	0	0	0	0.938864	0.00419185	0.0290219	0.0279222
C14orf142	0	0	0	0	0	0.939063	0.00416569	0.0289026	0.0278684
C14orf159	0	0	0	0	0	0.952838	0.0024229	0.0273723	0.0173664
C14orf166	0	0	0	0	0	0.947282	0.00309845	0.0281504	0.0214687
C14orf166B	0	0	0	0	0	0.947632	0.00307281	0.0274617	0.021833
C14orf177	0	0	0	0	0	0.939478	0.00411086	0.0287984	0.0276132
C14orf178	0	0	0	0	0	0.939252	0.00414058	0.0288784	0.0277292
C14orf180	0	0	0	0	0	0.940506	0.00397728	0.0283208	0.0271962
C14orf182	0	0	0	0	0	0.939732	0.0040775	0.028703	0.0274877
C14orf183	0	0	0	0	0	0.941233	0.00388321	0.0281336	0.0267504
C14orf2	0	0	0	0	0	0.939476	0.00411111	0.0287991	0.0276142
C14orf23	0	0	0	0	0	0.939442	0.00411553	0.0288117	0.0276308
C14orf28	0	0	0	0	0	0.941916	0.0037962	0.0278782	0.0264097
C14orf37	0	0	0	0	0	0.944168	0.00351008	0.0275743	0.0247474
C14orf39	0	0	0	0	0	0.947633	0.00308337	0.0270045	0.022279
C14orf64	0	0	0	0	0	0.938783	0.00420262	0.0290585	0.0279562
C14orf79	0	0	0	0	0	0.941614	0.00383367	0.0281131	0.026439
C14orf80	0	0	0	0	0	0.947361	0.00311803	0.0269638	0.0225571
C14orf93	0	0	0	0	0	0.942445	0.00372945	0.027677	0.0261486
C15orf26	0	0	0	0	0	0.946217	0.00323084	0.0283444	0.0222078
C15orf27	0	0	0	0	0	0.94906	0.00288396	0.02774	0.0203162
C15orf32	0	0	0	0	0	0.939921	0.00405283	0.0286321	0.0273945
C15orf38	0	0	0	0	0	0.940409	0.00398949	0.0284219	0.0271799
C15orf38-AP3S2	0	0	0	0	0	0.947597	0.00306324	0.0279763	0.0213639
C15orf39	0	0	0	0	0	0.953529	0.0023444	0.0272116	0.0169152
C15orf40	0	0	0	0	0	0.943623	0.00356533	0.0285381	0.0242739
C15orf41	0	0	0	0	0	0.947988	0.00301544	0.0278995	0.0210972
C15orf43	0	0	0	0	0	0.940621	0.0039619	0.0283684	0.0270489
C15orf48	0	0	0	0	0	0.939761	0.00407368	0.028692	0.0274733
C15orf52	0	0	0	0	0	0.94969	0.00283143	0.0268845	0.0205945
C15orf53	0	0	0	0	0	0.939689	0.00408307	0.0287189	0.0275087
C15orf54	0	0	0	0	0	0.939493	0.00410877	0.0287925	0.0276054
C15orf56	0	0	0	0	0	0.940195	0.00401765	0.0284165	0.0273707
C15orf57	0	0	0	0	0	0.942835	0.00366899	0.0285273	0.0249683
C15orf59	0	0	0	0	0	0.945202	0.00335995	0.0284683	0.02297
C15orf60	0	0	0	0	0	0.948126	0.00298063	0.0284167	0.020477
C15orf61	0	0	0	0	0	0.946039	0.00324094	0.0287967	0.0219233
C15orf62	0	0	0	0	0	0.940116	0.00402753	0.028525	0.0273313
C16orf11	0	0	0	0	0	0.949563	0.0028164	0.027844	0.0197767
C16orf13	0	0	0	0	0	0.950966	0.00262253	0.0282039	0.0182072
C16orf3	0	0	0	0	0	0.938961	0.00417913	0.0289645	0.0278955
C16orf45	0	0	0	0	0	0.945237	0.00335238	0.0285848	0.0228257
C16orf46	0	0	0	0	0	0.941108	0.00389922	0.0281845	0.0268085
C16orf52	0	0	0	0	0	0.940748	0.00394563	0.0282961	0.0270103
C16orf54	0	0	0	0	0	0.940215	0.00401444	0.0285212	0.027249
C16orf55	0	0	0	0	0	0.940121	0.00402698	0.0285128	0.0273394
C16orf58	0	0	0	0	0	0.95583	0.00204755	0.0274332	0.0146895
C16orf59	0	0	0	0	0	0.944627	0.00345722	0.0271246	0.0247908
C16orf62	0	0	0	0	0	0.968932	0.000663441	0.0251389	0.0052652
C16orf70	0	0	0	0	0	0.954322	0.00223966	0.0273421	0.0160958
C16orf71	0	0	0	0	0	0.943307	0.00362218	0.0273065	0.0257646
C16orf72	0	0	0	0	0	0.949321	0.00285351	0.0276598	0.0201656
C16orf74	0	0	0	0	0	0.939145	0.00415468	0.0289231	0.0277775
C16orf78	0	0	0	0	0	0.942895	0.00366787	0.0280496	0.0253874
C16orf80	0	0	0	0	0	0.949851	0.00275374	0.0284942	0.0189012
C16orf82	0	0	0	0	0	0.939074	0.00416402	0.0289495	0.0278124
C16orf86	0	0	0	0	0	0.941079	0.00390373	0.0280482	0.0269691
C16orf87	0	0	0	0	0	0.941253	0.00387943	0.0283016	0.0265662
C16orf89	0	0	0	0	0	0.947314	0.00310616	0.0277341	0.0218459
C16orf90	0	0	0	0	0	0.939851	0.00406198	0.0286474	0.0274396
C16orf91	0	0	0	0	0	0.939778	0.00407181	0.0286192	0.027531
C16orf92	0	0	0	0	0	0.939866	0.00405998	0.0286526	0.0274216
C16orf93	0	0	0	0	0	0.946224	0.00324168	0.0278822	0.0226519
C16orf95	0	0	0	0	0	0.94114	0.0038952	0.028154	0.0268108
C16orf96	0	0	0	0	0	0.947394	0.00313059	0.0258616	0.0236139
C16orf97	0	0	0	0	0	0.939861	0.00406061	0.0286545	0.0274239
C16orf98	0	0	0	0	0	0.938633	0.00422253	0.0291145	0.0280302
C17orf102	0	0	0	0	0	0.939494	0.0041091	0.0287186	0.0276786
C17orf104	0	0	0	0	0	0.94428	0.00350218	0.0269748	0.0252434
C17orf105	0	0	0	0	0	0.939862	0.00406043	0.0286539	0.0274232
C17orf107	0	0	0	0	0	0.940274	0.00400696	0.0284643	0.0272543
C17orf112	0	0	0	0	0	0.939226	0.00414402	0.0288928	0.0277376
C17orf47	0	0	0	0	0	0.943022	0.00365722	0.0274568	0.0258637
C17orf49	0	0	0	0	0	0.940172	0.00402047	0.028476	0.027332
C17orf50	0	0	0	0	0	0.940522	0.00397537	0.028279	0.0272238
C17orf51	0	0	0	0	0	0.940378	0.00399368	0.0283939	0.0272343
C17orf53	0	0	0	0	0	0.953739	0.00231177	0.0273503	0.0165989
C17orf58	0	0	0	0	0	0.940282	0.00400591	0.0284627	0.027249
C17orf59	0	0	0	0	0	0.944987	0.00339211	0.0282893	0.0233314
C17orf62	0	0	0	0	0	0.940539	0.00397262	0.0283844	0.0271045
C17orf64	0	0	0	0	0	0.941783	0.0038101	0.0282907	0.0261162
C17orf66	0	0	0	0	0	0.945337	0.00337415	0.0265668	0.0247216
C17orf67	0	0	0	0	0	0.940226	0.004013	0.028517	0.0272435
C17orf70	0	0	0	0	0	0.953325	0.0023942	0.026639	0.0176421
C17orf72	0	0	0	0	0	0.940729	0.00394827	0.0282566	0.0270656
C17orf74	0	0	0	0	0	0.942456	0.00372875	0.027564	0.0262512
C17orf75	0	0	0	0	0	0.948213	0.00299288	0.0276942	0.0210995
C17orf76-AS1	0	0	0	0	0	0.940371	0.00399422	0.0284626	0.0271722
C17orf77	0	0	0	0	0	0.939738	0.00407676	0.0287008	0.0274849
C17orf78	0	0	0	0	0	0.940752	0.00394495	0.0283189	0.0269841
C17orf80	0	0	0	0	0	0.945467	0.00334726	0.0274299	0.0237563
C17orf82	0	0	0	0	0	0.94099	0.00391524	0.028058	0.0270367
C17orf85	0	0	0	0	0	0.948563	0.00297785	0.026565	0.021894
C17orf89	0	0	0	0	0	0.939592	0.00409617	0.0286816	0.02763
C17orf96	0	0	0	0	0	0.940425	0.00398858	0.0281534	0.0274333
C17orf97	0	0	0	0	0	0.940074	0.00403329	0.0284983	0.0273949
C17orf98	0	0	0	0	0	0.939673	0.00408521	0.0287251	0.0275167
C17orf99	0	0	0	0	0	0.940212	0.00401509	0.028477	0.0272956
C18orf21	0	0	0	0	0	0.941848	0.00380128	0.0283262	0.0260249
C18orf25	0	0	0	0	0	0.941694	0.00382431	0.0279623	0.026519
C18orf32	0	0	0	0	0	0.939195	0.00414799	0.0289041	0.0277525
C18orf42	0	0	0	0	0	0.938972	0.00417752	0.0289849	0.0278654
C18orf54	0	0	0	0	0	0.946845	0.00315241	0.028239	0.021764
C18orf56	0	0	0	0	0	0.940012	0.00404138	0.028507	0.0274397
C18orf63	0	0	0	0	0	0.943617	0.00358367	0.0272058	0.0255934
C18orf8	0	0	0	0	0	0.958792	0.00175735	0.026217	0.0132333
C19orf10	0	0	0	0	0	0.94295	0.00365708	0.0283214	0.0250713
C19orf12	0	0	0	0	0	0.944628	0.00343135	0.028627	0.023314
C19orf18	0	0	0	0	0	0.940358	0.00399593	0.0284675	0.0271787
C19orf21	0	0	0	0	0	0.946576	0.00320758	0.0273963	0.0228196
C19orf24	0	0	0	0	0	0.939799	0.00406946	0.0285396	0.0275924
C19orf25	0	0	0	0	0	0.941986	0.00377871	0.0286838	0.0255516
C19orf26	0	0	0	0	0	0.948881	0.00290089	0.0279145	0.0203039
C19orf33	0	0	0	0	0	0.939302	0.00413408	0.0288307	0.027733
C19orf35	0	0	0	0	0	0.941702	0.00382461	0.0277276	0.0267458
C19orf38	0	0	0	0	0	0.940697	0.00395202	0.0283377	0.0270129
C19orf40	0	0	0	0	0	0.94033	0.0039996	0.0284619	0.0272082
C19orf43	0	0	0	0	0	0.943734	0.0035559	0.0282526	0.0244573
C19orf44	0	0	0	0	0	0.947498	0.00308253	0.027742	0.0216778
C19orf45	0	0	0	0	0	0.943589	0.00358563	0.0273985	0.0254266
C19orf47	0	0	0	0	0	0.951344	0.00257358	0.0282157	0.017867
C19orf48	0	0	0	0	0	0.939664	0.00408637	0.0287284	0.0275211
C19orf52	0	0	0	0	0	0.946295	0.00321739	0.02846	0.0220273
C19orf53	0	0	0	0	0	0.93912	0.0041581	0.0288996	0.0278222
C19orf54	0	0	0	0	0	0.945745	0.00329712	0.0281443	0.0228131
C19orf55	0	0	0	0	0	0.943187	0.00363678	0.027394	0.0257826
C19orf57	0	0	0	0	0	0.942693	0.00369841	0.02757	0.0260384
C19orf59	0	0	0	0	0	0.941633	0.00383207	0.0279854	0.0265491
C19orf60	0	0	0	0	0	0.943353	0.00360558	0.0282502	0.024791
C19orf66	0	0	0	0	0	0.941137	0.00389582	0.0281228	0.0268448
C19orf67	0	0	0	0	0	0.942074	0.00377677	0.0277281	0.0264212
C19orf69	0	0	0	0	0	0.939513	0.00410626	0.0287853	0.027596
C19orf70	0	0	0	0	0	0.941083	0.00389821	0.0286909	0.0263279
C19orf71	0	0	0	0	0	0.943382	0.00360264	0.0281994	0.0248162
C19orf73	0	0	0	0	0	0.938975	0.00417745	0.0289069	0.0279402
C19orf77	0	0	0	0	0	0.939555	0.00410091	0.0287299	0.0276143
C19orf80	0	0	0	0	0	0.940469	0.00398162	0.0284189	0.0271308
C19orf81	0	0	0	0	0	0.940668	0.00395616	0.0282764	0.027099
C1D	0	0	0	0	0	0.941901	0.00379056	0.028642	0.0256668
C1GALT1	0	0	0	0	0	0.947245	0.00309369	0.0284589	0.0212026
C1QA	0	0	0	0	0	0.940721	0.00394883	0.0283622	0.0269684
C1QB	0	0	0	0	0	0.946799	0.0031405	0.0288062	0.0212538
C1QBP	0	0	0	0	0	0.946492	0.00319496	0.0283501	0.0219631
C1QC	0	0	0	0	0	0.949373	0.00280661	0.0287124	0.019108
C1QL1	0	0	0	0	0	0.950263	0.00269658	0.0285767	0.0184634
C1QL2	0	0	0	0	0	0.947841	0.00301751	0.0284194	0.0207222
C1QL3	0	0	0	0	0	0.948989	0.00286157	0.0285949	0.0195544
C1QL4	0	0	0	0	0	0.947086	0.00310702	0.028683	0.021124
C1QTNF1	0	0	0	0	0	0.951503	0.00255271	0.0282247	0.0177194
C1QTNF2	0	0	0	0	0	0.951781	0.00250578	0.0284566	0.0172569
C1QTNF3	0	0	0	0	0	0.941272	0.00387814	0.0281222	0.0267273
C1QTNF3-AMACR	0	0	0	0	0	0.939745	0.00407576	0.028698	0.0274811
C1QTNF4	0	0	0	0	0	0.940618	0.00396351	0.0280958	0.0273224
C1QTNF5	0	0	0	0	0	0.94303	0.00365742	0.0272798	0.0260331
C1QTNF6	0	0	0	0	0	0.950313	0.00268432	0.0287047	0.0182984
C1QTNF7	0	0	0	0	0	0.949162	0.00283374	0.0287215	0.0192823
C1QTNF8	0	0	0	0	0	0.948747	0.00290311	0.0283361	0.0200143
C1QTNF9	0	0	0	0	0	0.9506	0.00267049	0.0281833	0.0185465
C1QTNF9B	0	0	0	0	0	0.94795	0.00301093	0.0281953	0.0208437
C1QTNF9B-AS1	0	0	0	0	0	0.94021	0.00401513	0.0285232	0.0272517
C1RL	0	0	0	0	0	0.95095	0.00262795	0.0281281	0.0182936
C1RL-AS1	0	0	0	0	0	0.940244	0.00401075	0.0285105	0.027235
C1S	0	0	0	0	0	0.954749	0.0022033	0.0270132	0.0160344
C1orf100	0	0	0	0	0	0.942854	0.00367593	0.0277974	0.0256728
C1orf101	0	0	0	0	0	0.948364	0.00300726	0.0263023	0.0223264
C1orf105	0	0	0	0	0	0.940039	0.00403738	0.0285875	0.027336
C1orf106	0	0	0	0	0	0.950323	0.00274435	0.027163	0.0197697
C1orf109	0	0	0	0	0	0.944514	0.00345908	0.0280091	0.024018
C1orf110	0	0	0	0	0	0.940556	0.00396943	0.0285219	0.0269526
C1orf111	0	0	0	0	0	0.942247	0.00374594	0.0285618	0.0254452
C1orf112	0	0	0	0	0	0.956672	0.00199951	0.0264221	0.0149068
C1orf115	0	0	0	0	0	0.940592	0.00396616	0.028276	0.0271656
C1orf116	0	0	0	0	0	0.953477	0.00231831	0.0278779	0.0163263
C1orf122	0	0	0	0	0	0.939525	0.00410509	0.0287002	0.0276702
C1orf123	0	0	0	0	0	0.94599	0.00325467	0.0285513	0.0222041
C1orf127	0	0	0	0	0	0.945526	0.0033516	0.026481	0.024641
C1orf131	0	0	0	0	0	0.947137	0.00310717	0.0284752	0.0212803
C1orf141	0	0	0	0	0	0.942047	0.00377959	0.0278283	0.0263449
C1orf145	0	0	0	0	0	0.93903	0.00416979	0.0289659	0.0278339
C1orf146	0	0	0	0	0	0.940889	0.00392737	0.0282673	0.0269167
C1orf158	0	0	0	0	0	0.944047	0.00350658	0.0286812	0.0237655
C1orf159	0	0	0	0	0	0.947566	0.00306109	0.0281772	0.021196
C1orf162	0	0	0	0	0	0.939906	0.00405474	0.0286376	0.0274017
C1orf168	0	0	0	0	0	0.94714	0.00314812	0.0268196	0.0228918
C1orf170	0	0	0	0	0	0.939127	0.00415709	0.0289299	0.0277865
C1orf172	0	0	0	0	0	0.941573	0.00383988	0.0279838	0.0266031
C1orf173	0	0	0	0	0	0.947645	0.00310244	0.0256652	0.0235869
C1orf174	0	0	0	0	0	0.943945	0.00352734	0.0283115	0.0242157
C1orf177	0	0	0	0	0	0.949313	0.00286473	0.0273429	0.0204793
C1orf180	0	0	0	0	0	0.938802	0.00420001	0.0290512	0.0279465
C1orf185	0	0	0	0	0	0.940589	0.00396607	0.0283806	0.0270648
C1orf186	0	0	0	0	0	0.940283	0.00400565	0.0284957	0.0272156
C1orf189	0	0	0	0	0	0.942006	0.00377594	0.0286935	0.0255248
C1orf192	0	0	0	0	0	0.942701	0.00368631	0.0285518	0.025061
C1orf194	0	0	0	0	0	0.942476	0.00371438	0.028653	0.0251567
C1orf198	0	0	0	0	0	0.94664	0.00318844	0.0278817	0.02229
C1orf200	0	0	0	0	0	0.938624	0.00422373	0.0291178	0.0280347
C1orf204	0	0	0	0	0	0.941773	0.00381192	0.0282374	0.0261777
C1orf21	0	0	0	0	0	0.939801	0.00406852	0.0286772	0.0274538
C1orf210	0	0	0	0	0	0.941272	0.00387237	0.0287549	0.0261004
[truncated: 17,359 more rows]

## Sheet: SCZ_EE
geneName	dn_silentCFPK_SCZ	dn_damaging_SCZ	dn_lof_SCZ	dn_damaging_EE	dn_lof_EE	NO	BOTH	FIRST	SECOND
A1BG	0	0	0	0	0	0.956254	0.00200266	0.029303	0.0124401
A1BG-AS1	0	0	0	0	0	0.953714	0.00223314	0.0309568	0.0130958
A1CF	0	0	0	0	0	0.961154	0.0014355	0.0280464	0.00936423
A2M	0	0	0	1	0	0.50643	0.0584846	0.0133688	0.421717
A2M-AS1	0	0	0	0	0	0.953625	0.00224	0.0310318	0.013103
A2ML1	0	0	0	0	0	0.963095	0.0013615	0.0259109	0.00963288
A2MP1	0	0	0	0	0	0.954102	0.00220338	0.0306308	0.013064
A3GALT2	0	0	0	0	0	0.955167	0.00212559	0.029691	0.0130163
A4GALT	0	0	0	0	0	0.957114	0.00178524	0.0304026	0.010698
A4GNT	0	0	0	0	0	0.957237	0.00177906	0.0302771	0.0107066
AAAS	0	0	0	0	0	0.959864	0.00159122	0.0282555	0.0102894
AACS	0	0	0	0	0	0.963548	0.00106958	0.0284992	0.00688348
AACSP1	0	0	0	0	0	0.954132	0.00220105	0.0306053	0.0130616
AADAC	0	0	0	0	0	0.957502	0.00176052	0.0300644	0.0106729
AADACL2	0	0	0	0	0	0.957615	0.0017965	0.0294808	0.0111079
AADACL3	0	0	0	0	0	0.954382	0.00218048	0.0304124	0.0130249
AADACL4	0	0	0	0	0	0.956813	0.0018448	0.030227	0.0111156
AADAT	0	0	0	0	0	0.959491	0.00153028	0.0295071	0.00947191
AAED1	0	0	0	0	0	0.956358	0.00190285	0.0303103	0.0114285
AAGAB	0	0	0	0	0	0.957043	0.00187317	0.0295264	0.0115571
AAK1	0	0	0	0	0	0.960739	0.00153572	0.0275202	0.0102051
AAMDC	0	0	0	0	0	0.955701	0.00197589	0.0305618	0.0117614
AAMP	0	0	0	0	0	0.958961	0.0015997	0.0295606	0.00987826
AANAT	0	0	0	0	0	0.957114	0.00179512	0.0302958	0.0107951
AAR2	0	0	0	0	0	0.958558	0.00159696	0.0301945	0.00965023
AARD	0	0	0	0	0	0.954267	0.00219223	0.0304742	0.013067
AARS	0	0	0	0	0	0.967875	0.000688518	0.0266819	0.00475413
AARS2	0	0	0	0	0	0.967475	0.000772049	0.0263589	0.005394
AARSD1	0	0	0	0	0	0.955319	0.00211089	0.0296044	0.0129661
AASDH	0	0	0	0	0	0.96445	0.00101213	0.027871	0.0066668
AASDHPPT	0	0	0	0	0	0.957354	0.00180907	0.029759	0.0110781
AASS	0	0	0	0	0	0.964636	0.000966052	0.028081	0.00631691
AATF	0	0	0	0	0	0.956228	0.00204229	0.0288407	0.0128892
AATK	0	0	0	0	0	0.965972	0.000969433	0.0262736	0.00678447
AATK-AS1	0	0	0	0	0	0.953868	0.00222132	0.0308275	0.0130832
ABAT	0	0	0	0	0	0.96343	0.00107321	0.0286199	0.00687683
ABCA1	0	0	0	0	0	0.973998	0.000329541	0.0230177	0.00265436
ABCA10	0	0	0	0	0	0.960126	0.00175438	0.0255905	0.0125293
ABCA11P	0	0	0	0	0	0.953625	0.00224002	0.031032	0.0131031
ABCA12	0	0	0	0	0	0.973085	0.000494793	0.0223128	0.00410746
ABCA13	0	0	0	0	0	0.975315	0.000483403	0.0196294	0.00457195
ABCA17P	0	0	0	0	0	0.954744	0.00215429	0.0300912	0.0130108
ABCA2	0	0	0	0	0	0.966429	0.00120359	0.0225477	0.00981976
ABCA3	0	0	0	0	0	0.971201	0.000424684	0.0252666	0.00310729
ABCA4	0	0	0	0	0	0.97327	0.000409144	0.0230291	0.00329144
ABCA5	0	0	0	0	0	0.966812	0.00096576	0.0251579	0.00706463
ABCA6	0	0	0	0	0	0.964153	0.00122124	0.0260084	0.00861755
ABCA7	0	0	0	0	0	0.962531	0.00158929	0.0234769	0.0124031
ABCA8	0	0	0	0	0	0.965587	0.00106854	0.0257038	0.00764081
ABCA9	0	0	0	0	0	0.965812	0.00109801	0.0250227	0.0080671
ABCB1	0	0	0	0	0	0.968059	0.000711977	0.0262264	0.00500244
ABCB10	0	0	0	0	0	0.962486	0.00121129	0.0285221	0.0077806
ABCB11	0	0	0	0	0	0.967662	0.000743627	0.0264076	0.00518683
ABCB4	0	0	0	0	0	0.968346	0.000689705	0.0260921	0.00487235
ABCB5	0	0	0	0	0	0.96533	0.00110652	0.0256299	0.00793308
ABCB6	0	0	0	0	0	0.966509	0.000810767	0.0271951	0.00548486
ABCB8	0	0	0	0	0	0.964841	0.000911392	0.0283412	0.00590603
ABCB9	0	0	0	0	0	0.964026	0.000962972	0.0288952	0.00611546
ABCC1	0	0	0	0	0	0.972065	0.000310687	0.0253568	0.00226713
ABCC10	0	0	0	0	0	0.970106	0.000526677	0.0255631	0.00380455
ABCC11	0	0	0	0	0	0.966502	0.000884348	0.0264657	0.00614746
ABCC12	0	0	0	0	0	0.96794	0.000716027	0.0263342	0.00500969
ABCC13	0	0	0	0	0	0.953892	0.00221951	0.0308076	0.0130813
ABCC2	0	0	0	0	0	0.969332	0.000630083	0.0254743	0.00456374
ABCC3	0	0	0	0	0	0.97085	0.000405458	0.0258458	0.00289908
ABCC4	0	0	0	0	0	0.967667	0.000776548	0.0260693	0.00548678
ABCC5	0	0	0	0	0	0.970469	0.000506737	0.0253288	0.00369575
ABCC5-AS1	0	0	0	0	0	0.953624	0.00224006	0.0310325	0.0131031
ABCC6	0	0	0	0	0	0.959493	0.00180131	0.0261009	0.0126046
ABCC6P1	0	0	0	0	0	0.954183	0.00219717	0.0305627	0.0130574
ABCC6P2	0	0	0	0	0	0.953546	0.0022461	0.0310985	0.0131095
ABCC8	0	0	0	0	0	0.970235	0.00056619	0.0250196	0.00417937
ABCC9	0	0	0	0	0	0.969639	0.000609968	0.025301	0.00444972
ABCD2	0	0	0	0	0	0.962285	0.00119631	0.0289489	0.00756953
ABCD3	0	0	0	0	0	0.965707	0.000953463	0.0267996	0.00653993
ABCD4	0	0	0	0	0	0.963065	0.0011629	0.0282173	0.00755499
ABCE1	0	0	0	0	0	0.96223	0.00130636	0.0278817	0.00858173
ABCF1	0	0	0	0	0	0.965155	0.00101966	0.0268482	0.00697736
ABCF2	0	0	0	0	0	0.962927	0.00119676	0.0280577	0.0078181
ABCF3	0	0	0	0	0	0.964454	0.000997542	0.028011	0.00653789
ABCG1	0	0	0	0	0	0.964206	0.000999874	0.0283126	0.00648168
ABCG2	0	0	0	0	0	0.961791	0.00136505	0.0278799	0.0089638
ABCG4	0	0	0	0	0	0.95702	0.00191399	0.0290729	0.0119929
ABCG5	0	0	0	0	0	0.960353	0.00148142	0.0287436	0.00942155
ABCG8	0	0	0	0	0	0.96107	0.00137274	0.0288544	0.00870328
ABHD1	0	0	0	0	0	0.958579	0.0016533	0.0295628	0.0102044
ABHD10	0	0	0	0	0	0.957708	0.00177256	0.0296045	0.0109151
ABHD11	0	0	0	0	0	0.959065	0.00160396	0.029357	0.0099743
ABHD12	0	0	0	0	0	0.96013	0.00150411	0.0288316	0.00953442
ABHD12B	0	0	0	0	0	0.956916	0.00188181	0.0296364	0.0115658
ABHD13	0	0	0	0	0	0.957258	0.00178546	0.0301754	0.0107815
ABHD14A	0	0	0	0	0	0.956499	0.00189414	0.0301796	0.0114271
ABHD14A-ACY1	0	0	0	0	0	0.954739	0.00215462	0.0300948	0.0130112
ABHD14B	0	0	0	0	0	0.956043	0.00193654	0.030445	0.0115755
ABHD15	0	0	0	0	0	0.958914	0.00164052	0.0291854	0.0102601
ABHD16A	0	0	0	0	0	0.96344	0.00116046	0.0277226	0.00767666
ABHD16B	0	0	0	0	0	0.959356	0.00150455	0.0299725	0.00916675
ABHD17A	0	0	0	0	0	0.962169	0.00112909	0.0297515	0.00695061
ABHD17B	0	0	0	0	0	0.958511	0.00162759	0.0299437	0.0099172
ABHD17C	0	0	0	0	0	0.957147	0.00182595	0.029901	0.0111259
ABHD2	0	0	0	0	0	0.959661	0.00152712	0.029287	0.00952509
ABHD3	0	0	0	0	0	0.958222	0.00170868	0.0295077	0.010562
ABHD4	0	0	0	0	0	0.959735	0.00151919	0.0292608	0.00948488
ABHD5	0	0	0	0	0	0.958905	0.0016463	0.0291349	0.0103139
ABHD6	0	0	0	0	0	0.957874	0.00172321	0.0298921	0.010511
ABHD8	0	0	0	0	0	0.957274	0.00183367	0.0296064	0.0112856
ABI1	0	0	0	0	0	0.960701	0.00142253	0.0288638	0.00901256
ABI2	0	0	0	0	0	0.960856	0.00137437	0.0291451	0.00862483
ABI3	0	0	0	0	0	0.95748	0.00180023	0.029656	0.0110636
ABI3BP	0	0	0	0	0	0.964797	0.00112382	0.0262029	0.00787655
ABL1	0	0	0	0	0	0.964766	0.00100673	0.0275058	0.00672145
ABL2	0	0	0	0	0	0.964394	0.00112664	0.0267463	0.00773261
ABLIM1	0	0	0	0	0	0.965761	0.000882918	0.0274409	0.00591485
ABLIM2	0	0	0	0	0	0.966217	0.00084901	0.0271913	0.00574264
ABLIM3	0	0	0	0	0	0.963779	0.00115745	0.0272796	0.00778386
ABP1	0	0	0	0	0	0.96306	0.00106867	0.0291507	0.00672052
ABR	0	0	0	0	0	0.966552	0.000833427	0.026918	0.00569643
ABRA	0	0	0	0	0	0.957967	0.001711	0.0298797	0.0104418
ABRACL	0	0	0	0	0	0.953941	0.00221572	0.0307661	0.0130773
ABT1	0	0	0	0	0	0.959142	0.00149363	0.0303909	0.00897293
ABTB1	0	0	0	0	0	0.9615	0.00131959	0.0287918	0.0083883
ABTB2	0	0	0	0	0	0.96433	0.00107798	0.02736	0.00723227
ACAA1	0	0	0	0	0	0.962533	0.00114279	0.0291391	0.00718551
ACAA2	0	0	0	0	0	0.960056	0.0014472	0.0295453	0.00895139
ACACA	0	0	0	0	0	0.964744	0.00142937	0.0217694	0.0120577
ACACB	0	0	0	0	0	0.977367	7.79049e-05	0.0218926	0.000662032
ACAD10	0	0	0	0	0	0.966348	0.00091361	0.0263636	0.00637445
ACAD11	0	0	0	0	0	0.957496	0.00194744	0.0277788	0.0127774
ACAD8	0	0	0	0	0	0.961673	0.00129455	0.0288061	0.0082265
ACAD9	0	0	0	0	0	0.962577	0.0011976	0.0285351	0.00768988
ACADL	0	0	0	0	0	0.959188	0.00161716	0.0290199	0.0101745
ACADM	0	0	0	0	0	0.960498	0.00142804	0.0291027	0.00897131
ACADS	0	0	0	0	0	0.962336	0.00113248	0.0294992	0.00703233
ACADSB	0	0	0	0	0	0.95915	0.00157382	0.0295539	0.00972254
ACADVL	0	0	0	0	0	0.963929	0.00106602	0.0280255	0.00697923
ACAN	0	0	0	0	0	0.959342	0.00181144	0.0262397	0.0126064
ACAP1	0	0	0	0	0	0.963981	0.0011433	0.0271488	0.00772733
ACAP2	0	0	0	0	0	0.96367	0.00118734	0.0271083	0.00803439
ACAP3	0	0	0	0	0	0.966027	0.000869687	0.02723	0.00587296
ACAT1	0	0	0	0	0	0.959821	0.00146929	0.0296588	0.00905102
ACAT2	0	0	0	0	0	0.95936	0.00150916	0.0299197	0.00921111
ACBD3	0	0	0	0	0	0.960085	0.00153936	0.0285067	0.0098686
ACBD4	0	0	0	0	0	0.958607	0.00174645	0.0284419	0.0112045
ACBD5	0	0	0	0	0	0.959458	0.00159017	0.0289049	0.0100473
ACBD6	0	0	0	0	0	0.955999	0.00198901	0.029911	0.0121009
ACBD7	0	0	0	0	0	0.953918	0.00221751	0.0307853	0.0130793
ACCS	0	0	0	0	0	0.959809	0.00150446	0.0293075	0.00937863
ACCSL	0	0	0	0	0	0.958771	0.00165948	0.0291958	0.0103733
ACD	0	0	0	0	0	0.956541	0.00201745	0.0285962	0.0128455
ACE	0	0	0	0	0	0.971047	0.000420825	0.0254795	0.00305284
ACER1	0	0	0	0	0	0.957093	0.00179925	0.0302838	0.010824
ACER2	0	0	0	0	0	0.958322	0.00164686	0.0300253	0.0100054
ACER3	0	0	0	0	0	0.957229	0.00184827	0.0295104	0.011412
ACHE	0	0	0	0	0	0.963788	0.001037	0.0285002	0.00667525
ACIN1	0	0	0	0	0	0.961139	0.00166765	0.0249786	0.0122145
ACLY	0	0	0	0	0	0.971218	0.000348202	0.0259538	0.00248028
ACMSD	0	0	0	0	0	0.959183	0.00156159	0.0296348	0.00962099
ACN9	1	0	0	0	0	0.933299	0.00342956	0.0514231	0.0118482
ACO1	0	0	0	0	0	0.968111	0.000633004	0.0269233	0.00433268
ACO2	0	0	0	0	0	0.966585	0.000720748	0.0279491	0.0047447
ACOT1	0	0	0	0	0	0.960043	0.00142948	0.0297455	0.00878215
ACOT11	0	0	0	0	0	0.964208	0.00103775	0.0279363	0.00681786
ACOT12	0	0	0	0	0	0.96177	0.00131587	0.028445	0.00846901
ACOT13	0	0	0	0	0	0.955922	0.00194048	0.0305987	0.0115393
ACOT2	0	0	0	0	0	0.960599	0.0013852	0.0294012	0.00861476
ACOT4	0	0	0	0	0	0.959515	0.00149539	0.0298349	0.0091545
ACOT6	0	0	0	0	0	0.955453	0.00199413	0.0307647	0.0117886
ACOT7	0	0	0	0	0	0.960597	0.00138694	0.0293866	0.00862985
ACOT8	0	0	0	0	0	0.95961	0.00152347	0.0294019	0.00946471
ACOX1	0	0	0	0	0	0.964126	0.00102905	0.0281317	0.00671318
ACOX2	0	0	0	0	0	0.96208	0.0012471	0.0287206	0.00795191
ACOX3	0	0	0	0	0	0.963948	0.00107678	0.027892	0.00708358
ACOXL	0	0	0	0	0	0.958783	0.00169609	0.0287564	0.0107644
ACP1	0	0	0	0	0	0.955823	0.00200056	0.0300739	0.0121029
ACP2	0	0	0	0	0	0.961033	0.00132373	0.0294094	0.00823387
ACP5	0	0	0	0	0	0.958375	0.00165303	0.0298788	0.0100927
ACP6	0	0	0	0	0	0.956248	0.00197689	0.0296307	0.0121441
ACPL2	0	0	0	0	0	0.960226	0.00141172	0.0296635	0.00869868
ACPP	0	0	0	0	0	0.959212	0.00158396	0.029351	0.00985346
ACPT	0	0	0	0	0	0.959761	0.00150791	0.0293434	0.00938814
ACR	0	0	0	0	0	0.956755	0.00194348	0.0291657	0.0121356
ACRBP	0	0	0	0	0	0.95916	0.00165906	0.0285835	0.0105972
ACRV1	0	0	0	0	0	0.95516	0.00208666	0.0301839	0.0125691
ACSBG1	0	0	0	0	0	0.96347	0.00106608	0.028636	0.00682762
ACSBG2	0	0	0	0	0	0.956432	0.00202668	0.0286736	0.012868
ACSF2	0	0	0	0	0	0.96332	0.00112208	0.0282834	0.00727472
ACSF3	0	0	0	0	0	0.961715	0.00132889	0.0283856	0.00857019
ACSL1	0	0	0	0	0	0.96486	0.000995748	0.0274917	0.0066522
ACSL3	0	0	0	0	0	0.964474	0.0010031	0.0279286	0.00659387
ACSL5	0	0	0	0	0	0.963638	0.00108865	0.0281895	0.00708382
ACSL6	0	0	0	0	0	0.965507	0.000907211	0.0275288	0.00605661
ACSM1	0	0	0	0	0	0.958513	0.00174706	0.0285912	0.0111488
ACSM2A	0	0	0	0	0	0.959135	0.00170454	0.0280769	0.0110839
ACSM2B	0	0	0	0	0	0.958905	0.00173556	0.0280757	0.0112833
ACSM3	0	0	0	0	0	0.961773	0.00131949	0.0284022	0.0085051
ACSM4	0	0	0	0	0	0.956423	0.00202724	0.0286821	0.0128676
ACSM5	0	0	0	0	0	0.961433	0.00133601	0.0287166	0.00851427
ACSS1	0	0	0	0	0	0.965386	0.0008635	0.0281041	0.00564608
ACSS2	0	0	0	0	0	0.965532	0.000855538	0.027996	0.00561646
ACSS3	0	0	0	0	0	0.962777	0.00119392	0.0282972	0.00773229
ACTA1	0	0	0	0	0	0.957483	0.00178796	0.02979	0.0109388
ACTA2	0	0	0	0	0	0.955075	0.00212909	0.0298132	0.0129831
ACTB	0	0	0	0	0	0.954615	0.00216479	0.0301902	0.0130296
ACTBL2	0	0	0	0	0	0.954661	0.00216061	0.0301608	0.0130177
ACTC1	0	0	0	0	0	0.954541	0.00216973	0.0302613	0.0130277
ACTG1	0	0	0	0	0	0.955196	0.00212117	0.0296953	0.0129878
ACTG2	0	0	0	0	0	0.95493	0.00214009	0.0299346	0.0129952
ACTL10	0	0	0	0	0	0.956102	0.00193874	0.030324	0.0116356
ACTL6A	0	0	0	0	0	0.959199	0.00159088	0.0292946	0.00991542
ACTL6B	0	0	0	0	0	0.961958	0.00127259	0.0286304	0.00813902
ACTL7A	0	0	0	0	0	0.959531	0.00147076	0.0300627	0.00893561
ACTL7B	0	0	0	0	0	0.954575	0.0021518	0.0304208	0.0128527
ACTL8	0	0	0	0	0	0.956071	0.00197186	0.0299916	0.0119652
ACTL9	0	0	0	0	0	0.955476	0.00202598	0.0303625	0.0121358
ACTN1	0	1	0	0	0	0.945332	0.000901049	0.0505599	0.00320686
ACTN1-AS1	0	0	0	0	0	0.953705	0.00223386	0.0309646	0.0130965
ACTN2	0	0	0	0	0	0.968618	0.000506157	0.0274792	0.00339614
ACTN3	0	0	0	0	0	0.955049	0.00213104	0.0298347	0.0129852
ACTN4	0	0	0	0	0	0.967988	0.000636808	0.0270355	0.00434007
ACTR10	0	0	0	0	0	0.958248	0.00171656	0.0293781	0.0106578
ACTR1A	0	0	0	0	0	0.961947	0.00125804	0.0287956	0.00799968
ACTR1B	0	0	0	0	0	0.963507	0.00103571	0.0288794	0.00657747
ACTR2	0	0	0	0	0	0.958449	0.00173286	0.0288668	0.0109518
ACTR3	0	0	0	0	0	0.960645	0.00139996	0.0291825	0.00877218
ACTR3B	0	0	0	0	0	0.955883	0.00206844	0.0291271	0.0129212
ACTR3C	0	0	0	0	0	0.956569	0.00190686	0.0299196	0.0116046
ACTR5	0	0	0	0	0	0.962123	0.00121477	0.0289877	0.00767474
ACTR6	0	0	0	0	0	0.959641	0.0015295	0.0292915	0.00953828
ACTR8	0	0	0	0	0	0.962182	0.00131621	0.0278446	0.00865755
ACTRT2	0	0	0	0	0	0.958531	0.00157956	0.0304136	0.00947604
ACTRT3	0	0	0	0	0	0.957576	0.00172072	0.0303781	0.0103247
ACVR1	0	0	0	0	0	0.960749	0.00140036	0.0290277	0.00882245
ACVR1B	0	0	0	0	0	0.963045	0.00111665	0.0287086	0.00713021
ACVR1C	0	0	0	0	0	0.960797	0.00140258	0.0289356	0.00886501
ACVR2A	0	0	0	0	0	0.959657	0.00153636	0.0291933	0.00961345
ACVR2B	0	0	0	0	0	0.960707	0.00141314	0.0289544	0.00892516
ACVR2B-AS1	0	0	0	0	0	0.95355	0.00224581	0.0310953	0.0131092
ACVRL1	0	0	0	0	0	0.959151	0.00158539	0.0294282	0.00983584
ACY1	0	0	0	0	0	0.960799	0.00135682	0.0294057	0.00843874
ACY3	0	0	0	0	0	0.957468	0.00177462	0.029963	0.0107944
ACYP1	0	0	0	0	0	0.953968	0.00221361	0.030743	0.013075
ACYP2	0	0	0	0	0	0.953946	0.00221553	0.0307588	0.0130793
ADA	0	0	0	0	0	0.960312	0.0014204	0.0294513	0.00881601
ADAD1	0	0	0	0	0	0.95953	0.0015794	0.0289133	0.00997718
ADAD2	0	0	0	0	0	0.959799	0.00154079	0.0289291	0.00973064
ADAL	0	0	0	0	0	0.957017	0.00185485	0.0297824	0.0113455
ADAM10	0	0	0	0	0	0.962029	0.00131484	0.0280819	0.00857406
ADAM11	0	0	0	0	0	0.96716	0.000783739	0.0266402	0.00541608
ADAM12	0	0	0	0	0	0.964729	0.00102221	0.0273978	0.00685147
ADAM15	0	0	0	0	0	0.962291	0.00140823	0.0266054	0.00969537
ADAM17	0	0	0	0	0	0.962528	0.00125291	0.0280296	0.00818971
ADAM18	0	0	0	0	0	0.959256	0.00163869	0.0286676	0.0104374
ADAM19	0	0	0	0	0	0.965421	0.00097653	0.0269415	0.0066609
ADAM2	0	0	0	0	0	0.956533	0.00201901	0.0285902	0.012858
ADAM20	0	0	0	0	0	0.955731	0.00205294	0.0295969	0.0126188
ADAM20P1	0	0	0	0	0	0.953543	0.00224632	0.0311008	0.0131097
ADAM21	0	0	0	0	0	0.955333	0.00210951	0.0295966	0.0129613
ADAM22	0	0	0	0	0	0.96568	0.000994576	0.0264003	0.00692494
ADAM23	0	0	0	0	0	0.963998	0.00112914	0.0272773	0.00759585
ADAM28	0	0	0	0	0	0.95689	0.00199227	0.0282911	0.0128267
ADAM29	0	0	0	0	0	0.955732	0.00207926	0.0292613	0.0129272
ADAM30	0	0	0	0	0	0.95747	0.00183955	0.029215	0.0114758
ADAM32	0	0	0	0	0	0.957472	0.00194914	0.0278016	0.0127777
ADAM33	0	0	0	0	0	0.957799	0.00192631	0.0275075	0.0127674
ADAM3A	0	0	0	0	0	0.95576	0.00207718	0.0292382	0.0129249
ADAM5	0	0	0	0	0	0.954745	0.00215419	0.03009	0.0130107
ADAM6	0	0	0	0	0	0.953544	0.00224622	0.0310997	0.0131096
ADAM7	0	0	0	0	0	0.96087	0.00145905	0.0282111	0.00945951
ADAM8	0	0	0	0	0	0.95847	0.0018796	0.0269053	0.0127455
ADAM9	0	0	0	0	0	0.963981	0.00110195	0.0275876	0.00732943
ADAMDEC1	0	0	0	0	0	0.958085	0.00175994	0.0291408	0.0110142
ADAMTS1	0	0	0	0	0	0.957202	0.00197243	0.0279822	0.0128433
ADAMTS10	0	1	0	0	0	0.941143	0.00184446	0.050465	0.00654767
ADAMTS12	0	0	0	0	0	0.969782	0.000525124	0.0259581	0.00373436
ADAMTS13	0	0	0	0	0	0.959605	0.00179591	0.0259658	0.0126336
ADAMTS14	0	0	0	0	0	0.969563	0.000568752	0.0257992	0.00406862
ADAMTS15	0	0	0	0	0	0.957286	0.00196626	0.0279112	0.0128368
ADAMTS16	0	0	0	0	0	0.969171	0.000585389	0.0261068	0.0041366
ADAMTS17	0	0	0	0	0	0.967532	0.000835634	0.0256269	0.00600535
ADAMTS18	0	0	0	0	0	0.97031	0.000573039	0.024859	0.0042576
ADAMTS19	0	0	0	0	0	0.965433	0.00108599	0.0257215	0.00775899
ADAMTS2	0	0	0	0	0	0.96905	0.000580442	0.0262988	0.0040712
ADAMTS20	0	0	0	0	0	0.972484	0.000507919	0.0229026	0.0041053
ADAMTS3	0	1	0	0	0	0.943054	0.00139615	0.050596	0.00495342
ADAMTS4	0	0	0	0	0	0.962475	0.0012236	0.028411	0.0078903
ADAMTS5	0	0	0	0	0	0.964636	0.000973404	0.0280091	0.00638131
ADAMTS6	0	0	0	0	0	0.967295	0.000794708	0.0263592	0.00555119
ADAMTS7	0	0	0	0	0	0.971254	0.00048404	0.024628	0.00363361
ADAMTS8	0	0	0	0	0	0.965541	0.000852478	0.0280141	0.0055928
ADAMTS9	0	0	0	0	0	0.975341	0.000244079	0.0223909	0.00202381
ADAMTS9-AS2	0	0	0	0	0	0.953865	0.00222156	0.0308301	0.0130835
ADAMTSL1	0	0	0	0	0	0.964334	0.00127343	0.0250673	0.00932497
ADAMTSL2	0	0	0	0	0	0.960227	0.00163869	0.0270702	0.0110645
ADAMTSL3	0	0	0	0	0	0.96774	0.000890031	0.0247445	0.00662579
ADAMTSL4	0	0	0	0	0	0.958977	0.00184093	0.0265022	0.0126799
ADAMTSL5	0	0	0	0	0	0.960233	0.00149705	0.028754	0.00951626
ADAP1	0	0	0	0	0	0.961211	0.00135825	0.0288028	0.00862814
ADAP2	0	0	0	0	0	0.960541	0.00142731	0.0290473	0.00898422
ADAR	0	0	0	0	0	0.964759	0.00103693	0.0272041	0.00699982
ADARB1	0	0	0	0	0	0.963682	0.000995657	0.0290309	0.00629124
ADARB2	0	0	0	0	0	0.964363	0.000935385	0.0287238	0.00597781
ADARB2-AS1	0	0	0	0	0	0.953546	0.0022461	0.0310984	0.0131095
ADAT1	0	0	0	0	0	0.960049	0.00150261	0.0289697	0.00947868
ADAT2	0	0	0	0	0	0.956403	0.00190586	0.0302031	0.0114877
ADAT3	0	0	0	0	0	0.954249	0.00219013	0.0305307	0.0130301
ADC	0	0	0	0	0	0.959459	0.00155684	0.0292696	0.00971421
ADCK1	0	0	0	0	0	0.962338	0.00117625	0.029075	0.00741074
ADCK2	0	0	0	0	0	0.960259	0.00148271	0.0288714	0.00938709
ADCK3	0	0	0	0	0	0.963175	0.00111286	0.0285716	0.00714107
ADCK4	0	0	0	0	0	0.963779	0.00105099	0.0283746	0.00679513
ADCK5	0	0	0	0	0	0.962645	0.00115843	0.0288355	0.00736139
ADCY1	0	0	0	0	0	0.965319	0.000964516	0.0272012	0.00651545
ADCY10	0	0	0	0	0	0.965613	0.00109691	0.0253308	0.00795935
ADCY10P1	0	0	0	0	0	0.955371	0.00210663	0.0295648	0.012958
ADCY2	0	0	0	0	0	0.966971	0.00075268	0.0271788	0.00509738
ADCY3	0	0	0	0	0	0.96838	0.000626188	0.0266653	0.00432869
ADCY4	0	0	0	0	0	0.965375	0.00100331	0.0267222	0.0068994
ADCY5	0	0	0	0	0	0.969405	0.000526426	0.0263877	0.00368123
ADCY6	0	0	0	0	0	0.968352	0.000563902	0.027273	0.00381116
ADCY7	1	0	0	0	0	0.939044	0.00317119	0.0452611	0.0125238
ADCY8	0	0	0	0	0	0.966363	0.000869742	0.026797	0.00597032
ADCY9	0	0	0	0	0	0.966657	0.000776142	0.0273438	0.00522285
ADCYAP1	0	0	0	0	0	0.954594	0.00216596	0.0302147	0.0130258
ADCYAP1R1	0	0	0	0	0	0.961632	0.00132529	0.0285445	0.00849864
ADD1	0	0	0	0	0	0.963519	0.00108465	0.0283893	0.00700726
ADD2	0	0	0	0	0	0.965782	0.000905995	0.027185	0.00612673
ADD3	0	0	0	0	0	0.962817	0.0011961	0.0282186	0.00776833
ADGB	0	0	0	0	0	0.96259	0.0015163	0.0246	0.0112939
ADH1A	0	0	0	0	0	0.958596	0.00159386	0.0301705	0.00963951
ADH1B	0	0	0	0	0	0.95876	0.00156966	0.0301784	0.00949235
ADH4	0	0	0	0	0	0.957882	0.00170633	0.0300622	0.0103492
ADH5	0	0	0	0	0	0.958423	0.00164643	0.0298775	0.0100533
ADH6	0	0	0	0	0	0.958107	0.00167007	0.0301067	0.0101167
ADH7	0	0	0	0	0	0.957591	0.00175426	0.0299936	0.010661
ADHFE1	0	0	0	0	0	0.96137	0.00130167	0.0291594	0.00816894
ADI1	0	0	0	0	0	0.957229	0.00177249	0.0303618	0.0106372
ADIG	0	0	0	0	0	0.953912	0.0022182	0.0307877	0.0130823
ADIPOQ	0	0	0	0	0	0.957552	0.00172176	0.0304049	0.0103215
ADIPOQ-AS1	0	0	0	0	0	0.953625	0.00223999	0.0310317	0.013103
ADIPOR1	0	0	0	0	0	0.958041	0.00170229	0.02986	0.0103963
ADIPOR2	0	0	0	0	0	0.958599	0.00164546	0.0296186	0.0101371
ADIRF	0	0	0	0	0	0.953869	0.00222186	0.03082	0.0130896
ADK	0	0	0	0	0	0.957407	0.00179897	0.0297872	0.0110064
ADM	0	0	0	0	0	0.95708	0.00181676	0.0301116	0.0109917
ADM2	0	0	0	0	0	0.954632	0.00216392	0.0301714	0.0130327
ADM5	0	0	0	0	0	0.954492	0.00217485	0.0302853	0.0130474
ADNP	0	0	0	0	0	0.959896	0.00159695	0.0281363	0.0103705
ADNP2	0	0	0	0	0	0.959346	0.00159721	0.0289993	0.0100578
ADO	0	0	0	0	0	0.957612	0.00175412	0.0299627	0.0106714
ADORA1	0	0	0	0	0	0.958442	0.00159252	0.0304114	0.00955362
ADORA2A	0	0	0	0	0	0.959128	0.00155233	0.0298137	0.00950599
ADORA2A-AS1	0	0	0	0	0	0.954178	0.00219755	0.0305669	0.0130578
ADORA2B	0	0	0	0	0	0.955601	0.00202355	0.0301785	0.0121968
ADORA3	0	0	0	0	0	0.956617	0.00192453	0.0296326	0.0118262
ADPGK	0	0	0	0	0	0.960128	0.00145419	0.0293682	0.00904954
ADPGK-AS1	0	0	0	0	0	0.953624	0.00224013	0.0310332	0.0131032
ADPRH	0	0	0	0	0	0.95937	0.00149911	0.0300072	0.00912319
ADPRHL1	0	0	0	0	0	0.959681	0.00149275	0.02962	0.00920621
ADPRHL2	0	0	0	0	0	0.95865	0.00160221	0.0300036	0.0097445
ADPRM	0	0	0	0	0	0.957055	0.00180886	0.0302383	0.0108978
ADRA1A	0	0	0	0	0	0.960672	0.00132228	0.0299252	0.0080801
ADRA1B	0	0	0	0	0	0.959468	0.00150618	0.029792	0.00923337
ADRA1D	0	0	0	0	0	0.960033	0.00144731	0.0295777	0.00894199
ADRA2A	0	0	0	0	0	0.955129	0.00213039	0.0296996	0.0130414
ADRA2B	0	0	0	0	0	0.955149	0.00212691	0.0297071	0.013017
ADRA2C	0	0	0	0	0	0.955717	0.00208691	0.0291902	0.0130062
ADRB1	0	0	0	0	0	0.955229	0.00212443	0.0295933	0.013053
ADRB2	0	0	0	0	0	0.958529	0.00157996	0.0304117	0.00947902
ADRB3	0	0	0	0	0	0.96108	0.00128303	0.0297465	0.00789068
ADRBK1	0	0	0	0	0	0.963567	0.00115449	0.0276092	0.00766957
ADRBK2	0	0	0	0	0	0.961926	0.00134266	0.0279294	0.00880233
ADRM1	0	0	0	0	0	0.960267	0.00142836	0.0294345	0.00887007
ADSL	0	0	0	0	0	0.963617	0.00104703	0.0286275	0.00670865
ADSS	0	0	0	0	0	0.96045	0.0014298	0.0291546	0.00896593
ADSSL1	0	0	0	0	0	0.963857	0.00103803	0.028399	0.00670612
ADTRP	0	0	0	0	0	0.956035	0.00196071	0.0301817	0.0118222
AEBP1	0	0	0	0	0	0.968703	0.000689839	0.0256475	0.0049596
AEBP2	0	0	0	0	0	0.956322	0.00203791	0.0287264	0.012914
AEN	0	0	0	0	0	0.957417	0.00176651	0.0301327	0.0106839
AES	0	0	0	0	0	0.955224	0.00212004	0.0296586	0.0129973
AFAP1	0	0	0	0	0	0.964089	0.00104641	0.0280086	0.00685619
AFAP1-AS1	0	0	0	0	0	0.953541	0.00224645	0.0311023	0.0131098
AFAP1L1	0	0	0	0	0	0.964741	0.00101185	0.0274877	0.00675994
AFAP1L2	0	0	0	0	0	0.964575	0.000978741	0.028036	0.00640974
AFF1	0	0	0	0	0	0.964822	0.001041	0.027076	0.00706102
AFF3	0	0	0	0	0	0.96487	0.00107044	0.0266951	0.00736466
AFF4	0	0	0	0	0	0.96665	0.000830644	0.0268207	0.00569858
AFG3L1P	0	0	0	0	0	0.954561	0.00216826	0.030245	0.0130261
AFG3L2	0	0	0	0	0	0.965075	0.000983814	0.0273282	0.00661326
AFM	0	0	0	0	0	0.957523	0.00184229	0.0290935	0.0115416
AFMID	0	0	0	0	0	0.957739	0.00178464	0.0294168	0.01106
AFP	0	0	0	0	0	0.958667	0.00171584	0.028712	0.0109053
AFTPH	0	0	0	0	0	0.959877	0.00154553	0.0287577	0.00981957
AGA	0	0	0	0	0	0.959216	0.00154377	0.0297721	0.00946763
AGAP1	0	0	0	0	0	0.967676	0.000703764	0.0267798	0.00484064
AGAP11	0	0	0	0	0	0.955999	0.00205911	0.0290374	0.0129043
AGAP2	0	0	0	0	0	0.967388	0.000886358	0.0252662	0.00645986
AGAP3	0	0	0	0	0	0.965196	0.000991865	0.0270839	0.00672836
AGAP4	0	0	0	0	0	0.959609	0.0015533	0.0290813	0.00975636
AGAP5	0	0	0	0	0	0.959514	0.00157581	0.0289778	0.00993212
AGAP6	0	0	0	0	0	0.956523	0.0019857	0.029042	0.012449
AGAP7	0	0	0	0	0	0.955606	0.00208879	0.029367	0.012938
AGAP8	0	0	0	0	0	0.955999	0.00205915	0.0290377	0.0129043
AGAP9	0	0	0	0	0	0.957928	0.00191513	0.0274232	0.012734
AGBL1	0	0	0	0	0	0.963019	0.00131325	0.0266266	0.00904106
AGBL2	0	0	0	0	0	0.963548	0.00118456	0.0273129	0.00795454
AGBL3	0	0	0	0	0	0.962692	0.00128063	0.0274907	0.00853643
AGBL4	0	0	0	0	0	0.959781	0.00155719	0.0287755	0.00988651
AGBL5	0	0	0	0	0	0.966153	0.000859378	0.0271706	0.0058168
AGER	0	0	0	0	0	0.958254	0.00178332	0.0285816	0.0113809
AGFG1	0	0	0	0	0	0.95832	0.00172943	0.0291156	0.0108352
AGFG2	0	0	0	0	0	0.959199	0.00155791	0.0296493	0.00959381
AGGF1	0	0	0	0	0	0.960282	0.00154606	0.0281233	0.0100488
AGK	0	0	0	0	0	0.957341	0.00189875	0.0287065	0.0120533
AGL	0	0	0	0	0	0.971701	0.000474564	0.0241964	0.00362768
AGMAT	0	0	0	0	0	0.96029	0.00136842	0.0300057	0.00833625
AGMO	0	0	0	0	0	0.958152	0.00173837	0.0292821	0.0108275
AGO1	0	0	0	0	0	0.967002	0.000786934	0.0268074	0.00540337
AGO2	0	0	0	0	0	0.967616	0.00064241	0.0274281	0.00431392
AGO3	0	0	0	0	0	0.965497	0.000945015	0.0271642	0.00639361
AGO4	0	0	0	0	0	0.964983	0.000994228	0.0273435	0.0066789
AGPAT1	0	0	0	0	0	0.959077	0.00157158	0.0296874	0.00966431
AGPAT2	0	0	0	0	0	0.9581	0.00169987	0.029795	0.0104049
AGPAT3	0	0	0	0	0	0.960944	0.00135597	0.0292082	0.00849172
AGPAT4	0	0	0	0	0	0.960425	0.00142777	0.0292117	0.00893551
AGPAT5	0	0	0	0	0	0.957428	0.00182215	0.029488	0.0112616
AGPAT6	0	0	0	0	0	0.960148	0.00147886	0.0290784	0.00929492
AGPAT9	0	0	0	0	0	0.959409	0.00161559	0.0286917	0.0102833
AGPHD1	0	0	0	0	0	0.957584	0.00176492	0.0298876	0.0107638
AGPS	0	0	0	0	0	0.962452	0.00124636	0.0282067	0.00809512
AGR2	0	0	0	0	0	0.955758	0.00199118	0.0302928	0.0119584
AGR3	0	0	0	0	0	0.955595	0.0020088	0.0303612	0.012035
AGRN	0	0	0	0	0	0.970306	0.000690087	0.0236037	0.0053999
AGRP	0	0	0	0	0	0.956319	0.00188218	0.0306033	0.0111956
AGT	0	0	0	0	0	0.957416	0.00177209	0.0300732	0.0107389
AGTPBP1	0	0	0	0	0	0.966925	0.000842741	0.0263443	0.0058878
AGTR1	0	0	0	0	0	0.957834	0.00171876	0.0300026	0.0104448
AGTRAP	0	0	0	0	0	0.954823	0.00214837	0.0300239	0.0130052
AGXT	0	0	0	0	0	0.9603	0.00142614	0.0294093	0.00886416
AGXT2	0	0	0	0	0	0.960796	0.00141202	0.0288361	0.00895552
AGXT2L1	0	0	0	0	0	0.960902	0.00135796	0.0292481	0.00849223
AGXT2L2	0	0	0	0	0	0.960857	0.00133189	0.0295748	0.00823681
AHCTF1	0	0	0	0	0	0.96845	0.00090853	0.0235205	0.00712069
AHCY	0	0	0	0	0	0.959897	0.00144909	0.0297555	0.00889831
AHCYL1	0	0	0	0	0	0.962943	0.00120187	0.0279819	0.00787287
AHCYL2	0	0	0	0	0	0.96242	0.00126625	0.0280407	0.00827274
AHDC1	1	0	0	0	0	0.942742	0.00292357	0.0417759	0.0125584
AHI1	0	0	0	0	0	0.964951	0.00113048	0.0259019	0.00801656
AHNAK	0	0	0	0	0	0.967125	0.00088782	0.025604	0.0063834
AHNAK2	0	0	0	0	0	0.962729	0.00157411	0.0233342	0.0123623
AHR	0	0	0	0	0	0.96251	0.00128408	0.0277184	0.00848752
AHRR	0	0	0	0	0	0.960144	0.00150499	0.0288005	0.00955042
AHSA1	0	0	0	0	0	0.959355	0.001535	0.0296589	0.00945115
AHSA2	0	0	0	0	0	0.954504	0.00214952	0.0305716	0.0127748
AHSG	0	0	0	0	0	0.956813	0.00185545	0.0301077	0.0112241
AHSP	0	0	0	0	0	0.953963	0.002214	0.0307473	0.0130754
AICDA	0	0	0	0	0	0.957052	0.00182611	0.0300519	0.0110699
AIDA	0	0	0	0	0	0.95654	0.00191325	0.0298926	0.0116537
AIF1	0	0	0	0	0	0.95551	0.00202342	0.0303342	0.0121322
AIF1L	0	0	0	0	0	0.955662	0.00200399	0.0303039	0.0120297
AIFM2	0	0	0	0	0	0.958494	0.00164133	0.0298231	0.0100412
AIFM3	0	0	0	0	0	0.964288	0.00102455	0.027962	0.00672548
AIG1	0	0	0	0	0	0.95736	0.00177303	0.0301505	0.0107164
AIM1	0	0	0	0	0	0.964779	0.00117893	0.025577	0.00846484
AIM1L	0	0	0	0	0	0.964078	0.00121564	0.0261884	0.00851843
AIM2	0	0	0	0	0	0.954529	0.00217071	0.030272	0.0130288
AIMP1	0	0	0	0	0	0.957113	0.00182854	0.0299262	0.0111319
AIMP2	0	0	0	0	0	0.957135	0.0017884	0.0303356	0.0107408
AIP	0	0	0	0	0	0.958367	0.00167413	0.0296627	0.0102959
AIPL1	0	0	0	0	0	0.95999	0.0014536	0.0295751	0.00898127
AIRE	0	0	0	0	0	0.959953	0.00154999	0.0285903	0.00990634
AIRN	0	0	0	0	0	0.953625	0.00224	0.0310318	0.013103
AJAP1	0	0	0	0	0	0.955209	0.00212008	0.029685	0.0129857
AJUBA	0	0	0	0	0	0.958253	0.00176773	0.0287721	0.0112067
AK1	0	0	0	0	0	0.958406	0.00161746	0.0302091	0.00976784
AK2	0	0	0	0	0	0.957735	0.00173639	0.029964	0.0105644
AK3	0	0	0	0	0	0.958304	0.00164687	0.0300534	0.00999594
AK4	0	0	0	0	0	0.956471	0.00189606	0.0302038	0.0114292
AK5	0	0	0	0	0	0.959195	0.00163006	0.0288641	0.0103111
AK7	0	0	0	0	0	0.962761	0.00127471	0.0274564	0.00850823
AK8	0	0	0	0	0	0.959023	0.00159341	0.029535	0.00984855
AKAP1	0	0	0	0	0	0.961637	0.00134861	0.0282883	0.00872658
AKAP10	0	0	0	0	0	0.960517	0.00149556	0.0283383	0.00964914
AKAP11	0	0	0	0	0	0.961863	0.00144134	0.0268776	0.00981839
AKAP12	0	0	0	0	0	0.960144	0.00161125	0.0275596	0.0106851
AKAP13	0	0	0	0	0	0.962972	0.001552	0.0232293	0.0122468
AKAP2	0	0	0	0	0	0.962235	0.00123409	0.0286385	0.00789277
AKAP3	0	0	0	0	0	0.958054	0.00174111	0.0294077	0.0107971
AKAP5	0	0	0	0	0	0.954589	0.00216545	0.0302283	0.0130168
AKAP6	0	0	0	0	0	0.964932	0.00119286	0.0251701	0.00870471
AKAP7	0	0	0	0	0	0.956029	0.00199578	0.0297782	0.0121966
AKAP8	0	0	0	0	0	0.957624	0.00186053	0.0286977	0.0118178
AKAP8L	0	0	0	0	0	0.958021	0.00183203	0.0283718	0.0117754
AKAP9	0	0	0	0	0	0.972039	0.000860785	0.0184842	0.00861649
AKD1	0	0	1	0	0	0.606365	0.0163714	0.372186	0.00507707
AKIP1	0	0	0	0	0	0.956057	0.00194654	0.030309	0.0116877
AKIRIN1	0	0	0	0	0	0.957924	0.00169993	0.030067	0.0103092
AKIRIN2	0	0	0	0	0	0.95829	0.00170004	0.0294969	0.0105131
AKNA	0	0	0	0	0	0.959656	0.00172993	0.0268402	0.0117737
AKNAD1	0	0	0	0	0	0.957114	0.00196694	0.0282216	0.0126977
AKR1A1	0	0	0	0	0	0.958166	0.00170022	0.0296888	0.010445
AKR1B1	0	0	0	0	0	0.957596	0.00175315	0.0299981	0.0106527
AKR1B10	0	0	0	0	0	0.957134	0.00181452	0.030051	0.0110009
AKR1B15	0	0	0	0	0	0.954918	0.002141	0.0299446	0.0129962
AKR1C1	0	0	0	0	0	0.957483	0.00182533	0.0293612	0.0113305
AKR1C2	0	0	0	0	0	0.957814	0.00179122	0.0292178	0.0111773
AKR1C3	0	0	0	0	0	0.957897	0.00178207	0.0291892	0.0111321
AKR1C4	0	0	0	1	0	0.347063	0.0899226	0.010757	0.552257
AKR1C6P	0	0	0	0	0	0.954259	0.0021913	0.0304983	0.0130511
AKR1CL1	0	0	0	0	0	0.954156	0.00219924	0.0305855	0.0130596
AKR1D1	0	0	0	0	0	0.958603	0.00164029	0.0296685	0.0100882
AKR1E2	0	0	0	0	0	0.958369	0.00168029	0.0295916	0.0103587
AKR7A2	0	0	0	0	0	0.959073	0.00155791	0.0298369	0.00953222
AKR7A3	0	0	0	0	0	0.958636	0.00163114	0.0297173	0.0100159
AKR7L	0	0	0	0	0	0.953949	0.00221508	0.0307591	0.0130766
AKT1	0	0	0	0	0	0.96193	0.00128463	0.0285451	0.00824029
AKT1S1	0	0	0	0	0	0.954852	0.00214689	0.0299891	0.0130117
AKT2	0	0	0	0	0	0.962419	0.00116855	0.0290405	0.00737155
AKT3	0	0	0	0	0	0.96044	0.00147716	0.0286607	0.00942247
AKTIP	0	1	0	0	0	0.927974	0.00353378	0.0576681	0.0108241
ALAD	0	0	0	0	0	0.960951	0.00133728	0.0293886	0.0083233
ALAS1	0	1	0	0	0	0.936405	0.00198881	0.0551825	0.00642402
ALB	0	0	0	0	0	0.959832	0.00157914	0.028446	0.0101426
ALCAM	0	0	0	0	0	0.957913	0.00178956	0.0290749	0.0112229
ALDH16A1	0	0	0	0	0	0.962	0.00137196	0.0274887	0.00913931
ALDH18A1	0	0	0	0	0	0.966125	0.000822995	0.0275608	0.0054915
ALDH1A1	0	0	0	0	0	0.960408	0.00142417	0.0292743	0.00889372
ALDH1A2	0	0	0	0	0	0.962127	0.00119941	0.0291339	0.00753967
ALDH1A3	0	0	0	0	0	0.962384	0.00114795	0.0292875	0.0071803
ALDH1B1	0	0	0	0	0	0.960779	0.00130458	0.0299506	0.00796603
ALDH1L1	0	0	0	0	0	0.967086	0.000689763	0.0276288	0.00459574
ALDH1L1-AS1	0	0	0	0	0	0.953705	0.00223389	0.030965	0.0130966
ALDH1L1-AS2	0	0	0	0	0	0.953543	0.00224634	0.031101	0.0131097
ALDH1L2	0	1	0	0	0	0.938951	0.00180222	0.053191	0.00605572
ALDH2	0	0	0	0	0	0.962893	0.0010723	0.0293352	0.00669973
ALDH3A1	0	0	0	0	0	0.960923	0.0013453	0.0293461	0.00838513
ALDH3A2	0	0	0	0	0	0.961597	0.00126745	0.0291868	0.00794863
ALDH3B2	0	0	0	0	0	0.95856	0.00165336	0.0295915	0.0101947
ALDH4A1	0	0	0	0	0	0.964183	0.00101159	0.0282283	0.00657705
ALDH5A1	0	0	0	0	0	0.962426	0.00118614	0.0288581	0.00752992
ALDH6A1	0	0	0	0	0	0.96253	0.00120196	0.0285562	0.00771185
ALDH7A1	0	0	0	0	0	0.963193	0.00115704	0.0281007	0.00754914
ALDH8A1	0	0	0	0	0	0.960743	0.00131524	0.0298963	0.00804539
ALDH9A1	0	0	0	0	0	0.960866	0.001388	0.028989	0.00875732
ALDOA	0	0	0	0	0	0.961257	0.00133007	0.0290299	0.00838343
ALDOB	0	0	0	0	0	0.96015	0.00141796	0.0297085	0.00872321
ALDOC	0	0	0	0	0	0.960504	0.00137495	0.0296396	0.00848138
ALG1	0	0	0	0	0	0.961006	0.00136629	0.0290134	0.00861437
ALG10	0	0	0	0	0	0.958912	0.0015696	0.0299541	0.00956456
ALG10B	0	0	0	0	0	0.958907	0.00157146	0.0299417	0.00957977
ALG11	0	0	0	0	0	0.954661	0.00216074	0.0301584	0.0130195
ALG12	0	0	0	0	0	0.961004	0.00132165	0.0294702	0.0082037
ALG14	0	0	0	0	0	0.956666	0.00187912	0.0300784	0.0113766
ALG1L	0	0	0	0	0	0.956282	0.00192049	0.0302359	0.0115619
ALG1L2	0	0	0	0	0	0.954554	0.00216879	0.0302509	0.0130267
ALG1L9P	0	0	0	0	0	0.953777	0.00222835	0.0309044	0.0130907
ALG2	0	0	0	0	0	0.96084	0.00133266	0.0295897	0.00823726
ALG3	0	0	0	0	0	0.955429	0.00210309	0.0295038	0.0129637
ALG5	0	0	0	0	0	0.960543	0.00145338	0.0287653	0.00923805
ALG6	0	0	0	0	0	0.960206	0.00145912	0.0292018	0.00913268
ALG8	0	0	0	0	0	0.961606	0.00134475	0.0283748	0.00867477
ALG9	0	0	0	0	0	0.961569	0.00137077	0.0281461	0.00891418
ALK	0	0	0	0	0	0.965654	0.00107711	0.0255075	0.00776183
ALKBH1	0	0	0	0	0	0.959127	0.00156754	0.0296544	0.00965073
ALKBH2	0	0	0	0	0	0.9567	0.00187493	0.03007	0.0113548
ALKBH3	0	0	0	0	0	0.958479	0.00170242	0.0291704	0.0106478
ALKBH4	0	0	0	0	0	0.958566	0.0015879	0.030276	0.00956971
ALKBH5	0	0	0	0	0	0.958222	0.00169027	0.0297117	0.0103764
ALKBH6	0	0	0	0	0	0.955388	0.00210708	0.0295273	0.0129775
ALKBH7	0	0	0	0	0	0.958753	0.00158587	0.0300199	0.00964089
ALKBH8	0	0	0	0	0	0.962316	0.00120292	0.0288415	0.00763991
ALLC	0	0	0	0	0	0.959573	0.00153838	0.0292983	0.00959076
ALMS1	0	0	1	0	0	0.634197	0.0220265	0.33586	0.00791706
ALMS1P	0	0	0	0	0	0.953943	0.00221555	0.0307642	0.0130771
ALOX12	0	0	0	0	0	0.962845	0.00120289	0.0281093	0.00784305
ALOX12B	0	0	0	0	0	0.963739	0.00109163	0.0280234	0.00714605
ALOX12P2	0	0	0	0	0	0.954513	0.00217187	0.0302848	0.01303
ALOX15	0	0	0	0	0	0.961128	0.00141026	0.0283654	0.00909587
ALOX15B	0	0	0	0	0	0.962422	0.00123119	0.0284064	0.00794014
ALOX15P1	0	0	0	0	0	0.95379	0.00222729	0.0308928	0.0130896
ALOX5	0	0	0	0	0	0.96532	0.000927762	0.0275686	0.00618367
ALOX5AP	0	0	0	0	0	0.955825	0.00196452	0.0304866	0.0117241
ALOXE3	0	0	0	0	0	0.96444	0.00106639	0.0273304	0.00716304
ALPI	0	0	0	0	0	0.963956	0.00100207	0.0286164	0.00642533
ALPK1	0	0	0	0	0	0.96237	0.00132248	0.0274977	0.00881025
ALPK2	0	0	0	0	0	0.961522	0.00148971	0.0268233	0.0101649
ALPK3	0	0	0	0	0	0.963667	0.00127172	0.0261349	0.00892591
ALPL	0	0	0	0	0	0.963436	0.00103509	0.0289779	0.00655069
ALPP	0	0	0	0	0	0.963907	0.00104127	0.0283014	0.00675062
ALPPL2	0	0	0	0	0	0.963048	0.00112638	0.0286073	0.00721787
ALS2	0	0	0	0	0	0.968807	0.000781258	0.0245405	0.00587086
ALS2CL	0	0	1	0	0	0.585981	0.018717	0.389948	0.00535383
ALS2CR11	0	0	0	0	0	0.959456	0.00179328	0.0262956	0.012455
ALS2CR12	0	0	0	0	0	0.956679	0.00195474	0.0291588	0.0122079
ALS2CR8	0	0	0	0	0	0.957623	0.00185184	0.028807	0.011718
ALX1	0	0	0	0	0	0.956929	0.00185756	0.0298955	0.011318
ALX3	0	0	0	0	0	0.958604	0.00159761	0.0301192	0.00967876
ALX4	0	0	0	0	0	0.958832	0.00163521	0.029371	0.0101613
ALYREF	0	0	0	0	0	0.956932	0.00186284	0.0298293	0.0113754
AMACR	0	0	0	0	0	0.960404	0.00139798	0.0295494	0.00864889
AMBN	0	0	0	0	0	0.957715	0.00176901	0.0296337	0.0108826
AMBP	0	0	0	0	0	0.958255	0.00170051	0.0295462	0.0104981
AMBRA1	0	0	0	0	0	0.961796	0.00146823	0.0266496	0.0100865
AMD1	0	0	0	0	0	0.957596	0.00175079	0.0300243	0.0106291
AMDHD1	0	0	0	0	0	0.960425	0.00138521	0.0296482	0.00854151
AMDHD2	0	0	0	0	0	0.96243	0.00117127	0.0289997	0.00739924
AMER2	0	0	0	0	0	0.957826	0.00178599	0.0292594	0.0111289
AMER3	0	0	0	0	0	0.958055	0.00180258	0.0286806	0.0114617
AMFR	0	0	0	0	0	0.961913	0.00130501	0.0283556	0.00842678
AMH	0	0	0	0	0	0.956318	0.00202816	0.0288623	0.0127917
AMHR2	0	0	0	0	0	0.957195	0.00195116	0.0282857	0.0125684
AMICA1	0	0	0	0	0	0.956211	0.0019648	0.0298393	0.011985
AMIGO1	0	0	0	0	0	0.957626	0.00173476	0.0301509	0.0104879
AMIGO2	0	0	0	0	0	0.957562	0.00175284	0.0300553	0.0106302
AMIGO3	0	0	0	0	0	0.957051	0.00181274	0.0302023	0.0109341
AMMECR1L	0	0	0	0	0	0.958669	0.001692	0.0289872	0.0106516
AMN	0	0	0	0	0	0.955807	0.00207979	0.0291187	0.0129948
AMN1	0	0	0	0	0	0.955989	0.00197929	0.0300435	0.0119885
AMOTL1	0	0	0	0	0	0.965326	0.000954052	0.0272984	0.00642188
AMOTL2	0	0	0	0	0	0.96523	0.000931576	0.0276473	0.00619083
AMPD1	0	0	0	0	0	0.965234	0.000894858	0.027999	0.00587215
AMPD2	0	0	0	0	0	0.968198	0.000578864	0.0273179	0.00390524
AMPD3	0	0	0	0	0	0.96676	0.000703547	0.027895	0.00464128
AMPH	0	0	0	0	0	0.961938	0.0013451	0.0278839	0.00883286
AMT	0	0	0	0	0	0.961145	0.00128166	0.0296709	0.00790284
AMTN	0	0	0	0	0	0.954475	0.00217478	0.0303168	0.0130332
AMY1A	0	0	0	0	0	0.961641	0.0016458	0.0243325	0.012381
AMY1B	0	0	0	0	0	0.96153	0.00165371	0.0244247	0.0123921
AMY1C	0	0	0	0	0	0.96153	0.00165371	0.0244247	0.0123921
AMY2A	0	0	0	0	0	0.962017	0.00126515	0.0286239	0.00809375
AMY2B	0	0	0	0	0	0.961594	0.00132858	0.0285639	0.00851365
AMZ1	0	0	0	0	0	0.958351	0.00169732	0.0294307	0.0105206
AMZ2	0	0	0	0	0	0.956367	0.0019505	0.0297457	0.0119371
AMZ2P1	0	0	0	0	0	0.953781	0.002228	0.0309006	0.0130903
ANAPC1	0	0	0	0	0	0.963168	0.00147346	0.0241914	0.0111669
ANAPC10	0	0	0	0	0	0.956425	0.00191746	0.0300356	0.0116223
ANAPC11	0	0	0	0	0	0.954816	0.00214879	0.0300306	0.0130048
ANAPC13	0	0	0	0	0	0.954269	0.00219057	0.0304902	0.0130503
ANAPC15	0	0	0	0	0	0.955555	0.002012	0.030391	0.0120418
ANAPC16	0	0	0	0	0	0.95408	0.00220502	0.0306489	0.0130658
ANAPC1P1	0	0	0	0	0	0.954557	0.00216852	0.0302479	0.0130264
ANAPC2	0	0	0	0	0	0.964614	0.000969222	0.0280785	0.00633805
ANAPC4	0	0	0	0	0	0.960553	0.00158503	0.0272119	0.0106501
ANAPC5	0	0	0	0	0	0.960282	0.00152277	0.0283909	0.00980407
ANAPC7	0	0	0	0	0	0.957744	0.00182939	0.0288778	0.011549
ANG	0	0	0	0	0	0.953968	0.00221367	0.0307437	0.0130751
ANGEL1	0	0	0	0	0	0.960942	0.00143926	0.0283242	0.00929458
ANGEL2	0	0	0	0	0	0.960426	0.00147641	0.0286895	0.00940805
ANGPT1	0	0	0	0	0	0.960207	0.00147714	0.029009	0.00930694
ANGPT2	0	0	0	0	0	0.960907	0.00137186	0.029098	0.00862345
ANGPT4	0	0	0	0	0	0.959214	0.00157618	0.0294317	0.00977821
ANGPTL1	0	0	0	0	0	0.959826	0.00148701	0.0294677	0.0092196
ANGPTL2	0	0	0	0	0	0.961409	0.00128911	0.0292307	0.00807076
ANGPTL3	0	0	0	0	0	0.95729	0.00183715	0.0295409	0.0113323
ANGPTL4	0	0	0	0	0	0.958842	0.00164562	0.0292409	0.0102716
ANGPTL5	0	0	0	0	0	0.957335	0.00181057	0.0297731	0.0110818
ANGPTL6	0	0	0	0	0	0.959514	0.00157499	0.0289868	0.00992391
ANGPTL7	0	0	0	0	0	0.958185	0.00167598	0.0299237	0.0102154
ANHX	0	0	0	0	0	0.954865	0.00214502	0.029989	0.0130006
ANK1	0	0	0	0	0	0.974234	0.000250094	0.0235462	0.00196969
ANK2	0	0	0	0	0	0.97815	0.000174091	0.0200604	0.00161583
ANK3	0	0	0	0	0	0.97575	0.000366775	0.0205712	0.00331155
ANKAR	0	0	0	0	0	0.96021	0.00165597	0.0268694	0.0112646
ANKDD1A	0	0	0	0	0	0.959397	0.00162128	0.0286463	0.0103357
ANKDD1B	0	0	0	0	0	0.955666	0.002085	0.0293076	0.0129415
ANKEF1	0	0	0	0	0	0.960011	0.00152871	0.0287404	0.00971988
ANKFN1	0	0	0	0	0	0.961501	0.00137598	0.0281888	0.00893381
ANKFY1	0	0	0	0	0	0.963371	0.00125807	0.0267456	0.00862581
ANKH	0	0	0	0	0	0.95623	0.00196417	0.0298153	0.011991
ANKHD1	0	0	0	0	0	0.970824	0.000631014	0.0236049	0.00494003
ANKHD1-EIF4EBP3	0	0	0	0	0	0.97112	0.000621713	0.0233332	0.00492539
ANKIB1	0	0	0	0	0	0.962816	0.00132224	0.0268299	0.00903209
ANKK1	0	0	0	0	0	0.957803	0.00180011	0.02913	0.0112665
ANKLE1	0	0	0	0	0	0.956371	0.00201847	0.0288924	0.012718
ANKLE2	0	0	0	0	0	0.963681	0.00111015	0.0279136	0.00729543
ANKMY1	0	0	0	0	0	0.960306	0.00154835	0.0280587	0.0100871
ANKMY2	0	0	0	0	0	0.958075	0.00175652	0.0291976	0.0109713
ANKRA2	0	0	0	0	0	0.956255	0.00196034	0.0298169	0.0119673
ANKRD1	0	0	0	0	0	0.956627	0.00191495	0.0297291	0.0117293
ANKRD10	0	0	0	0	0	0.957706	0.00174042	0.0299662	0.0105878
ANKRD11	1	0	0	0	0	0.959093	0.000841461	0.0357708	0.00429457
ANKRD12	0	0	0	0	0	0.968083	0.000819761	0.0250718	0.00602514
ANKRD13A	0	0	0	0	0	0.962812	0.00118723	0.0283173	0.00768382
ANKRD13B	0	0	0	0	0	0.963471	0.00108235	0.028476	0.00697074
ANKRD13C	0	0	0	0	0	0.96119	0.00140333	0.0283497	0.00905677
ANKRD13D	0	0	0	0	0	0.962759	0.00115197	0.0287443	0.00734444
ANKRD16	0	0	0	0	0	0.958106	0.00173052	0.0294449	0.0107185
ANKRD17	0	0	0	0	0	0.968772	0.000803113	0.0243406	0.00608442
ANKRD18A	0	0	0	0	0	0.957252	0.00196591	0.0279794	0.0128028
ANKRD18B	0	0	0	0	0	0.95728	0.0019637	0.0279569	0.012799
ANKRD18DP	0	0	0	0	0	0.954129	0.00220129	0.0306079	0.0130618
ANKRD19P	0	0	0	0	0	0.954183	0.00219717	0.0305627	0.0130574
ANKRD2	0	0	0	0	0	0.957219	0.00185276	0.0294757	0.011453
ANKRD20A1	0	0	0	0	0	0.95679	0.00199972	0.0283745	0.0128354
ANKRD20A11P	0	0	0	0	0	0.953862	0.00222176	0.0308323	0.0130837
ANKRD20A12P	0	0	0	0	0	0.953773	0.00222862	0.0309074	0.013091
ANKRD20A19P	0	0	0	0	0	0.953782	0.0022279	0.0308995	0.0130902
ANKRD20A2	0	0	0	0	0	0.959795	0.00177836	0.0258661	0.0125609
ANKRD20A3	0	0	0	0	0	0.962581	0.00157934	0.023554	0.0122858
ANKRD20A4	0	0	0	0	0	0.956619	0.00201252	0.0285178	0.0128504
ANKRD20A5P	0	0	0	0	0	0.954631	0.0021629	0.030186	0.0130202
ANKRD20A8P	0	0	0	0	0	0.955232	0.00211718	0.0296815	0.0129698
ANKRD22	0	0	0	0	0	0.955485	0.00203653	0.0302231	0.0122554
ANKRD23	0	0	0	0	0	0.955422	0.00208012	0.0298054	0.0126923
ANKRD24	0	0	0	0	0	0.95837	0.00188256	0.027053	0.0126946
ANKRD26	0	0	0	0	0	0.961562	0.00159639	0.0252863	0.0115554
ANKRD26P1	0	0	0	0	0	0.954719	0.00215621	0.0301124	0.0130129
ANKRD26P3	0	0	0	0	0	0.954989	0.00213562	0.0298852	0.0129903
ANKRD27	0	0	0	0	0	0.962389	0.00135822	0.0270563	0.00919613
ANKRD28	0	0	0	0	0	0.965456	0.000956929	0.0270968	0.00649004
ANKRD29	0	0	0	0	0	0.956299	0.00196698	0.029664	0.0120702
ANKRD30A	0	0	0	0	0	0.959027	0.00183425	0.0265054	0.0126331
ANKRD30B	0	0	0	0	0	0.959628	0.00179051	0.0260041	0.0125774
ANKRD30BL	0	0	0	0	0	0.953991	0.00221189	0.0307242	0.0130732
ANKRD30BP2	0	0	0	0	0	0.95431	0.00218744	0.0304559	0.0130469
ANKRD30BP3	0	0	0	0	0	0.954	0.00221115	0.0307161	0.0130724
ANKRD31	0	0	0	0	0	0.958951	0.00183942	0.0265755	0.0126342
ANKRD32	0	0	0	0	0	0.95919	0.00171927	0.0277991	0.011292
ANKRD33	0	0	0	0	0	0.957961	0.00175203	0.0294326	0.0108546
ANKRD33B	0	0	0	0	0	0.955336	0.00211238	0.0295539	0.0129977
ANKRD34A	0	0	0	0	0	0.955605	0.00209114	0.029338	0.0129654
ANKRD34B	0	0	0	0	0	0.955799	0.00200851	0.0300204	0.0121724
ANKRD34C	0	0	0	0	0	0.954683	0.0021589	0.030142	0.0130159
ANKRD35	0	0	0	0	0	0.958432	0.00187992	0.0269728	0.0127153
ANKRD36	0	0	0	0	0	0.963313	0.00152745	0.0229625	0.0121974
ANKRD36B	0	0	0	0	0	0.960384	0.00173606	0.0253713	0.0125089
ANKRD36BP2	0	0	0	0	0	0.954734	0.00215506	0.0300997	0.0130117
ANKRD37	0	0	0	0	0	0.954103	0.00220336	0.0306289	0.0130648
ANKRD39	0	0	0	0	0	0.954593	0.00216664	0.0302081	0.0130327
ANKRD40	0	0	0	0	0	0.956536	0.00192429	0.0297702	0.0117691
ANKRD42	0	0	0	0	0	0.957178	0.00184735	0.0296051	0.0113692
ANKRD44	0	0	0	0	0	0.965241	0.000938082	0.0275696	0.0062517
ANKRD45	0	0	0	0	0	0.955478	0.00203701	0.0302284	0.0122561
ANKRD46	0	0	0	0	0	0.956235	0.00197313	0.0296987	0.012093
ANKRD49	0	0	0	0	0	0.956017	0.00194537	0.0303871	0.0116501
ANKRD50	0	0	0	0	1	0.825638	0.019337	0.0230223	0.132003
ANKRD52	0	0	0	0	0	0.965516	0.000960678	0.0269796	0.00654417
ANKRD53	0	0	0	0	0	0.957178	0.00188619	0.0291442	0.0117918
ANKRD54	0	0	0	0	0	0.956972	0.00188695	0.029483	0.0116584
ANKRD55	0	0	0	0	0	0.958558	0.00172406	0.0287926	0.0109255
ANKRD6	0	0	0	0	0	0.961709	0.00135531	0.028109	0.00882656
ANKRD61	0	0	0	0	0	0.95442	0.00217904	0.0303636	0.0130378
ANKRD62	0	0	0	0	0	0.957504	0.00194667	0.0277748	0.0127743
ANKRD62P1-PARP4P3	0	0	0	0	0	0.954085	0.00220466	0.0306449	0.0130654
ANKRD63	0	0	0	0	0	0.955632	0.00209141	0.0292862	0.0129903
ANKRD65	0	0	0	0	0	0.955909	0.00206976	0.0290632	0.0129582
ANKRD66	0	0	0	0	0	0.954349	0.00218441	0.0304226	0.0130436
ANKRD7	0	0	0	0	0	0.955343	0.00207211	0.0300428	0.0125425
ANKRD9	0	0	0	0	0	0.95524	0.00210509	0.0298178	0.0128369
ANKS1A	0	0	0	0	0	0.963629	0.00118471	0.0271955	0.00799055
ANKS1B	0	0	0	0	0	0.965181	0.00108156	0.026134	0.00760337
ANKS3	0	0	0	0	0	0.960877	0.00146872	0.028091	0.00956295
ANKS4B	0	0	0	0	0	0.957129	0.00179381	0.0302872	0.0107904
ANKS6	0	0	0	0	0	0.962468	0.00124477	0.0282003	0.00808678
ANKUB1	0	0	0	0	0	0.955967	0.00204259	0.0293088	0.0126818
ANKZF1	0	0	0	0	0	0.963796	0.00113617	0.0274842	0.00758398
ANLN	0	0	0	0	0	0.966255	0.00089572	0.026673	0.00617654
ANO1	0	0	0	0	0	0.969074	0.000564919	0.0264167	0.00394473
ANO10	0	0	0	0	0	0.961873	0.0012592	0.028886	0.00798139
ANO2	0	0	0	0	0	0.967292	0.000784357	0.0264671	0.00545655
ANO3	0	0	0	0	0	0.966645	0.000882091	0.0263018	0.0061709
ANO4	0	0	0	0	0	0.967416	0.000816317	0.0259821	0.00578564
ANO5	0	0	0	0	0	0.96536	0.00100371	0.0267383	0.00689792
ANO6	0	0	0	0	0	0.96729	0.000773466	0.0265781	0.0053583
ANO7	0	0	0	0	0	0.963139	0.0013463	0.026034	0.00948077
ANO8	0	0	0	0	0	0.96829	0.000715552	0.025903	0.00509155
ANO9	0	0	0	0	0	0.96079	0.00153742	0.0274176	0.0102552
ANP32A	0	0	0	0	0	0.956669	0.00189322	0.0299124	0.0115256
ANP32B	0	0	0	0	0	0.956162	0.00195559	0.0300304	0.0118522
ANP32C	0	0	0	0	0	0.954129	0.00220133	0.0306078	0.0130621
ANP32D	0	0	0	0	0	0.954411	0.00212868	0.0309759	0.0124846
ANP32E	0	0	0	0	0	0.956794	0.00189246	0.029714	0.0115994
ANPEP	0	0	0	0	0	0.96718	0.000756865	0.0268793	0.00518395
ANTXR1	0	0	0	0	0	0.962557	0.00120633	0.0284744	0.00776233
ANTXR2	0	0	0	0	0	0.96094	0.00140309	0.0287211	0.00893585
ANXA1	0	0	0	0	0	0.958247	0.00169666	0.0296009	0.0104549
ANXA10	0	0	0	0	0	0.957384	0.00186341	0.0290715	0.011681
ANXA11	0	0	0	0	0	0.962471	0.0011893	0.0287645	0.00757489
ANXA13	0	0	0	0	0	0.958947	0.00162492	0.0293082	0.0101202
ANXA2	0	0	0	0	0	0.955358	0.0021077	0.0295734	0.0129606
ANXA2R	0	0	0	0	0	0.954096	0.00220401	0.0306332	0.0130667
ANXA3	0	0	0	0	0	0.95852	0.00167682	0.029395	0.010408
ANXA4	0	0	0	0	0	0.960441	0.00143986	0.0290614	0.00905786
ANXA5	0	0	0	0	0	0.959495	0.00153673	0.029432	0.00953618
ANXA6	0	0	0	0	0	0.964785	0.000940423	0.0281362	0.00613822
ANXA7	0	0	0	0	0	0.960635	0.0014538	0.0286237	0.00928734
ANXA8	0	0	0	0	0	0.956508	0.0020209	0.0286099	0.0128609
ANXA8L1	0	0	0	0	0	0.956288	0.00203745	0.0287946	0.0128801
ANXA8L2	0	0	0	0	0	0.954946	0.00213936	0.029915	0.0129995
ANXA9	0	0	0	0	0	0.957516	0.00184107	0.0291194	0.0115236
AOAH	0	0	0	0	0	0.956452	0.0020251	0.0286582	0.0128651
AOAH-IT1	0	0	0	0	0	0.953578	0.00224365	0.0310717	0.0131069
AOC2	0	0	0	0	0	0.962469	0.00122082	0.0284478	0.00786218
AOC3	0	0	0	0	0	0.962929	0.00116503	0.0283818	0.0075239
AOX1	0	1	0	0	0	0.944514	0.00144987	0.0486818	0.00535455
AOX2P	0	0	0	0	0	0.955796	0.00207445	0.0292079	0.0129218
AP1AR	0	0	0	0	0	0.956713	0.00192541	0.029459	0.0119026
AP1B1	0	0	0	0	0	0.968348	0.000542046	0.0274731	0.00363674
AP1B1P1	0	0	0	0	0	0.953707	0.00223374	0.0309633	0.0130964
AP1G1	0	0	0	0	0	0.966948	0.000811851	0.0266282	0.00561165
AP1G2	0	0	0	0	0	0.966897	0.00074636	0.0273307	0.0050261
AP1M1	0	0	0	0	0	0.964549	0.000910181	0.0287232	0.00581797
AP1M2	0	0	0	0	0	0.962404	0.0011588	0.0291561	0.00728098
AP1S1	0	0	0	0	0	0.956862	0.00183399	0.0302677	0.0110362
AP1S3	0	0	0	0	0	0.957096	0.00178176	0.0304689	0.0106537
AP2A1	0	0	0	0	0	0.969014	0.000524248	0.0268623	0.00359978
AP2A2	0	0	0	0	0	0.968741	0.000561562	0.0268392	0.00385825
AP2B1	0	0	0	0	0	0.956992	0.00198464	0.0282056	0.0128176
AP2M1	0	0	0	0	0	0.961524	0.0012951	0.0290103	0.0081708
AP2S1	0	0	0	0	0	0.957359	0.00175846	0.0303109	0.0105721
AP3B1	0	0	0	0	0	0.965327	0.000994573	0.0268789	0.00679912
AP3B2	0	0	0	0	0	0.969603	0.00046826	0.0266908	0.00323797
AP3D1	0	0	0	0	0	0.971243	0.000369471	0.0257335	0.00265438
AP3M1	0	0	0	0	0	0.959861	0.00146288	0.0296663	0.00900963
AP3M2	0	0	0	0	0	0.960735	0.00136053	0.0294589	0.00844591
AP3S1	0	0	0	0	0	0.955881	0.00196836	0.0303494	0.0118008
AP3S2	0	0	0	0	1	0.773547	0.0287101	0.0243855	0.173357
AP4B1	0	0	0	0	0	0.962686	0.00121402	0.0282159	0.00788443
AP4B1-AS1	0	0	0	0	0	0.953785	0.00222771	0.0308974	0.01309
AP4E1	0	0	0	0	0	0.96343	0.00121074	0.0271948	0.00816469
AP4M1	0	0	0	0	0	0.960695	0.00143	0.0287929	0.00908218
AP4S1	0	0	0	0	0	0.95682	0.00187136	0.0299148	0.0113935
AP5B1	0	0	0	0	0	0.95631	0.00204114	0.0287043	0.0129442
AP5M1	0	0	0	0	0	0.959403	0.00155897	0.029332	0.00970618
AP5S1	0	0	0	0	0	0.955989	0.00195227	0.0303559	0.0117032
AP5Z1	0	0	0	0	0	0.962608	0.00129615	0.0274417	0.00865456
APAF1	0	0	0	0	0	0.965334	0.00101728	0.0266284	0.0070198
APBA1	0	0	0	0	0	0.963716	0.00107589	0.028212	0.00699575
APBA2	0	0	0	0	0	0.96467	0.000918745	0.0284892	0.00592171
APBA3	0	0	0	0	0	0.963293	0.00111977	0.0283432	0.00724424
APBB1	0	0	0	0	0	0.962283	0.00127182	0.0281777	0.0082675
APBB1IP	0	0	0	0	0	0.961414	0.00134506	0.0286493	0.00859195
APBB2	0	0	0	0	0	0.96351	0.00115289	0.0277052	0.00763193
APBB3	0	0	0	0	0	0.9599	0.00150509	0.0291657	0.00942908
APC	0	0	0	0	0	0.970731	0.000726149	0.0226076	0.00593503
APC2	0	0	0	0	0	0.973051	0.000455223	0.0227945	0.00369899
APCDD1	0	0	0	0	0	0.961368	0.00126233	0.0295533	0.00781644
APCDD1L	0	0	0	0	0	0.960933	0.00129768	0.0298059	0.00796361
APCDD1L-AS1	0	0	0	0	0	0.953937	0.00221602	0.0307694	0.0130776
APCS	0	0	0	0	0	0.955553	0.00200822	0.0304386	0.0120004
APEH	0	0	0	0	0	0.962618	0.00122839	0.0281613	0.00799264
APEX1	0	0	0	0	0	0.95937	0.0015451	0.0295296	0.00955519
APH1A	0	0	0	0	0	0.958671	0.00160384	0.0299547	0.00977058
APH1B	0	0	0	0	0	0.957659	0.00174609	0.0299767	0.0106181
API5	0	0	0	0	0	0.960259	0.00152722	0.0283762	0.00983755
APIP	0	0	0	0	0	0.957127	0.00181068	0.0301038	0.0109583
APITD1	0	0	0	0	0	0.95582	0.00199748	0.030114	0.0120682
APITD1-CORT	0	0	0	0	0	0.956337	0.00195395	0.0297557	0.0119538
APLF	0	0	0	0	0	0.958472	0.00167398	0.0295022	0.0103521
APLNR	0	0	0	0	0	0.954296	0.00218875	0.0304647	0.0130508
APLP1	0	0	0	0	0	0.959738	0.00164083	0.0278624	0.0107585
APLP2	0	0	0	0	0	0.964777	0.000978046	0.0277788	0.00646585
APMAP	0	0	0	0	0	0.960393	0.00145458	0.0289751	0.00917729
APOA1	0	0	0	0	0	0.954709	0.00215901	0.0300949	0.0130373
APOA1BP	0	0	0	0	0	0.958582	0.00160597	0.0300653	0.0097466
APOA2	0	0	0	0	0	0.9539	0.00221886	0.0308005	0.0130806
APOA4	0	0	0	0	0	0.955483	0.00206026	0.0299423	0.0125145
APOA5	0	0	0	0	0	0.956563	0.00191053	0.0298861	0.01164
APOB	0	0	0	0	0	0.974326	0.000418596	0.0216732	0.00358203
APOBEC1	0	0	0	0	0	0.955352	0.00205922	0.0301809	0.0124076
APOBEC2	0	0	0	0	0	0.956212	0.0019241	0.0303093	0.0115547
APOBEC3A	0	0	0	0	0	0.954415	0.00218034	0.0303555	0.013049
APOBEC3B	0	0	0	0	0	0.955866	0.00207072	0.0291281	0.0129348
APOBEC3C	0	0	0	0	0	0.954573	0.00216776	0.0302285	0.0130304
APOBEC3D	0	0	0	0	0	0.955744	0.00207944	0.0292383	0.0129386
APOBEC3F	0	0	0	0	0	0.955857	0.00207057	0.0291464	0.0129256
APOBEC3G	0	0	0	0	0	0.955392	0.00210504	0.0295467	0.0129565
APOBEC3H	0	0	0	0	0	0.954693	0.00215815	0.0301337	0.013015
APOBEC4	0	0	0	0	0	0.954342	0.00218391	0.0304426	0.013032
APOBR	0	0	0	0	0	0.956319	0.00203637	0.0287526	0.0128925
APOC1	0	0	0	0	0	0.953877	0.00222087	0.0308173	0.013085
APOC1P1	0	0	0	0	0	0.953739	0.00223126	0.0309362	0.0130938
APOC2	0	0	0	0	0	0.954163	0.00219865	0.0305789	0.013059
APOC3	0	0	0	0	0	0.954283	0.00218948	0.0304783	0.0130491
APOC4	0	0	0	0	0	0.953918	0.0022175	0.0307856	0.0130792
APOC4-APOC2	0	0	0	0	0	0.953868	0.00222133	0.0308275	0.0130832
APOD	0	0	0	0	0	0.956196	0.00190877	0.0305068	0.0113882
APOE	0	0	0	0	0	0.956776	0.00186199	0.0300929	0.0112687
APOF	0	0	0	0	0	0.954787	0.00214439	0.0301366	0.0129321
APOH	0	0	0	0	0	0.957107	0.00184954	0.0296971	0.0113466
APOL1	0	0	0	0	0	0.95544	0.00208539	0.0297076	0.0127666
APOL2	0	0	0	0	0	0.954994	0.00213419	0.0298939	0.0129779
APOL3	0	0	0	0	0	0.955628	0.00205949	0.0296976	0.0126148
APOL5	0	0	0	0	0	0.955598	0.00209028	0.0293621	0.0129493
APOL6	0	0	0	0	0	0.954357	0.00217949	0.0304696	0.0129943
APOLD1	0	0	0	0	0	0.954833	0.00215036	0.0299802	0.0130364
APOM	0	0	0	0	0	0.956373	0.00188941	0.0304362	0.011301
APOPT1	0	0	0	0	0	0.955617	0.00201579	0.030243	0.0121243
APP	0	0	0	0	0	0.964517	0.00105362	0.0273595	0.00707031
APPBP2	0	0	0	0	0	0.957917	0.00182066	0.0286914	0.0115707
APPL1	0	0	0	0	0	0.96215	0.00133415	0.0276926	0.00882343
APPL2	0	0	0	0	0	0.961137	0.00141295	0.0283226	0.00912704
APRT	0	0	0	0	0	0.956671	0.00187237	0.0301464	0.0113102
APTX	0	0	0	0	0	0.959603	0.00154494	0.0291814	0.0096705
AQP1	0	0	0	0	0	0.959282	0.00150695	0.0300559	0.0091552
AQP10	0	0	0	0	0	0.957674	0.00170952	0.0303474	0.0102689
AQP11	0	0	0	0	0	0.957018	0.00182556	0.0301125	0.0110439
AQP12A	0	0	0	0	0	0.95644	0.00191859	0.0299977	0.0116441
AQP12B	0	0	0	0	0	0.956667	0.00188248	0.0300385	0.0114121
AQP2	0	0	0	0	0	0.958171	0.00164493	0.030274	0.00990998
AQP3	0	0	0	0	0	0.958641	0.0016248	0.0297779	0.00995669
AQP4	0	0	0	0	0	0.957176	0.00178686	0.030288	0.010749
AQP4-AS1	0	0	0	0	0	0.954219	0.00219441	0.0305325	0.0130544
AQP5	0	0	0	0	0	0.956345	0.00189994	0.0303648	0.0113904
AQP6	0	0	0	0	0	0.957174	0.00177647	0.0304046	0.0106454
AQP7	0	0	0	0	0	0.957784	0.00171938	0.0300731	0.0104235
AQP7P1	0	0	0	0	0	0.953704	0.00223395	0.0309656	0.0130966
AQP7P3	0	0	0	0	0	0.953916	0.00221765	0.0307872	0.0130793
AQP8	0	0	0	0	0	0.958053	0.00166226	0.0302702	0.0100144
AQP9	0	0	0	0	0	0.957016	0.00181689	0.0302121	0.0109552
AQPEP	0	0	0	0	0	0.961747	0.00137004	0.0278894	0.00899311
AQR	0	0	0	0	0	0.971554	0.000451747	0.0245978	0.0033964
ARAP1	0	0	0	0	0	0.967985	0.000821449	0.0251835	0.00601016
ARAP2	0	0	0	0	0	0.967301	0.000935607	0.0248233	0.00693983
ARAP3	0	0	0	0	0	0.96792	0.000821189	0.0252725	0.00598668
ARC	0	0	0	0	0	0.955479	0.00210215	0.0294265	0.0129927
ARCN1	0	0	0	0	0	0.962268	0.00125522	0.0283734	0.00810321
AREG	0	0	0	0	0	0.957128	0.0019	0.0290609	0.0119115
AREL1	0	0	0	0	0	0.963427	0.00117227	0.0276156	0.00778475
ARF1	0	0	0	0	0	0.956996	0.00179707	0.0304589	0.0107477
ARF3	0	0	0	0	0	0.957303	0.00176365	0.0303413	0.0105921
ARF4	0	0	0	0	0	0.956915	0.00181933	0.0303455	0.0109205
ARF5	0	0	0	0	0	0.956911	0.00181446	0.030405	0.0108699
ARF6	0	0	0	0	0	0.958425	0.0015801	0.0305637	0.00943171
ARFGAP1	0	0	0	0	0	0.961518	0.00134024	0.0285504	0.00859178
ARFGAP2	0	0	0	0	0	0.963418	0.00109454	0.0284257	0.00706136
ARFGAP3	0	0	0	0	0	0.961663	0.00131555	0.0286021	0.0084195
ARFGEF1	0	0	0	0	1	0.919797	0.00659267	0.0226505	0.0509599
ARFGEF2	0	0	0	0	0	0.973522	0.000303047	0.0238176	0.00235782
ARFIP1	0	0	0	0	0	0.958706	0.00162162	0.0297124	0.0099598
ARFIP2	0	0	0	0	0	0.959972	0.00148319	0.0292928	0.00925224
ARFRP1	0	0	0	0	0	0.955173	0.00212225	0.029723	0.0129819
ARG1	0	0	0	0	0	0.958251	0.00166673	0.0299214	0.0101605
ARG2	0	0	0	0	0	0.958723	0.00163865	0.0295018	0.0101364
ARGFX	0	0	0	0	0	0.954976	0.00213659	0.029896	0.0129913
ARGLU1	0	0	0	0	0	0.958533	0.00172862	0.0287784	0.0109596
ARHGAP1	0	0	0	0	0	0.960033	0.00145748	0.029472	0.00903716
ARHGAP10	0	0	0	0	0	0.963207	0.00121668	0.0274499	0.00812657
ARHGAP11A	0	0	0	0	0	0.962148	0.00129222	0.0281539	0.00840605
ARHGAP11B	0	0	0	0	0	0.954396	0.00218088	0.0303838	0.0130398
ARHGAP12	0	0	0	0	0	0.963818	0.00112723	0.0275479	0.00750711
ARHGAP15	0	0	0	0	0	0.958837	0.00167327	0.0289352	0.0105545
ARHGAP17	0	0	0	0	0	0.963077	0.00118562	0.0279656	0.00777208
ARHGAP18	0	0	0	0	0	0.957011	0.00197433	0.0283115	0.0127036
ARHGAP19	0	0	0	0	0	0.956094	0.00205215	0.0289559	0.0128981
ARHGAP19-SLIT1	0	0	0	0	0	0.954569	0.00216759	0.0302377	0.0130254
ARHGAP20	0	0	0	0	0	0.961014	0.00150663	0.0274325	0.0100467
ARHGAP21	0	0	0	0	0	0.970771	0.00059713	0.0240429	0.00458935
ARHGAP22	0	0	0	0	0	0.964049	0.00103247	0.0281998	0.00671867
ARHGAP23	0	0	0	0	0	0.959711	0.00179236	0.0258103	0.012686
ARHGAP24	0	0	0	0	0	0.962139	0.00130631	0.0280153	0.0085397
ARHGAP25	0	0	0	0	0	0.959986	0.00153066	0.0287564	0.0097266
ARHGAP26	0	0	0	0	0	0.965407	0.000947515	0.0272579	0.00638787
ARHGAP26-AS1	0	0	0	0	0	0.953865	0.00222158	0.0308303	0.0130835
ARHGAP27	0	0	0	0	0	0.964231	0.00114261	0.0268013	0.00782483
ARHGAP28	0	0	0	0	0	0.959523	0.00160763	0.0286036	0.0102654
ARHGAP29	0	0	0	0	0	0.959473	0.0017644	0.0266881	0.0120744
ARHGAP30	0	0	0	0	0	0.962506	0.00125726	0.0280142	0.0082225
ARHGAP31	0	0	0	0	0	0.9624	0.00134581	0.0271847	0.00906918
ARHGAP32	0	0	0	0	0	0.967055	0.000915371	0.0253945	0.00663532
ARHGAP33	1	0	0	0	0	0.949927	0.00154577	0.0418477	0.00667907
ARHGAP35	0	0	0	0	0	0.966461	0.000823219	0.0271342	0.0055813
ARHGAP39	0	0	0	0	0	0.965833	0.0009131	0.0270467	0.00620667
ARHGAP40	0	0	0	0	0	0.956576	0.00201646	0.0285443	0.012863
ARHGAP42	0	0	0	0	0	0.961643	0.00150258	0.0264594	0.010395
ARHGAP44	0	0	0	0	0	0.96225	0.00134946	0.02737	0.0090308
ARHGAP5	0	0	0	0	0	0.965481	0.000930308	0.0273341	0.00625486
ARHGAP8	0	0	0	0	0	0.956138	0.00202392	0.0292411	0.0125972
ARHGAP9	0	0	0	0	0	0.963591	0.00116828	0.0274286	0.0078125
ARHGDIA	0	0	0	0	0	0.957758	0.0017355	0.0299388	0.0105682
ARHGDIB	0	0	0	0	0	0.956454	0.0018834	0.0303737	0.0112892
ARHGDIG	0	0	0	0	0	0.95594	0.00197959	0.0301222	0.0119584
ARHGEF1	0	0	0	0	0	0.965087	0.00103057	0.0268249	0.00705761
ARHGEF10	0	0	0	0	0	0.969467	0.000571027	0.0258916	0.0040699
ARHGEF10L	0	0	0	0	0	0.968848	0.000593349	0.0264164	0.00414234
ARHGEF11	0	0	0	0	0	0.967357	0.000931053	0.0247985	0.00691335
ARHGEF12	0	0	0	0	0	0.968844	0.000764426	0.0246796	0.0057122
ARHGEF15	0	0	0	0	0	0.961521	0.00137552	0.0281653	0.00893849
ARHGEF16	0	0	0	0	0	0.963376	0.0011327	0.0280988	0.00739227
ARHGEF17	0	0	0	0	0	0.969847	0.000723676	0.0238214	0.00560831
ARHGEF18	0	0	0	0	0	0.965653	0.000912118	0.0272923	0.00614307
ARHGEF19	0	0	0	0	0	0.962144	0.00134717	0.0275553	0.00895388
ARHGEF2	0	0	0	0	0	0.965533	0.00105035	0.0259892	0.00742782
ARHGEF25	0	0	0	0	0	0.957425	0.00193818	0.028039	0.0125976
ARHGEF26	0	0	0	0	0	0.963447	0.00118754	0.0274241	0.00794139
ARHGEF26-AS1	0	0	0	0	0	0.953708	0.00223365	0.0309624	0.0130963
ARHGEF28	0	0	0	0	0	0.961169	0.0016794	0.0247236	0.0124278
ARHGEF3	0	0	0	0	0	0.963425	0.00114171	0.0279401	0.00749372
ARHGEF3-AS1	0	0	0	0	0	0.953624	0.00224006	0.0310324	0.0131031
ARHGEF33	0	0	0	0	0	0.957623	0.00194114	0.0276295	0.0128065
ARHGEF35	0	0	0	0	0	0.954881	0.00214383	0.0299758	0.0129993
ARHGEF37	0	0	0	0	0	0.959471	0.00157553	0.0290477	0.00990598
ARHGEF38	0	0	0	0	0	0.957109	0.00191051	0.0289625	0.0120179
ARHGEF38-IT1	0	0	0	0	0	0.953628	0.00223978	0.0310293	0.0131028
ARHGEF39	0	0	0	0	0	0.957629	0.00179897	0.0294297	0.0111427
ARHGEF4	0	0	0	0	0	0.964214	0.00101582	0.0281455	0.00662418
ARHGEF40	0	0	0	0	0	0.966694	0.00104587	0.0243592	0.00790052
ARHGEF5	0	0	0	0	0	0.965393	0.00106042	0.0260721	0.00747414
ARHGEF7	0	0	0	0	0	0.963733	0.00111484	0.0277946	0.00735802
ARID1A	0	0	0	0	0	0.972487	0.000423738	0.0237922	0.00329685
ARID1B	0	0	0	0	0	0.970511	0.000642976	0.0238697	0.00497623
ARID2	0	0	0	0	0	0.965095	0.00112684	0.0257344	0.00804394
ARID3A	0	0	0	0	0	0.961133	0.00136233	0.0288725	0.00863249
ARID3B	0	0	0	0	0	0.959416	0.00154408	0.0294715	0.00956811
ARID3C	0	0	0	0	0	0.958103	0.0016888	0.0299108	0.0102971
ARID4A	0	0	0	0	0	0.965117	0.00108695	0.0261638	0.00763206
ARID4B	0	0	0	0	0	0.963458	0.00125691	0.0266279	0.00865671
ARID5A	0	0	0	0	0	0.9575	0.00178777	0.0297651	0.010947
ARID5B	0	0	0	0	0	0.962203	0.00127838	0.0282218	0.00829653
ARIH1	0	0	0	0	0	0.961703	0.00136515	0.0280103	0.00892188
ARIH2	0	0	0	0	0	0.96188	0.00131016	0.0283479	0.00846211
ARIH2OS	0	0	0	0	0	0.95469	0.00216197	0.0300922	0.013056
ARL1	0	0	0	0	0	0.957509	0.00176165	0.0300406	0.0106883
ARL10	0	0	0	0	0	0.956789	0.00189073	0.0297422	0.0115778
ARL11	0	0	0	0	0	0.956033	0.00190961	0.0307597	0.0112977
ARL13B	0	0	0	0	0	0.958385	0.00172433	0.0290693	0.0108213
ARL14	0	0	0	0	0	0.955809	0.0019522	0.0306505	0.011588
ARL14EP	0	0	0	0	0	0.955315	0.00203731	0.0305022	0.0121458
ARL14EPL	0	0	0	0	0	0.95429	0.00218894	0.0304723	0.0130485
ARL15	0	0	0	0	0	0.955625	0.00201688	0.0302166	0.0121416
ARL16	0	0	0	0	0	0.954197	0.00219769	0.0305303	0.0130746
ARL17A	0	0	0	0	0	0.954966	0.00213735	0.0299043	0.0129922
ARL17B	0	0	0	0	0	0.954147	0.00219993	0.030593	0.0130603
ARL2	0	0	0	0	0	0.954437	0.00217778	0.0303478	0.0130373
ARL2-SNX15	0	0	0	0	0	0.954277	0.00218996	0.0304835	0.0130496
ARL2BP	0	0	0	0	0	0.954554	0.00216892	0.0302494	0.0130281
ARL3	0	0	0	0	0	0.956602	0.0018655	0.0303344	0.0111981
ARL4A	0	0	0	0	0	0.955714	0.00196904	0.030618	0.0116993
ARL4C	0	0	0	0	0	0.958585	0.00155997	0.0305326	0.00932257
ARL4D	0	0	0	0	0	0.958143	0.00165379	0.0302239	0.00997957
ARL5A	0	0	0	0	0	0.956359	0.00190981	0.0302305	0.0115006
ARL5B	0	0	0	0	0	0.95649	0.00189664	0.0301656	0.0114474
ARL5C	0	0	0	0	0	0.955929	0.00194768	0.0305056	0.0116176
ARL6	0	0	0	0	0	0.956374	0.00191544	0.0301421	0.0115685
ARL6IP1	0	0	0	0	0	0.955864	0.00198972	0.0301304	0.0120154
ARL6IP4	0	0	0	0	0	0.958674	0.00169627	0.0289294	0.0106999
ARL6IP5	0	0	0	0	0	0.956619	0.00182763	0.0307203	0.0108332
ARL6IP6	0	0	0	0	0	0.955092	0.00208026	0.0303782	0.0124496
ARL8A	0	0	0	0	0	0.957785	0.00173904	0.0298577	0.0106188
ARL8B	0	0	0	0	0	0.957241	0.00180748	0.0299574	0.0109937
ARL9	0	0	0	0	0	0.954087	0.00220452	0.0306434	0.0130653
ARMC1	0	0	0	0	0	0.957042	0.00183451	0.0299743	0.0111495
ARMC10	0	0	0	0	0	0.957353	0.00178825	0.0299945	0.0108645
ARMC12	0	0	0	0	0	0.955343	0.00210874	0.0295881	0.0129604
ARMC2	0	0	0	0	0	0.961633	0.00133301	0.028461	0.00857326
ARMC3	0	0	0	0	0	0.96224	0.00132492	0.0276621	0.00877283
ARMC4	0	0	0	0	0	0.964739	0.000963991	0.0279679	0.0063296
ARMC5	0	0	0	0	0	0.959385	0.00165448	0.0282748	0.0106858
ARMC6	0	0	0	0	0	0.961144	0.00134097	0.0290781	0.00843711
ARMC7	0	0	0	0	0	0.956997	0.00178169	0.0306228	0.0105986
ARMC8	0	0	0	0	0	0.962804	0.00126373	0.0275147	0.00841747
ARMC9	0	0	0	0	0	0.96145	0.00135499	0.0284906	0.00870393
ARMS2	0	0	0	0	0	0.953844	0.00222318	0.0308478	0.0130852
ARNT	0	0	0	0	0	0.963232	0.00117913	0.0278173	0.00777197
ARNT2	0	0	0	0	0	0.961558	0.00134846	0.0284047	0.00868911
ARNTL	0	0	0	0	0	0.962957	0.00118482	0.0281403	0.00771762
ARNTL2	0	0	0	0	0	0.960658	0.00145208	0.0286085	0.00928146
ARPC1A	0	0	0	0	0	0.95999	0.0014925	0.0291667	0.00935076
ARPC1B	0	0	0	0	0	0.959331	0.00157417	0.0292764	0.00981871
ARPC2	0	0	0	0	0	0.958261	0.00169038	0.0296488	0.0103995
ARPC3	0	0	0	0	0	0.956008	0.00194547	0.0304021	0.0116449
ARPC4	0	0	0	0	0	0.954803	0.00214999	0.0300381	0.0130086
ARPC4-TTLL3	0	0	0	0	0	0.956359	0.00203202	0.0287355	0.0128731
ARPC5	0	0	0	0	0	0.955829	0.00194357	0.0307147	0.011513
ARPC5L	0	0	0	0	0	0.955622	0.00198727	0.0305632	0.0118276
ARPP19	0	0	0	0	0	0.954861	0.00207587	0.0308214	0.0122417
ARPP21	0	0	0	0	0	0.963827	0.00114917	0.0273018	0.00772226
ARRB1	0	0	0	0	0	0.961187	0.00131758	0.0292556	0.00824005
ARRB2	1	0	0	0	0	0.942389	0.00199145	0.0482092	0.00741009
ARRDC1	0	0	0	0	0	0.958759	0.00162737	0.0295704	0.0100437
ARRDC2	0	0	0	0	0	0.96198	0.00126671	0.0286608	0.00809299
ARRDC3	0	0	0	0	0	0.958748	0.00163993	0.02945	0.0101624
ARRDC3-AS1	0	0	0	0	0	0.953838	0.0022236	0.0308524	0.0130857
ARRDC4	0	0	0	0	0	0.959113	0.00158774	0.029459	0.00983977
ARRDC5	0	0	0	0	0	0.954526	0.00215435	0.0304754	0.0128442
ARSA	0	0	0	0	0	0.961061	0.00134797	0.0291242	0.00846699
ARSB	0	0	0	0	0	0.962496	0.00120061	0.0286172	0.00768645
ARSG	0	0	0	0	0	0.955436	0.0020969	0.0295714	0.0128961
ARSI	1	0	0	0	0	0.942575	0.00186721	0.0486748	0.00688269
ARSJ	0	0	0	0	0	0.959916	0.00146685	0.0295457	0.00907149
ARSK	0	0	0	0	0	0.959837	0.00152636	0.0290303	0.00960627
ART1	0	0	0	0	0	0.957151	0.00183853	0.029751	0.011259
ART3	0	0	0	0	0	0.956551	0.00194066	0.0295515	0.0119573
ART4	0	0	0	0	0	0.95557	0.00200929	0.030398	0.012023
ART5	0	0	0	0	0	0.957162	0.00181169	0.0300371	0.0109891
ARTN	0	0	0	0	0	0.955364	0.00207123	0.0300164	0.0125485
ARV1	0	0	0	0	0	0.955994	0.00197506	0.0300846	0.0119466
ARVCF	0	0	0	0	0	0.96637	0.000806008	0.0274163	0.00540787
AS3MT	0	0	0	0	0	0.955004	0.00213504	0.0298648	0.0129959
ASAH1	0	0	0	0	0	0.960074	0.00149758	0.0289864	0.00944174
ASAH2	0	0	0	0	0	0.96277	0.00123363	0.0278906	0.00810591
ASAH2B	0	0	0	0	0	0.954365	0.00218322	0.0304095	0.0130423
ASAP1	0	0	0	0	0	0.966045	0.000960568	0.0262714	0.00672348
ASAP2	0	0	0	0	0	0.967009	0.000810463	0.0265653	0.00561568
ASAP3	0	0	0	0	0	0.964805	0.00106202	0.0268763	0.00725698
ASB1	0	0	0	0	0	0.957847	0.0017034	0.0301472	0.010302
ASB10	0	0	0	0	0	0.959175	0.00157961	0.0294531	0.009792
ASB13	0	0	0	0	0	0.958419	0.00163612	0.0299935	0.00995168
ASB14	0	0	0	0	0	0.955492	0.00209746	0.0294631	0.0129477
ASB15	0	0	0	0	0	0.959541	0.00157087	0.028991	0.0098968
ASB16	0	0	0	0	0	0.958788	0.00166346	0.0291251	0.0104237
ASB16-AS1	0	0	0	0	0	0.95373	0.00223192	0.0309435	0.0130945
ASB17	0	0	0	0	0	0.954559	0.00214912	0.0304804	0.0128114
ASB18	0	0	0	0	0	0.955607	0.0020664	0.0296491	0.0126775
ASB2	0	0	0	0	0	0.962838	0.00116398	0.0285167	0.00748087
ASB3	0	0	0	0	0	0.955405	0.002104	0.0295356	0.0129551
ASB4	0	0	0	0	0	0.957864	0.0017262	0.0298749	0.0105351
ASB5	0	0	0	0	0	0.957329	0.00183086	0.0295492	0.0112908
ASB6	0	0	0	0	0	0.95602	0.00198848	0.0298822	0.0121096
ASB7	0	0	0	0	0	0.958646	0.00167468	0.0292213	0.0104579
ASB8	0	0	0	0	0	0.956277	0.00192992	0.0301355	0.0116573
ASCC1	0	0	0	0	0	0.959723	0.00154371	0.0290136	0.00971994
ASCC2	0	0	0	0	0	0.963035	0.00116745	0.0282113	0.00758592
ASCC3	0	0	0	0	0	0.976022	0.000210022	0.0219942	0.00177407
ASCL1	0	0	0	0	0	0.954644	0.00216471	0.0301403	0.0130511
ASCL2	0	0	0	0	0	0.954363	0.00218678	0.0303703	0.0130804
ASCL3	0	0	0	0	0	0.95574	0.00195751	0.030704	0.0115985
ASCL4	0	0	0	0	0	0.9573	0.00175207	0.0304696	0.0104782
ASCL5	0	0	0	0	0	0.954512	0.00217478	0.0302517	0.0130617
ASF1A	0	0	0	0	0	0.956059	0.00193455	0.0304412	0.0115653
ASF1B	0	0	0	0	0	0.95737	0.00174489	0.0304381	0.0104468
ASGR1	0	0	0	0	0	0.9577	0.00176133	0.0297437	0.0107951
ASGR2	0	0	0	0	0	0.95576	0.00202037	0.0299456	0.0122744
ASH1L	0	0	0	0	0	0.97094	0.000764924	0.0218137	0.00648089
ASH2L	0	0	0	0	0	0.961462	0.00137262	0.028284	0.00888164
ASIC1	0	0	0	0	0	0.963034	0.00120034	0.0278701	0.00789512
ASIC2	0	0	0	0	0	0.962562	0.00119895	0.0285424	0.00769648
ASIC3	0	0	0	0	0	0.956656	0.00201219	0.0284541	0.0128775
ASIC4	0	0	0	0	0	0.961437	0.00132573	0.028818	0.00841908
ASIC5	0	0	0	0	0	0.957118	0.00185327	0.0296362	0.0113929
ASIP	0	0	0	0	0	0.954876	0.00208564	0.0306843	0.0123544
ASL	0	0	0	0	0	0.963271	0.00109397	0.0286286	0.00700657
ASNA1	0	0	0	0	0	0.959392	0.00147897	0.0301796	0.00894942
ASNS	0	0	0	0	0	0.961887	0.00126194	0.0288392	0.00801183
ASNSD1	0	0	0	0	0	0.961612	0.00127251	0.0291156	0.00799999
ASPA	0	0	0	0	0	0.957568	0.00173151	0.0302768	0.010424
ASPDH	0	0	0	0	0	0.956834	0.0018993	0.0295674	0.0116996
ASPG	0	0	0	0	0	0.960834	0.0014164	0.0287343	0.00901543
ASPH	0	0	0	0	0	0.964133	0.00115794	0.0267715	0.00793789
ASPHD1	0	0	0	0	0	0.957307	0.00180258	0.0299072	0.0109831
ASPHD2	0	0	0	0	0	0.95789	0.00172299	0.0298696	0.0105177
ASPM	0	0	0	0	0	0.977387	0.000282446	0.0196571	0.00267323
ASPN	0	0	0	0	0	0.957738	0.00176659	0.029623	0.0108719
ASPRV1	0	0	0	0	0	0.954152	0.00220008	0.0305815	0.0130662
ASPSCR1	0	0	0	0	0	0.962463	0.00124838	0.0281691	0.00811915
ASRGL1	0	0	0	0	0	0.958316	0.00164392	0.0300661	0.00997389
ASS1	0	0	0	0	0	0.955969	0.00206171	0.0290586	0.0129107
ASTE1	0	0	0	0	0	0.959108	0.00161399	0.02918	0.010098
ASTL	0	0	0	0	0	0.957539	0.00178931	0.0296852	0.0109864
ASTN1	0	0	0	0	0	0.958672	0.0018613	0.0267866	0.0126801
ASTN2	0	0	0	0	0	0.96113	0.00157925	0.0263092	0.0109819
ASUN	0	0	0	0	0	0.962663	0.00126166	0.0277421	0.00833355
ASXL1	0	0	0	0	0	0.965253	0.00102425	0.026665	0.00705766
ASXL2	0	0	0	0	0	0.963284	0.00119668	0.0275568	0.00796262
ASXL3	0	0	0	0	0	0.959962	0.00175235	0.0259431	0.0123426
ASZ1	0	0	0	0	0	0.957598	0.00181166	0.029333	0.0112579
ATAD1	0	0	0	0	0	0.958172	0.00170649	0.0296096	0.0105115
ATAD2	0	0	0	0	0	0.966296	0.00106835	0.0246701	0.00796534
ATAD2B	0	0	0	0	0	0.961003	0.00165222	0.0254854	0.0118591
ATAD3A	0	0	0	0	0	0.96721	0.000724958	0.0271485	0.00491632
ATAD3B	0	0	0	0	0	0.966957	0.000734391	0.0273705	0.00493862
ATAD3C	0	0	0	0	0	0.961318	0.00131922	0.029054	0.00830867
ATAD5	0	0	0	0	0	0.963591	0.00128839	0.0260478	0.00907237
ATAT1	0	0	0	0	0	0.959068	0.00172129	0.0279792	0.0112311
ATCAY	0	0	0	0	0	0.958776	0.00160948	0.029737	0.00987779
ATE1	0	0	0	0	0	0.96174	0.00132942	0.0283441	0.00858636
ATF1	0	0	0	0	0	0.956444	0.00192965	0.0298619	0.0117645
ATF2	0	0	0	0	0	0.959812	0.00155644	0.0287365	0.0098955
ATF3	0	0	0	0	0	0.954999	0.00212509	0.0299975	0.012878
ATF4	0	0	0	0	0	0.95635	0.00191369	0.0302008	0.0115352
ATF5	0	0	0	0	0	0.956239	0.00192321	0.0302756	0.0115626
ATF6	0	0	0	0	0	0.960044	0.0015483	0.0284696	0.00993845
ATF6B	0	0	0	0	0	0.956858	0.00199534	0.0283085	0.0128381
ATF7	0	0	0	0	0	0.961212	0.00132987	0.0290951	0.00836299
ATF7IP	0	0	0	0	0	0.960788	0.00155784	0.0271674	0.0104871
ATF7IP2	0	0	0	0	0	0.956847	0.0019524	0.0288931	0.0123075
ATG10	0	0	0	0	0	0.956155	0.0019718	0.0298512	0.0120222
ATG12	0	0	1	0	0	0.54922	0.0271701	0.416795	0.00681504
ATG13	0	0	0	0	0	0.957747	0.00180792	0.0291301	0.0113147
ATG14	0	0	0	0	0	0.957274	0.00190804	0.0287065	0.0121115
ATG16L1	0	0	0	0	0	0.960989	0.00148253	0.0277598	0.00976917
ATG16L2	0	0	0	0	0	0.958957	0.00171391	0.0282584	0.0110711
ATG2A	0	0	0	0	0	0.973381	0.000368503	0.0233234	0.00292742
ATG2B	0	0	0	0	0	0.968651	0.00085443	0.0239039	0.00659065
ATG3	0	0	0	0	0	0.959043	0.00158284	0.0296176	0.00975613
ATG4B	0	0	0	0	0	0.96124	0.00132047	0.0291509	0.00828824
ATG4C	0	0	0	0	0	0.958866	0.00165279	0.0291224	0.0103586
ATG4D	0	0	0	0	0	0.960236	0.00146133	0.0291349	0.00916779
ATG5	0	0	0	0	0	0.957888	0.00172518	0.0298489	0.0105384
ATG7	0	0	0	0	0	0.96304	0.00112139	0.0286681	0.00717057
ATG9A	0	0	0	0	0	0.96323	0.00112431	0.0283821	0.00726318
ATG9B	0	0	0	0	0	0.954967	0.00213727	0.0299034	0.0129921
ATHL1	0	0	0	0	0	0.962485	0.0012623	0.0279897	0.00826252
ATIC	0	0	0	0	0	0.963698	0.00103029	0.0286829	0.00658917
ATL1	0	0	0	0	0	0.960608	0.00144458	0.0287638	0.00918323
ATL2	0	0	0	0	0	0.962977	0.00120387	0.0279138	0.00790549
ATL3	0	0	0	0	0	0.960851	0.00142496	0.0286174	0.00910712
ATM	0	0	0	0	0	0.976421	0.00031834	0.0203533	0.00290702
ATMIN	0	0	0	0	0	0.957479	0.00183656	0.0292354	0.0114493
ATN1	0	0	0	0	0	0.958236	0.00189802	0.0270836	0.0127826
ATOH1	0	0	0	0	0	0.956461	0.00188018	0.0303983	0.0112608
ATOH7	0	0	0	0	0	0.956568	0.0018577	0.0304754	0.0110993
ATOH8	0	0	0	0	0	0.956663	0.00189466	0.0299049	0.0115372
ATOX1	0	0	0	0	0	0.953791	0.0022273	0.0308919	0.01309
ATP10A	0	0	0	0	0	0.970086	0.000509411	0.0257518	0.00365278
ATP10B	0	0	0	0	0	0.969607	0.000564436	0.0257894	0.00403945
ATP10D	0	0	0	0	0	0.968988	0.000643694	0.0257589	0.00460917
ATP11A	0	0	0	0	0	0.96973	0.000564302	0.0256435	0.00406199
ATP11B	0	0	0	0	0	0.967558	0.000786817	0.0261033	0.00555148
ATP12A	0	0	0	0	0	0.966887	0.000718003	0.0276084	0.00478645
ATP13A1	0	0	0	0	0	0.970024	0.000536808	0.0255616	0.00387762
ATP13A2	0	0	0	0	0	0.969637	0.000578119	0.0256205	0.00416478
ATP13A3	0	0	0	0	0	0.966259	0.000902164	0.0266005	0.00623795
ATP13A4	0	0	0	0	0	0.966076	0.000900921	0.0268532	0.00616958
ATP13A5	0	0	0	0	0	0.966289	0.000897325	0.0266121	0.00620198
ATP1A1	0	0	0	0	0	0.967133	0.000731523	0.0271806	0.00495459
ATP1A1OS	0	0	0	0	0	0.953848	0.00222285	0.0308441	0.0130849
ATP1A2	0	0	0	0	0	0.968974	0.000517167	0.0269719	0.00353659
ATP1A3	0	0	0	0	0	0.969787	0.000383147	0.027233	0.00259716
ATP1A4	0	0	0	0	0	0.968565	0.000594216	0.026744	0.00409638
ATP1B1	0	0	0	0	0	0.959031	0.00160655	0.0293796	0.00998237
ATP1B2	0	0	0	0	0	0.958633	0.00165341	0.0294784	0.0102349
ATP1B3	0	0	0	0	0	0.958141	0.00168645	0.0298774	0.0102947
ATP2A1	0	0	0	0	0	0.969055	0.000525233	0.0268055	0.00361434
ATP2A2	0	0	0	0	0	0.966618	0.000789469	0.0272647	0.00532774
ATP2A3	0	0	0	0	0	0.971261	0.000310757	0.0262391	0.00218958
ATP2B1	0	0	0	0	0	0.968633	0.00059072	0.0266961	0.00407987
ATP2B2	0	0	0	0	0	0.971063	0.000276583	0.0267495	0.00191122
ATP2B4	0	0	0	0	0	0.968614	0.000618722	0.0264548	0.00431217
ATP2C1	0	0	0	0	0	0.966963	0.000791775	0.0268094	0.00543598
ATP2C2	0	0	0	0	0	0.967349	0.000679072	0.0274104	0.0045618
ATP4A	0	0	0	0	0	0.967158	0.000708283	0.0273695	0.0047642
ATP4B	0	0	0	0	0	0.957608	0.00174533	0.0300651	0.0105817
ATP5A1	0	0	0	0	0	0.964001	0.00098846	0.0286876	0.0063226
ATP5B	0	0	0	0	0	0.960929	0.00131334	0.0296579	0.00809989
ATP5C1	0	0	0	0	0	0.957814	0.00174889	0.0297017	0.0107353
ATP5D	0	0	0	0	0	0.956862	0.00182787	0.0303351	0.010975
ATP5E	0	0	0	0	0	0.953894	0.00221937	0.0308054	0.0130814
ATP5F1	0	0	0	0	0	0.957663	0.00174958	0.0299321	0.0106552
ATP5G1	0	0	0	0	0	0.954814	0.00209127	0.0307239	0.012371
ATP5G2	0	0	0	0	0	0.9554	0.00204009	0.0303258	0.0122342
ATP5G3	0	0	0	0	0	0.955373	0.00203228	0.0304617	0.0121327
ATP5H	0	0	0	0	0	0.955119	0.00207445	0.0303997	0.0124063
ATP5I	0	0	0	0	0	0.953881	0.00222072	0.0308118	0.0130865
ATP5J	0	0	0	0	0	0.955061	0.00207525	0.0304899	0.0123737
ATP5J2	0	0	0	0	0	0.954114	0.00219477	0.0307122	0.0129787
ATP5J2-PTCD1	0	0	0	0	0	0.962782	0.00114205	0.0288119	0.00726431
ATP5L	0	0	0	0	0	0.954697	0.00211849	0.0306064	0.0125786
ATP5L2	0	0	0	0	0	0.953844	0.00222374	0.0308407	0.0130915
ATP5O	0	0	0	0	0	0.956317	0.00191497	0.0302408	0.0115272
ATP5S	0	0	0	0	0	0.957072	0.00181016	0.0301972	0.0109206
ATP5SL	0	0	0	0	0	0.957502	0.00182963	0.0292792	0.0113893
ATP6AP1L	0	0	0	0	0	0.955792	0.00200378	0.0300879	0.0121164
ATP6V0A1	0	0	0	0	0	0.967869	0.000674484	0.0268242	0.00463249
ATP6V0A2	0	0	0	0	0	0.965449	0.000921016	0.027468	0.00616201
ATP6V0A4	0	0	0	0	0	0.967089	0.000770972	0.0268548	0.00528489
ATP6V0B	0	0	0	0	0	0.95747	0.00173931	0.0303439	0.0104468
ATP6V0C	0	0	0	0	0	0.957705	0.00169516	0.030452	0.010148
ATP6V0D1	0	0	0	0	0	0.962328	0.00112954	0.0295376	0.0070049
ATP6V0D2	0	0	0	0	0	0.958319	0.0016884	0.0295803	0.010412
ATP6V0E1	0	0	0	0	0	0.953957	0.0022148	0.0307488	0.0130794
ATP6V0E2	0	0	0	0	0	0.954706	0.00215883	0.0301015	0.0130333
ATP6V0E2-AS1	0	0	0	0	0	0.95371	0.00223343	0.03096	0.0130961
ATP6V1A	0	0	0	0	0	0.963776	0.00105438	0.0283462	0.00682384
ATP6V1B1	0	0	0	0	0	0.963463	0.00107006	0.0286072	0.00685995
ATP6V1B2	0	0	0	0	0	0.962824	0.00119587	0.0282108	0.00776909
ATP6V1C1	0	0	0	0	0	0.959193	0.00159538	0.0292545	0.00995705
ATP6V1C2	0	0	0	0	0	0.959468	0.00156798	0.0291348	0.00982905
ATP6V1D	0	0	0	0	0	0.957594	0.00180446	0.029423	0.0111787
ATP6V1E1	0	0	0	0	0	0.95641	0.001915	0.0300876	0.0115872
ATP6V1E2	0	0	0	0	0	0.956868	0.00186046	0.0299621	0.0113097
ATP6V1F	0	0	0	0	0	0.955642	0.00196337	0.0307987	0.0115963
ATP6V1G1	0	0	0	0	0	0.954626	0.00211531	0.0307635	0.0124947
ATP6V1G2	0	0	0	0	0	0.954489	0.00217378	0.0303051	0.0130324
ATP6V1G2-DDX39B	0	0	0	0	0	0.954415	0.00217942	0.0303678	0.0130382
ATP6V1G3	0	0	0	0	0	0.955295	0.00206846	0.0301689	0.0124675
ATP6V1H	0	0	0	0	0	0.961349	0.00135908	0.0285943	0.00869762
ATP7B	0	0	0	0	0	0.968333	0.000541604	0.0274947	0.00363086
ATP8A1	0	0	0	0	0	0.968982	0.000694006	0.0252558	0.0050684
ATP8A2	0	0	0	0	0	0.969072	0.000641867	0.0256746	0.00461159
ATP8B1	0	0	0	0	0	0.969059	0.000620492	0.0259013	0.00441893
ATP8B2	0	0	0	0	0	0.968832	0.000580708	0.0265542	0.00403298
ATP8B3	0	0	0	0	0	0.968864	0.000641795	0.02593	0.00456468
ATP8B4	0	0	0	0	0	0.968232	0.000684581	0.0262831	0.00480042
ATP8B5P	0	0	0	0	0	0.955023	0.00213299	0.0298562	0.0129874
ATP9A	0	0	0	0	0	0.970826	0.0004139	0.0257947	0.00296524
ATP9B	0	0	0	0	0	0.969502	0.000526579	0.0262729	0.00369877
ATPAF1	0	0	0	0	0	0.95763	0.0017884	0.0295486	0.0110326
ATPAF2	0	0	0	0	0	0.957576	0.00174726	0.0300946	0.0105827
ATPBD4	0	0	0	0	0	0.957702	0.0017495	0.0298721	0.0106766
ATPBD4-AS1	0	0	0	0	0	0.953626	0.00223994	0.0310311	0.013103
ATPIF1	0	0	0	0	0	0.956006	0.00196159	0.0302197	0.0118122
ATR	0	0	0	0	0	0.972817	0.000548786	0.0220193	0.00461513
ATRAID	0	0	0	0	0	0.957269	0.00181242	0.0298576	0.0110609
ATRIP	0	0	0	0	0	0.960572	0.00147324	0.028505	0.00945006
ATRN	0	0	0	0	0	0.970139	0.00059443	0.0248492	0.00441749
ATRNL1	0	0	0	0	0	0.967988	0.000819464	0.0252011	0.00599148
ATXN1	0	0	0	0	0	0.958586	0.00169701	0.029063	0.0106544
ATXN10	0	0	0	0	0	0.957455	0.0018413	0.0292181	0.0114853
ATXN1L	0	0	0	0	0	0.955753	0.00207771	0.0292441	0.0129255
ATXN2	0	0	0	0	0	0.962363	0.00140931	0.0264773	0.00975046
ATXN2L	1	0	0	0	0	0.943794	0.00229297	0.0446971	0.00921614
ATXN3	0	0	0	0	0	0.958884	0.00166372	0.0289703	0.0104821
ATXN7	0	0	0	0	0	0.961219	0.00141733	0.0281522	0.00921158
ATXN7L1	0	0	0	0	0	0.95901	0.00167874	0.0285946	0.0107171
ATXN7L2	0	0	0	0	0	0.957453	0.00183495	0.029297	0.0114149
ATXN7L3	0	0	0	0	0	0.956836	0.00191975	0.0293183	0.0119261
ATXN7L3B	0	0	0	0	0	0.953753	0.00223087	0.0309155	0.0131005
ATXN8OS	0	0	0	0	0	0.953777	0.0022283	0.0309038	0.0130906
AUH	0	0	0	0	0	0.958868	0.00163495	0.029319	0.0101781
AUNIP	0	0	0	0	0	0.95471	0.00215055	0.0301966	0.0129424
AUP1	0	0	0	0	0	0.95784	0.00178866	0.0292052	0.0111664
AURKA	0	0	0	0	0	0.958301	0.00169825	0.0294998	0.0105011
AURKAIP1	0	0	0	0	0	0.956085	0.00193055	0.0304438	0.0115407
AURKB	0	0	0	0	0	0.958179	0.00171184	0.0295401	0.0105694
AURKC	0	0	0	0	0	0.957184	0.00180358	0.0300915	0.0109204
AUTS2	0	0	1	0	0	0.586342	0.0183907	0.390004	0.00526299
AVEN	0	0	0	0	0	0.956572	0.00195549	0.0293353	0.0121377
AVIL	0	0	0	0	0	0.96583	0.000895854	0.0272241	0.00604975
AVL9	0	0	0	0	0	0.961277	0.00136383	0.028649	0.0087107
AVP	0	0	0	0	0	0.957197	0.00177139	0.0304222	0.0106091
AVPI1	0	0	0	0	0	0.95396	0.00221429	0.0307504	0.0130757
AVPR1A	0	0	0	0	0	0.961151	0.00125215	0.0299477	0.00764957
AVPR1B	0	0	0	0	0	0.954421	0.00217895	0.0303626	0.0130377
AXDND1	0	0	0	0	0	0.961149	0.00154482	0.0267338	0.0105721
AXIN1	0	0	0	0	0	0.965009	0.000964909	0.0276054	0.00642061
AXIN2	0	0	0	0	0	0.964	0.00105093	0.0280817	0.00686721
AXL	0	0	0	0	0	0.962692	0.00123971	0.0279358	0.00813205
AZGP1	0	0	0	0	0	0.954502	0.00217275	0.0302944	0.013031
AZGP1P1	0	0	0	0	0	0.953546	0.0022461	0.0310985	0.0131095
AZI1	0	0	0	0	0	0.96814	0.000712906	0.0261168	0.00503041
AZI2	0	0	0	0	0	0.956901	0.00191871	0.0292194	0.0119608
AZIN1	0	0	0	0	0	0.958905	0.00161729	0.0294566	0.0100215
AZU1	0	0	0	0	0	0.954591	0.00216595	0.0302196	0.0130236
B2M	0	0	0	0	0	0.955092	0.00207525	0.0304372	0.0123955
B3GALNT1	0	0	0	0	0	0.956506	0.00192694	0.0297906	0.0117768
B3GALNT2	0	0	0	0	0	0.959866	0.0015609	0.0286024	0.00997093
B3GALT1	0	0	0	0	0	0.958046	0.00168669	0.0300219	0.0102456
B3GALT2	0	0	0	0	0	0.958223	0.00168154	0.0298044	0.0102908
B3GALT4	0	0	0	0	0	0.957412	0.00182462	0.0294863	0.0112773
B3GALT5	0	0	0	0	0	0.957628	0.00172396	0.0302646	0.0103835
B3GALT6	0	0	0	0	0	0.954879	0.00214923	0.029912	0.0130598
B3GALTL	0	0	0	0	0	0.960623	0.00142017	0.0290037	0.00895348
B3GAT1	0	0	0	0	0	0.960905	0.00134219	0.0294036	0.00834924
B3GAT2	0	0	0	0	0	0.960032	0.00142531	0.0298028	0.00873961
B3GAT3	0	0	0	0	0	0.959226	0.00154371	0.0297586	0.00947169
B3GNT1	0	0	0	0	0	0.959231	0.00154994	0.0296858	0.00953329
B3GNT2	0	0	0	0	0	0.958275	0.00165092	0.0300548	0.0100197
B3GNT3	0	0	0	0	0	0.957619	0.00174493	0.0300527	0.0105838
B3GNT4	0	0	0	0	1	0.781008	0.0276115	0.0246145	0.166766
B3GNT5	0	0	0	0	0	0.957611	0.00173506	0.0301722	0.0104821
B3GNT6	0	0	0	0	0	0.95561	0.0020517	0.0298252	0.0125131
B3GNT7	0	0	0	0	0	0.960587	0.00132706	0.0299971	0.0080891
B3GNT8	0	0	0	0	0	0.957826	0.00175175	0.0296504	0.0107716
B3GNT9	0	0	0	0	0	0.955482	0.00210349	0.0294029	0.0130115
B3GNTL1	0	0	0	0	0	0.960264	0.00149894	0.0286862	0.00955115
B4GALNT1	0	0	0	0	0	0.963102	0.00111941	0.0286043	0.00717437
B4GALNT2	0	0	0	0	0	0.959691	0.00154202	0.0290799	0.00968687
B4GALNT3	0	0	0	0	0	0.967071	0.00078381	0.0267512	0.0053936
B4GALNT4	0	0	0	0	0	0.9657	0.00104966	0.0257595	0.00749046
B4GALT1	0	0	0	0	0	0.960348	0.00138015	0.0298074	0.00846416
B4GALT2	0	0	0	0	0	0.961706	0.00123351	0.0293734	0.00768746
B4GALT3	0	0	0	0	0	0.960279	0.00146936	0.0289862	0.00926591
B4GALT4	0	0	0	0	0	0.958965	0.00159809	0.0295723	0.00986442
B4GALT5	0	0	0	0	0	0.959353	0.00153714	0.0296398	0.00947041
B4GALT6	0	0	0	0	0	0.960153	0.00143908	0.0294894	0.00891894
B4GALT7	0	0	0	0	0	0.9592	0.00151999	0.030042	0.00923793
B9D1	0	0	0	0	0	0.958311	0.001703	0.0294299	0.0105557
B9D2	0	0	0	0	0	0.95661	0.00186045	0.0303767	0.0111523
BAALC	0	0	0	0	0	0.954333	0.00218655	0.0304247	0.0130553
BAAT	0	0	0	0	0	0.958085	0.00170967	0.0297113	0.0104942
BABAM1	0	0	0	0	0	0.956116	0.00195404	0.0301242	0.0118055
BACE1	0	0	0	0	0	0.960037	0.00150167	0.0289983	0.00946329
BACE2	0	0	0	0	0	0.959621	0.00151655	0.0294587	0.00940365
BACH1	0	0	0	0	0	0.959016	0.00165936	0.0288106	0.010514
BACH2	0	0	0	0	0	0.959425	0.00159439	0.0289077	0.0100727
BAD	0	0	0	0	0	0.957158	0.00178731	0.0303122	0.0107428
BAG1	0	0	0	0	0	0.956055	0.00198989	0.0298057	0.0121497
BAG2	0	0	0	0	0	0.955256	0.00203127	0.0306696	0.0120429
BAG3	0	0	0	0	0	0.95913	0.00160112	0.029288	0.00998079
BAG4	0	0	0	0	0	0.956633	0.0019379	0.0294437	0.011985
BAG5	0	0	0	0	0	0.955259	0.00209279	0.0299373	0.0127112
BAG6	0	0	0	0	0	0.962051	0.00141775	0.0268681	0.00966306
BAGE2	0	0	0	0	0	0.954472	0.00217503	0.0303195	0.0130334
BAGE3	0	0	0	0	0	0.954472	0.00217503	0.0303195	0.0130334
BAGE4	0	0	0	0	0	0.954045	0.00220772	0.0306785	0.0130687
BAHD1	0	0	0	0	0	0.960511	0.00151652	0.0281086	0.00986424
BAI1	0	0	0	0	0	0.960733	0.00171953	0.0249379	0.0126097
BAI2	0	0	0	0	0	0.965444	0.00114767	0.0249581	0.00845057
BAI3	0	0	0	0	0	0.968497	0.000790918	0.0248427	0.00586927
BAIAP2	0	0	0	0	0	0.962229	0.00123411	0.0286461	0.0078908
BAIAP2-AS1	0	0	0	0	0	0.953543	0.00224632	0.0311008	0.0131097
BAIAP2L1	0	0	0	0	0	0.961684	0.00131208	0.0286087	0.0083955
BAIAP2L2	0	0	0	0	0	0.958874	0.00168418	0.0287491	0.0106925
BAIAP3	1	0	0	0	0	0.948985	0.00160708	0.0425915	0.00681598
BAK1	0	0	0	0	0	0.956596	0.00188873	0.0300835	0.011432
BAMBI	0	0	0	0	0	0.955755	0.00199686	0.0302308	0.0120171
BANCR	0	0	0	0	0	0.953711	0.00223341	0.0309598	0.0130961
BANF1	0	0	0	0	0	0.954139	0.00220052	0.0305994	0.013061
BANF2	0	0	0	0	0	0.954124	0.00220165	0.0306119	0.0130622
BANK1	0	0	0	0	0	0.958463	0.00180404	0.0279626	0.0117705
BANP	0	0	0	0	0	0.956528	0.00202126	0.0285695	0.0128816
BAP1	0	0	0	0	0	0.961321	0.00136128	0.0286109	0.00870636
BARD1	0	0	0	0	0	0.960189	0.00151214	0.0286531	0.00964564
BARHL1	0	0	0	0	0	0.95787	0.00171329	0.0300054	0.010411
BARHL2	0	0	0	0	0	0.956763	0.00186599	0.0300701	0.0113013
BARX1	0	0	0	0	0	0.956984	0.00182076	0.0302197	0.0109754
BARX2	0	0	0	0	0	0.956412	0.00191617	0.0300706	0.0116009
BASP1	0	0	0	0	0	0.953953	0.00221479	0.0307559	0.0130763
BATF	0	0	0	0	0	0.955648	0.00197467	0.0306626	0.0117148
BATF2	0	0	0	0	0	0.955169	0.00206723	0.0304008	0.0123634
BATF3	0	0	0	0	0	0.955404	0.00203741	0.0303505	0.0122082
BAX	0	0	0	0	0	0.956251	0.00196854	0.0297276	0.0120534
BAZ1A	0	0	0	0	0	0.968685	0.000812937	0.0243442	0.00615739
BAZ1B	0	0	0	0	0	0.963213	0.00134656	0.0259135	0.0095274
BAZ2A	0	0	0	0	0	0.96989	0.000673369	0.0243263	0.00511038
BAZ2B	0	0	0	0	0	0.962341	0.00159626	0.0237528	0.0123103
BBC3	0	0	0	0	0	0.955523	0.00209516	0.0294365	0.0129457
BBIP1	0	0	0	0	0	0.954232	0.0021934	0.0305214	0.0130533
BBOX1	0	0	0	0	0	0.958678	0.00162254	0.029746	0.00995391
BBS1	0	0	0	0	0	0.956512	0.00202108	0.0286001	0.0128664
BBS10	0	0	0	0	0	0.956278	0.00196335	0.0297429	0.0120158
BBS12	0	0	0	0	0	0.9587	0.00165495	0.0293574	0.0102874
BBS2	0	0	0	0	0	0.964708	0.00101102	0.0275398	0.00674133
BBS4	0	0	0	0	0	0.959772	0.00154818	0.0288899	0.00979034
BBS5	0	0	0	0	0	0.959419	0.00153326	0.0295829	0.00946534
BBS7	0	0	0	0	0	0.961456	0.00135347	0.0284984	0.00869183
BBS9	0	0	0	0	0	0.965078	0.00103696	0.0267684	0.00711632
BBX	0	0	0	0	0	0.960996	0.00156009	0.026793	0.0106513
BCAM	0	0	0	0	0	0.956861	0.00199779	0.0282705	0.0128711
BCAN	0	0	0	0	0	0.964901	0.00102487	0.0271384	0.00693616
BCAP29	0	0	0	0	0	0.956902	0.00185239	0.0299979	0.0112477
BCAR1	0	0	0	0	0	0.964459	0.00107288	0.0272371	0.00723149
BCAR3	0	0	0	0	0	0.964182	0.0010563	0.0277835	0.0069777
BCAR4	0	0	0	0	0	0.953785	0.00222773	0.0308976	0.01309
BCAS1	0	0	0	0	0	0.957803	0.00177201	0.0294582	0.010967
BCAS2	0	0	0	0	0	0.956231	0.00196218	0.029837	0.0119701
BCAS3	0	0	0	0	0	0.964264	0.00116364	0.0265188	0.00805404
BCAS4	0	0	0	0	0	0.954999	0.00211734	0.0300935	0.0127901
BCAT1	0	0	1	0	0	0.560621	0.0211992	0.412699	0.00548162
BCAT2	0	0	0	0	0	0.962417	0.00118345	0.0288963	0.00750284
BCCIP	0	0	0	0	0	0.95712	0.00183848	0.0298026	0.0112389
BCDIN3D	0	0	0	0	0	0.957417	0.00178811	0.0298943	0.0109008
BCDIN3D-AS1	0	0	0	0	0	0.953753	0.00223018	0.0309245	0.0130926
BCHE	0	0	0	0	0	0.960141	0.00144846	0.0294087	0.00900156
BCKDHA	0	0	0	0	0	0.963979	0.000952229	0.029055	0.00601368
BCKDHB	0	0	0	0	0	0.959654	0.00152947	0.0292713	0.00954478
BCKDK	0	0	0	0	0	0.959543	0.00150015	0.0297456	0.00921145
BCL10	0	0	0	0	0	0.955771	0.00200645	0.0300924	0.0121305
BCL11A	0	0	0	0	0	0.961541	0.00128892	0.0290491	0.00812111
BCL11B	0	0	0	0	0	0.960154	0.00147345	0.0291266	0.00924569
BCL2	0	0	0	0	0	0.956955	0.00181382	0.0303426	0.0108889
BCL2A1	0	0	0	0	0	0.95514	0.00206875	0.0304322	0.0123593
BCL2L1	0	0	0	0	0	0.95668	0.001846	0.0304252	0.0110488
BCL2L10	0	0	0	0	0	0.954731	0.0021404	0.0302842	0.0128444
BCL2L11	0	0	0	0	0	0.955802	0.002074	0.0292029	0.0129212
BCL2L12	0	0	0	0	0	0.955409	0.0021047	0.0295202	0.0129662
BCL2L13	0	0	0	0	0	0.957137	0.00187431	0.029357	0.011632
BCL2L14	0	0	0	0	0	0.956008	0.00198241	0.0299741	0.0120354
BCL2L15	0	0	0	0	0	0.95487	0.00208764	0.0306699	0.012372
BCL2L2	0	0	0	0	0	0.955202	0.0020617	0.030409	0.0123274
BCL2L2-PABPN1	0	0	0	0	0	0.959613	0.00153334	0.0292913	0.00956202
BCL3	0	0	0	0	0	0.957433	0.00184348	0.029229	0.0114944
BCL6	0	0	0	0	0	0.961009	0.0014013	0.0286396	0.00895042
BCL6B	0	0	0	0	0	0.959335	0.00156028	0.0294197	0.00968474
BCL7A	0	0	0	0	0	0.955498	0.00206215	0.0298935	0.0125466
BCL7B	0	0	0	0	0	0.956666	0.00186324	0.030257	0.0112139
BCL7C	0	0	0	0	0	0.955273	0.00207524	0.0301267	0.0125256
BCL9	0	0	0	0	0	0.957698	0.00191227	0.0278904	0.012499
BCL9L	0	0	0	0	0	0.958024	0.00191381	0.0272596	0.0128029
BCLAF1	0	0	0	0	1	0.779804	0.0254641	0.0218654	0.172866
BCMO1	0	0	0	0	0	0.960654	0.00138066	0.0293691	0.00859637
BCO2	0	0	0	0	0	0.961525	0.00133219	0.0286242	0.0085182
BCR	0	0	0	0	0	0.966782	0.000870388	0.0262447	0.00610314
BCRP2	0	0	0	0	0	0.95387	0.00222119	0.030826	0.0130831
BCRP3	0	0	0	0	0	0.953944	0.00221546	0.0307632	0.013077
BCS1L	0	0	0	0	0	0.962043	0.00128351	0.0283963	0.00827723
BDH1	0	0	0	0	0	0.958836	0.00159883	0.0297597	0.00980552
BDH2	0	0	0	0	0	0.956898	0.00184466	0.0300916	0.0111658
BDKRB1	0	0	0	0	0	0.955904	0.00198927	0.0300695	0.0120375
BDKRB2	0	0	0	0	0	0.957695	0.00172267	0.0301758	0.010407
BDNF	0	0	0	0	0	0.958649	0.00166561	0.0293183	0.0103669
BDNF-AS	0	0	0	0	0	0.954223	0.00219412	0.0305292	0.0130541
BDP1	0	0	0	0	0	0.9675	0.00101364	0.0235643	0.00792197
BEAN1	0	0	0	0	0	0.956763	0.00192598	0.0293664	0.0119442
BECN1	0	0	0	0	0	0.960565	0.00141846	0.0291062	0.00891069
BEGAIN	0	0	0	0	0	0.960202	0.00149154	0.0288601	0.00944611
BEND3	0	0	0	0	0	0.956634	0.00194713	0.0293294	0.012089
BEND4	0	0	0	0	0	0.956408	0.00203113	0.028657	0.0129033
BEND5	0	0	0	0	0	0.955137	0.00212549	0.0297468	0.0129908
BEND6	0	0	0	0	0	0.954829	0.00214781	0.0300197	0.0130037
BEND7	0	0	0	0	0	0.956448	0.0019768	0.0292869	0.0122886
BEST1	0	0	0	0	0	0.963434	0.00107627	0.028585	0.00690493
BEST2	0	0	0	0	0	0.962543	0.00118548	0.0287048	0.00756679
BEST3	0	0	0	0	0	0.96275	0.00114834	0.028793	0.00730888
BEST4	0	0	0	0	0	0.962866	0.00112041	0.0289101	0.00710309
BET1	0	0	0	0	0	0.954295	0.00216121	0.0307961	0.0127479
BET1L	0	0	0	0	0	0.95541	0.0020117	0.0306368	0.0119416
BET3L	0	0	0	0	0	0.956329	0.00192321	0.030128	0.0116203
BFAR	0	0	0	0	0	0.956565	0.00194921	0.0294239	0.0120622
BFSP1	0	0	0	0	0	0.959931	0.00150426	0.0291281	0.00943636
BFSP2	0	0	0	0	0	0.956933	0.00189942	0.0293994	0.0117684
BGLAP	0	0	0	0	0	0.954	0.00221203	0.0307061	0.0130818
BHLHA15	0	0	0	0	0	0.954131	0.00220302	0.0305826	0.013083
BHLHA9	0	0	0	0	0	0.954102	0.00220538	0.0306065	0.0130863
BHLHE22	0	0	0	0	0	0.954942	0.00214483	0.0298541	0.0130593
BHLHE23	0	0	0	0	0	0.954753	0.00215752	0.0300341	0.0130552
BHLHE40	0	0	0	0	0	0.957702	0.0017258	0.0301303	0.0104416
BHLHE40-AS1	0	0	0	0	0	0.953629	0.00223973	0.0310289	0.0131028
BHLHE41	0	0	0	0	0	0.955896	0.00207304	0.0290442	0.0129871
BHMT	0	0	0	0	0	0.960153	0.00144115	0.0294675	0.00893838
BHMT2	0	0	0	0	0	0.959479	0.00150867	0.0297512	0.00926142
BICC1	0	0	0	0	0	0.962541	0.0013178	0.0272955	0.00884566
BICD1	0	0	0	0	0	0.964351	0.00102006	0.0279227	0.00670592
BICD2	0	0	0	0	0	0.965941	0.000769871	0.028285	0.00500455
BID	0	0	0	0	0	0.95501	0.00209698	0.0303206	0.0125724
BIK	0	0	0	0	0	0.95418	0.0021987	0.0305494	0.0130721
BIN1	0	0	0	0	0	0.961701	0.00136312	0.028035	0.00890077
BIN2	0	0	0	0	0	0.959365	0.001603	0.0289047	0.0101275
BIN3	0	0	0	0	0	0.956787	0.00188876	0.0297695	0.0115551
BIRC2	0	0	0	0	0	0.960027	0.00149949	0.029037	0.00943684
BIRC3	0	0	0	0	0	0.960278	0.00143077	0.0293943	0.00889723
BIRC5	0	0	0	0	0	0.95596	0.00196129	0.0303009	0.0117782
BIRC6	0	0	0	0	0	0.978051	0.00031809	0.0184146	0.0032159
BIRC7	0	0	0	0	0	0.956335	0.00192376	0.0301119	0.0116299
BIRC8	0	0	0	0	0	0.954215	0.00219469	0.0305355	0.0130547
BIVM	0	0	0	0	0	0.958409	0.00171562	0.0291322	0.0107436
BIVM-ERCC5	0	0	0	0	0	0.967962	0.000756711	0.0258974	0.00538376
BLCAP	0	0	0	0	0	0.953999	0.00221182	0.0307108	0.0130786
BLID	0	0	0	0	0	0.953793	0.00222707	0.0308904	0.0130893
BLK	0	0	0	0	0	0.960387	0.0014505	0.029027	0.00913518
BLM	0	0	0	0	0	0.964551	0.00107159	0.0271237	0.00725363
BLMH	0	0	0	0	0	0.960629	0.00141628	0.0290353	0.00891932
BLNK	0	0	1	0	0	0.567745	0.022216	0.404097	0.00594138
BLOC1S1	0	0	0	0	0	0.955821	0.00197874	0.030331	0.0118695
BLOC1S2	0	0	0	0	0	0.95542	0.00204159	0.0302744	0.0122642
BLOC1S3	0	0	0	0	0	0.954153	0.00220235	0.0305522	0.0130923
BLOC1S4	0	0	0	0	0	0.955664	0.00199075	0.0304539	0.0118914
BLOC1S5	0	0	0	0	0	0.954789	0.00215118	0.0300485	0.0130111
BLOC1S5-TXNDC5	0	0	0	0	0	0.954624	0.00216345	0.030192	0.0130208
BLOC1S6	0	0	0	0	0	0.955845	0.00199023	0.0301567	0.0120077
BLVRA	0	0	0	0	0	0.956822	0.00188594	0.0297431	0.0115485
BLVRB	0	0	0	0	0	0.95705	0.00181317	0.0301985	0.0109381
BLZF1	0	0	0	0	0	0.958222	0.00171532	0.0294333	0.0106298
BMF	0	0	0	0	0	0.95498	0.00213632	0.029893	0.012991
BMI1	0	0	0	0	0	0.95725	0.00183336	0.029649	0.0112672
BMP1	0	0	0	0	0	0.958301	0.00188923	0.0270876	0.0127224
BMP10	0	0	0	0	0	0.957883	0.00169892	0.0301413	0.0102772
BMP2	0	0	0	0	0	0.959886	0.00144433	0.02982	0.00884978
BMP2K	0	0	0	0	0	0.960225	0.00160036	0.0275621	0.0106128
BMP3	0	0	0	0	0	0.958671	0.00159668	0.0300297	0.00970263
BMP4	0	0	0	0	0	0.961375	0.00126132	0.0295539	0.00781009
BMP5	0	0	0	0	0	0.959537	0.00154071	0.0293273	0.00959542
BMP6	0	0	0	0	0	0.962281	0.00121271	0.0287908	0.00771538
BMP7	0	0	0	0	0	0.962464	0.00112362	0.0294142	0.00699845
BMP8A	0	0	0	0	0	0.955867	0.00206751	0.0291679	0.0128972
BMP8B	0	0	0	0	0	0.95564	0.00208885	0.029304	0.0129667
BMPER	0	0	0	0	0	0.962303	0.00125979	0.0282757	0.00816115
BMPR1A	0	0	0	0	0	0.961394	0.00135159	0.0286091	0.0086456
BMPR1B	0	0	0	0	0	0.960276	0.00148155	0.0288587	0.00938404
BMPR2	0	0	0	0	0	0.961248	0.00146866	0.0275175	0.00976568
BMS1	0	0	0	1	0	0.500432	0.060659	0.0135855	0.425323
BMS1P1	0	0	0	0	0	0.954728	0.00215546	0.0301041	0.0130121
BMS1P2	0	0	0	0	0	0.954723	0.00215586	0.0301085	0.0130125
BMS1P4	0	0	0	0	0	0.954332	0.00218573	0.0304371	0.013045
BMS1P5	0	0	0	0	0	0.954728	0.00215546	0.0301041	0.0130121
BMS1P6	0	0	0	0	0	0.954723	0.00215586	0.0301085	0.0130125
BNC1	0	0	0	0	0	0.963	0.00108054	0.029117	0.0068026
BNC2	0	0	0	0	0	0.963681	0.00109428	0.0280743	0.00715
BNIP1	0	0	0	0	0	0.957745	0.00172648	0.0300562	0.0104721
BNIP2	0	0	0	0	0	0.959095	0.00161087	0.0292349	0.0100594
BNIP3	0	0	0	0	0	0.957251	0.001763	0.0304292	0.010557
BNIP3L	0	0	0	0	0	0.955901	0.00196881	0.0303112	0.0118186
BNIPL	0	0	0	0	0	0.957164	0.0018652	0.0294188	0.0115515
BOC	0	0	0	0	0	0.965003	0.00100942	0.0271614	0.00682652
BOD1	0	0	0	0	0	0.956129	0.00194095	0.0302541	0.0116762
BOD1L1	0	0	0	0	0	0.96427	0.00132788	0.0244227	0.00997967
BOD1L2	0	0	0	0	0	0.953818	0.00222581	0.0308626	0.013094
BOK	0	0	0	0	0	0.955904	0.00196019	0.0304047	0.0117307
BOK-AS1	0	0	0	0	0	0.953544	0.00224622	0.0310998	0.0131096
BOLA1	0	0	0	0	0	0.956004	0.00193041	0.0305776	0.0114884
BOLA2	0	0	0	0	0	0.955613	0.00209056	0.0293323	0.0129644
BOLA2B	0	0	0	0	0	0.955613	0.00209056	0.0293323	0.0129644
BOLA3	0	0	0	0	0	0.95514	0.00206514	0.0304732	0.0123212
BOLA3-AS1	0	0	0	0	0	0.953659	0.00223743	0.0310037	0.0131003
BOLL	0	0	0	0	0	0.956196	0.0019803	0.0296793	0.0121444
BOP1	0	0	0	0	0	0.95685	0.00199877	0.0282768	0.0128745
BORA	0	0	0	0	0	0.957679	0.00179114	0.0294382	0.0110915
BPESC1	0	0	0	0	0	0.953626	0.00223994	0.0310311	0.013103
BPGM	0	0	0	0	0	0.957531	0.00172461	0.0304062	0.0103379
BPHL	0	0	0	0	0	0.957816	0.00173418	0.0298617	0.010588
BPI	0	0	0	0	0	0.956585	0.00194791	0.0294043	0.0120624
BPIFA1	0	0	0	0	0	0.955271	0.00208703	0.0299862	0.0126557
BPIFA2	0	0	0	0	0	0.954751	0.00214746	0.0301634	0.0129386
BPIFA3	0	0	0	0	0	0.954809	0.00214932	0.0300364	0.0130054
BPIFA4P	0	0	0	0	0	0.954084	0.00220472	0.0306455	0.0130655
BPIFB1	0	0	0	0	0	0.956601	0.00195938	0.0292358	0.0122036
BPIFB2	0	0	0	0	0	0.956112	0.00200592	0.0295112	0.0123705
BPIFB3	0	0	0	0	0	0.957335	0.00185635	0.0292384	0.0115697
BPIFB4	0	0	0	0	0	0.958341	0.00178572	0.0284056	0.0114678
BPIFB6	0	0	0	0	0	0.956483	0.00196684	0.0293494	0.0122011
BPIFC	0	0	0	0	0	0.957907	0.00177783	0.029222	0.0110932
BPNT1	0	0	0	0	0	0.958662	0.00163535	0.0296323	0.0100708
BPTF	0	0	0	0	0	0.964624	0.00143914	0.021835	0.0121021
BRAF	0	0	0	0	0	0.961967	0.00141966	0.0269766	0.0096363
BRAP	0	0	0	0	0	0.9622	0.00127123	0.0283027	0.00822651
BRAT1	0	0	0	0	0	0.961151	0.00144561	0.0279358	0.00946748
BRCA1	0	0	0	0	0	0.963697	0.00126592	0.0261598	0.008877
BRCA2	0	0	0	0	0	0.964181	0.00135961	0.0241092	0.0103501
BRD1	0	0	0	0	0	0.969703	0.000441334	0.0268178	0.00303764
BRD2	0	0	0	0	0	0.963479	0.00113516	0.0279324	0.00745323
BRD3	0	0	0	0	0	0.963065	0.00110883	0.0287578	0.00706837
BRD4	0	0	0	0	0	0.967833	0.000778925	0.0258336	0.00555475
BRD7	0	0	0	0	0	0.960002	0.00154708	0.0285486	0.00990269
BRD8	0	0	0	0	0	0.961507	0.00151749	0.0264923	0.0104836
BRD9	0	0	0	0	0	0.959742	0.00158938	0.0284705	0.0101986
BRDT	0	0	0	0	0	0.962772	0.0012696	0.0274967	0.00846181
BRE	0	0	0	0	0	0.957912	0.00181998	0.0287087	0.0115593
BRF1	0	0	0	0	0	0.964607	0.000998472	0.0277995	0.0065948
BRF2	0	0	0	0	0	0.959351	0.00163187	0.0285966	0.0104208
BRI3	0	0	0	0	0	0.955061	0.00208917	0.0303256	0.0125242
BRI3BP	0	0	0	0	0	0.9543	0.00218928	0.0304502	0.0130602
BRICD5	0	0	0	0	0	0.954985	0.00213751	0.029868	0.0130092
BRIP1	0	0	0	0	0	0.965588	0.000963984	0.0268494	0.00659903
BRIX1	0	0	0	0	0	0.958262	0.00166646	0.0299082	0.0101635
BRK1	0	0	0	0	0	0.953815	0.00222573	0.0308682	0.0130911
BRMS1	0	0	0	0	0	0.957327	0.00183194	0.0295406	0.0113007
BRMS1L	0	0	0	0	0	0.957284	0.00184614	0.0294455	0.0114246
BROX	0	0	0	0	0	0.959755	0.00155507	0.0288394	0.00985092
BRPF1	0	0	1	0	0	0.597385	0.00642216	0.394341	0.00185189
BRPF3	0	0	0	0	0	0.968384	0.000531922	0.0275214	0.00356269
BRSK1	0	0	0	0	0	0.96513	0.000954615	0.0275491	0.00636591
BRSK2	0	0	0	0	0	0.957678	0.00193979	0.0275451	0.0128376
BRWD1	0	0	0	0	0	0.973578	0.00041022	0.0226562	0.00335547
BRWD1-AS1	0	0	0	0	0	0.953576	0.00224382	0.0310735	0.0131071
BSCL2	0	0	0	0	0	0.956321	0.00203504	0.0287663	0.0128779
BSDC1	0	0	0	0	0	0.95874	0.00164156	0.0294442	0.0101745
BSG	0	0	0	0	0	0.958784	0.00164213	0.0293699	0.0102042
BSN	0	0	0	0	0	0.977359	0.000124361	0.0214375	0.00107924
BSN-AS2	0	0	0	0	0	0.953839	0.00222354	0.0308517	0.0130856
BSND	0	0	0	0	0	0.955933	0.00195831	0.0303782	0.01173
BSPH1	0	0	0	0	0	0.954645	0.00215544	0.0302534	0.0129466
BSPRY	0	0	0	0	0	0.957038	0.00185378	0.0297605	0.0113475
BST1	0	0	0	0	0	0.957011	0.00188952	0.0293855	0.0117135
BST2	0	0	0	0	0	0.954371	0.00218386	0.0303916	0.0130539
BSX	0	0	0	0	0	0.956797	0.00182373	0.0304824	0.0108965
BTAF1	0	0	0	0	0	0.97233	0.00043401	0.0238709	0.0033651
BTBD1	0	0	0	0	0	0.961295	0.00133364	0.0289389	0.0084327
BTBD10	0	0	0	0	0	0.959988	0.00154968	0.0285399	0.00992218
BTBD11	0	0	0	0	0	0.967151	0.000729674	0.0271767	0.00494287
BTBD16	0	0	0	0	0	0.957964	0.00177841	0.0291228	0.0111353
BTBD17	0	0	0	0	0	0.958495	0.0016884	0.0293047	0.0105119
BTBD18	0	0	0	0	0	0.955509	0.00209615	0.0294487	0.0129463
BTBD19	0	0	0	0	0	0.955465	0.00210157	0.0294582	0.0129749
BTBD2	0	0	0	0	0	0.962788	0.0011367	0.0288564	0.00721916
BTBD3	0	0	0	0	0	0.960764	0.00133599	0.0296634	0.00823667
BTBD6	0	0	0	0	0	0.961729	0.00127328	0.028944	0.00805324
BTBD7	0	0	0	0	0	0.963961	0.00114395	0.0271687	0.00772595
BTBD8	0	0	0	0	0	0.956388	0.00192524	0.030006	0.0116806
BTBD9	0	0	0	0	0	0.962302	0.00126406	0.0282334	0.00820108
BTC	0	0	0	0	0	0.954436	0.00215585	0.0306139	0.0127938
BTD	0	0	0	0	0	0.959336	0.00149289	0.0301196	0.00905112
BTF3	0	0	0	0	0	0.954807	0.00215006	0.0300315	0.0130119
BTF3L4	0	0	0	0	0	0.954755	0.00211068	0.0305978	0.0125365
BTG1	0	0	0	0	0	0.956419	0.00188611	0.030399	0.0112956
BTG2	0	0	0	0	0	0.956642	0.0018304	0.0306547	0.010873
BTG3	0	0	0	0	0	0.955986	0.00197422	0.0301082	0.0119321
BTG4	0	0	0	0	0	0.956011	0.00194743	0.0303747	0.0116671
BTLA	0	0	0	0	0	0.954865	0.00212667	0.0302155	0.0127928
BTN1A1	0	0	0	0	0	0.957212	0.00184514	0.0295757	0.0113672
BTN2A1	0	0	0	0	0	0.956869	0.00190621	0.0294264	0.0117988
BTN2A2	0	0	0	0	0	0.958511	0.00171143	0.0290164	0.0107614
BTN2A3P	0	0	0	0	0	0.953939	0.00221583	0.0307673	0.0130774
BTN3A1	0	0	0	0	0	0.955971	0.00206126	0.0290612	0.0129067
BTN3A2	0	0	0	0	0	0.955493	0.0020974	0.0294623	0.0129478
BTN3A3	0	0	0	0	0	0.955994	0.00205948	0.0290414	0.0129047
BTNL2	0	0	1	0	0	0.551992	0.0269132	0.414269	0.00682605
BTNL3	0	0	0	0	0	0.955413	0.00210344	0.0295294	0.0129545
BTNL8	0	0	0	0	0	0.955733	0.00207919	0.0292605	0.0129271
BTNL9	0	0	0	0	0	0.956359	0.0020126	0.0289912	0.0126376
BTRC	0	0	0	0	0	0.961974	0.00136903	0.0275615	0.00909552
BUB1	0	0	0	0	0	0.962931	0.00125319	0.0274466	0.00836905
BUB1B	0	0	0	0	0	0.963518	0.00126812	0.026406	0.00880787
BUB3	0	0	0	0	0	0.959517	0.00153984	0.0293654	0.00957735
BUD13	0	0	0	0	0	0.961429	0.00132682	0.0288187	0.00842572
BUD31	0	0	0	0	0	0.956185	0.00190808	0.0305321	0.0113745
BVES	0	0	0	0	0	0.957382	0.00183431	0.0294229	0.0113612
BVES-AS1	0	0	0	0	0	0.953698	0.00223441	0.0309706	0.0130971
BYSL	0	0	0	0	0	0.961621	0.00126776	0.0291512	0.00796046
BZRAP1	0	0	0	0	0	0.968876	0.000804723	0.0241821	0.00613724
BZRAP1-AS1	0	0	0	0	0	0.954038	0.0022083	0.0306848	0.0130693
BZW1	0	0	0	0	0	0.958587	0.00166745	0.0293951	0.0103505
BZW2	0	0	0	0	0	0.95946	0.00154473	0.0293999	0.00959591
C10orf10	0	0	0	0	0	0.954198	0.00219599	0.0305498	0.0130561
C10orf105	0	0	0	0	0	0.953853	0.00222244	0.0308397	0.0130844
C10orf107	0	0	0	0	0	0.955435	0.00204818	0.0301696	0.0123467
C10orf11	0	0	0	0	0	0.956373	0.00191697	0.0301259	0.0115839
C10orf111	0	0	0	0	0	0.953905	0.0022189	0.0307911	0.0130849
C10orf113	0	0	0	0	0	0.953887	0.00221989	0.0308117	0.0130817
C10orf114	0	0	0	0	0	0.954424	0.00218026	0.0303404	0.0130551
C10orf118	0	0	0	0	0	0.962414	0.00135472	0.0270606	0.0091712
C10orf12	0	0	0	0	0	0.956666	0.00200084	0.0285877	0.0127452
C10orf120	0	0	0	0	0	0.955518	0.00206632	0.0298074	0.0126085
C10orf128	0	0	0	0	0	0.954114	0.0022025	0.0306193	0.0130639
C10orf129	0	0	0	0	0	0.955405	0.00210399	0.0295355	0.0129551
C10orf131	0	0	0	0	0	0.954403	0.00217894	0.0303939	0.013024
C10orf137	0	0	0	0	0	0.965984	0.000966338	0.0262918	0.00675821
C10orf2	0	0	0	0	0	0.96325	0.00117475	0.0278373	0.00773767
C10orf25	0	0	0	0	0	0.954181	0.00219805	0.0305558	0.0130656
C10orf32	0	0	0	0	0	0.95428	0.00219023	0.0304739	0.0130554
C10orf35	0	0	0	0	0	0.955704	0.0019761	0.0305536	0.0117659
C10orf40	0	0	0	0	0	0.95354	0.00224655	0.0311033	0.0131099
C10orf53	0	0	0	0	0	0.954308	0.00216719	0.0307026	0.0128222
C10orf54	0	0	0	0	0	0.957762	0.00172325	0.0300657	0.0104493
C10orf55	0	0	0	0	0	0.954038	0.00220839	0.0306826	0.0130708
C10orf62	0	0	0	0	0	0.953863	0.00222174	0.030832	0.0130837
C10orf67	0	0	0	0	0	0.954759	0.00213693	0.0302772	0.0128269
C10orf68	0	0	0	0	0	0.957062	0.00197939	0.0281467	0.0128114
C10orf71	0	0	0	0	0	0.958115	0.00181233	0.0284583	0.0116145
C10orf76	0	0	0	0	0	0.962347	0.0012756	0.0280457	0.00833168
C10orf82	0	0	0	0	0	0.955045	0.00206787	0.030603	0.0122839
C10orf88	0	0	0	0	0	0.954861	0.00214595	0.0299854	0.0130078
C10orf90	0	0	0	0	0	0.958855	0.00166157	0.029041	0.0104427
C10orf91	0	0	0	0	0	0.954021	0.00221021	0.0306908	0.0130778
C10orf95	0	0	0	0	0	0.954865	0.00214857	0.0299456	0.013041
C10orf99	0	0	0	0	0	0.953914	0.00221775	0.0307884	0.0130794
C11orf1	0	0	0	0	0	0.955759	0.00199683	0.0302245	0.0120194
C11orf16	0	0	0	0	0	0.955708	0.00203304	0.0298819	0.012377
C11orf21	0	0	0	0	0	0.9543	0.0021892	0.0304522	0.0130588
C11orf24	0	0	0	0	0	0.954419	0.00217905	0.0303637	0.0130378
C11orf30	0	0	0	0	0	0.961422	0.00147993	0.0271063	0.00999164
C11orf34	0	0	0	0	0	0.954338	0.00218529	0.0304323	0.0130446
C11orf35	0	0	0	0	0	0.956946	0.00199238	0.0281852	0.0128763
C11orf40	0	0	0	0	0	0.954089	0.00220437	0.0306417	0.0130651
C11orf42	0	0	0	0	0	0.954825	0.00214809	0.0300228	0.013004
C11orf44	0	0	0	0	0	0.953922	0.00221717	0.030782	0.0130788
C11orf45	0	0	0	0	0	0.954134	0.00220129	0.0305994	0.0130655
C11orf48	0	0	0	0	0	0.954778	0.00215225	0.0300553	0.0130145
C11orf49	0	0	0	0	0	0.95939	0.00157826	0.0291411	0.00989057
C11orf52	0	0	0	0	0	0.954043	0.0022079	0.0306804	0.0130689
C11orf53	0	0	0	0	0	0.956048	0.00192901	0.0305213	0.0115017
C11orf54	0	0	0	0	0	0.956257	0.00193656	0.0300921	0.011714
C11orf57	0	0	0	0	0	0.955213	0.00207415	0.0302434	0.0124699
C11orf58	0	0	0	0	0	0.955612	0.00200781	0.0303444	0.0120359
C11orf63	0	0	0	0	0	0.958779	0.00171253	0.028569	0.0109399
C11orf65	0	0	0	0	0	0.957046	0.00184109	0.0298933	0.0112198
C11orf68	0	0	0	0	0	0.956026	0.00194678	0.0303567	0.0116704
C11orf70	0	0	0	0	0	0.957017	0.00185524	0.0297791	0.0113491
C11orf71	0	0	0	0	0	0.954353	0.00218528	0.0304056	0.0130562
C11orf73	0	0	0	0	0	0.956617	0.00188572	0.0300833	0.0114141
C11orf74	0	0	0	0	0	0.955255	0.00205854	0.0303548	0.0123312
C11orf80	0	0	0	0	0	0.956517	0.00202194	0.0285799	0.0128811
C11orf82	0	0	0	0	0	0.958143	0.00178387	0.028761	0.0113121
C11orf83	0	0	0	0	0	0.953875	0.00222188	0.0308083	0.0130948
C11orf84	0	0	0	0	0	0.954977	0.00212085	0.0300902	0.0128124
C11orf85	0	0	0	0	0	0.95541	0.00205787	0.0300971	0.0124347
C11orf86	0	0	0	0	0	0.954501	0.00217284	0.0302955	0.0130311
C11orf87	0	0	0	0	0	0.954054	0.00220783	0.0306611	0.0130769
C11orf88	0	0	0	0	0	0.955577	0.00203022	0.0301399	0.0122524
C11orf91	0	0	0	0	0	0.954119	0.00220386	0.030595	0.0130824
C11orf92	0	0	0	0	0	0.953545	0.0022462	0.0310995	0.0131096
C11orf93	0	0	0	0	0	0.954765	0.00215268	0.0300724	0.0130095
C11orf94	0	0	0	0	0	0.954108	0.00220362	0.0306162	0.0130718
C11orf95	0	0	0	0	0	0.956017	0.00206327	0.0289507	0.0129693
C11orf96	0	0	0	0	0	0.953852	0.00222395	0.0308244	0.0130998
C12orf10	0	0	0	0	0	0.961705	0.00129734	0.0287323	0.00826565
C12orf23	0	0	0	0	0	0.954844	0.00208066	0.0307956	0.01228
C12orf29	0	0	0	0	0	0.956287	0.00193541	0.0300568	0.0117211
C12orf36	0	0	0	0	0	0.953622	0.00224021	0.0310341	0.0131033
C12orf39	0	0	0	0	0	0.955467	0.00205049	0.0300877	0.0123947
C12orf4	0	0	0	0	0	0.96051	0.00148198	0.028501	0.00950689
C12orf40	0	0	0	0	0	0.956015	0.00205789	0.0290238	0.0129029
C12orf42	0	0	0	0	0	0.954392	0.00218117	0.030387	0.0130401
C12orf43	0	0	0	0	0	0.957331	0.00179538	0.02995	0.0109238
C12orf44	0	0	0	0	0	0.956685	0.0018359	0.0305267	0.010952
C12orf45	0	0	0	0	0	0.9546	0.00213179	0.030616	0.0126523
C12orf49	0	0	0	0	0	0.956151	0.00192198	0.0304324	0.0114946
C12orf5	0	0	0	0	0	0.956773	0.00183279	0.0304219	0.010972
C12orf50	0	0	0	0	0	0.957037	0.00192939	0.0288509	0.0121827
C12orf52	0	0	0	0	0	0.955514	0.00205584	0.0299412	0.0124885
C12orf54	0	0	0	0	0	0.954542	0.00216966	0.0302604	0.0130276
C12orf56	0	0	0	0	0	0.957508	0.0018503	0.0290205	0.0116207
C12orf57	0	0	0	0	0	0.954692	0.00210917	0.030724	0.0124753
C12orf60	0	0	0	0	0	0.953913	0.00221789	0.0307899	0.0130796
C12orf61	0	0	0	0	0	0.954367	0.00218499	0.0303848	0.0130635
C12orf65	0	0	0	0	0	0.955994	0.00196146	0.0302414	0.0118028
C12orf66	0	0	0	0	0	0.956938	0.0018495	0.0299727	0.01124
C12orf68	0	0	0	0	0	0.954132	0.002203	0.0305818	0.0130832
C12orf71	0	0	0	0	0	0.954084	0.0022047	0.0306454	0.0130655
C12orf73	0	0	0	0	0	0.95396	0.00221463	0.030746	0.0130796
C12orf74	0	0	0	0	0	0.954261	0.00219119	0.0304971	0.0130509
C12orf75	0	0	0	0	0	0.95396	0.00221452	0.0307466	0.0130787
C12orf76	0	0	0	0	0	0.954083	0.0022048	0.0306464	0.0130656
C12orf77	0	0	0	0	0	0.954114	0.0022024	0.0306201	0.013063
C13orf35	0	0	0	0	0	0.954115	0.00220235	0.0306195	0.0130629
C13orf45	0	0	0	0	0	0.954071	0.00220572	0.0306566	0.0130666
C14orf1	0	0	0	0	0	0.955804	0.00197545	0.0303961	0.0118242
C14orf105	0	0	0	0	0	0.955939	0.00200853	0.0297791	0.012273
C14orf119	0	0	0	0	0	0.955077	0.0020693	0.0305317	0.0123215
C14orf132	0	0	0	0	0	0.953665	0.00223703	0.0309969	0.0131009
C14orf142	0	0	0	0	0	0.953808	0.00222678	0.0308675	0.0130975
C14orf159	0	0	0	0	0	0.959387	0.00159336	0.0289791	0.010041
C14orf166	0	0	0	0	0	0.956948	0.00185434	0.0299015	0.0112964
C14orf166B	0	0	0	0	0	0.95738	0.00185569	0.0291724	0.0115923
C14orf177	0	0	0	0	0	0.953963	0.00221404	0.0307477	0.0130755
C14orf178	0	0	0	0	0	0.953857	0.0022222	0.030837	0.0130842
C14orf180	0	0	0	0	0	0.954564	0.00216952	0.0302238	0.0130429
C14orf182	0	0	0	0	0	0.954089	0.00220435	0.0306415	0.0130651
C14orf183	0	0	0	0	0	0.95484	0.002147	0.0300094	0.0130034
C14orf2	0	0	0	0	0	0.953962	0.00221411	0.0307485	0.0130755
C14orf23	0	0	0	0	0	0.953945	0.00221539	0.0307625	0.0130769
C14orf28	0	0	0	0	0	0.955179	0.0021212	0.029726	0.0129743
C14orf37	0	0	0	0	0	0.956082	0.00202231	0.0293595	0.0125357
C14orf39	0	0	0	0	0	0.957557	0.00187017	0.028692	0.0118806
C14orf64	0	0	0	0	0	0.953619	0.00224049	0.0310372	0.0131036
C14orf79	0	0	0	0	0	0.955006	0.00212547	0.0299807	0.0128876
C14orf80	0	0	0	0	0	0.957571	0.00187099	0.0286573	0.0119004
C14orf93	0	0	0	0	0	0.955444	0.00210106	0.0295031	0.0129518
C15orf26	0	0	0	0	0	0.956479	0.00190173	0.0301266	0.0114928
C15orf27	0	0	0	0	0	0.957814	0.00177235	0.029437	0.0109771
C15orf32	0	0	0	0	0	0.954183	0.00219717	0.0305627	0.0130574
C15orf38	0	0	0	0	0	0.954452	0.00217702	0.0303312	0.0130401
C15orf38-AP3S2	0	0	0	0	0	0.957144	0.00184284	0.0297128	0.0112999
C15orf39	0	0	0	0	0	0.959771	0.00155634	0.0287997	0.00987272
C15orf40	0	0	0	0	0	0.955487	0.0020225	0.0303843	0.0121064
C15orf41	0	0	0	0	0	0.957315	0.00182632	0.0296243	0.0112341
C15orf43	0	0	0	0	0	0.954531	0.00217051	0.0302698	0.0130285
C15orf48	0	0	0	0	0	0.954103	0.00220324	0.0306294	0.0130639
C15orf52	0	0	0	0	0	0.958458	0.00175963	0.0285294	0.0112527
C15orf53	0	0	0	0	0	0.954068	0.00220597	0.0306593	0.0130668
C15orf54	0	0	0	0	0	0.953971	0.00221343	0.0307411	0.0130748
C15orf56	0	0	0	0	0	0.95443	0.00218007	0.0303316	0.0130579
C15orf57	0	0	0	0	0	0.95521	0.00206212	0.0303894	0.0123379
C15orf59	0	0	0	0	0	0.956067	0.00194773	0.0302779	0.011707
C15orf60	0	0	0	0	0	0.957131	0.0018047	0.0301633	0.0109006
C15orf61	0	0	0	0	0	0.956249	0.00189211	0.0306058	0.011253
C15orf62	0	0	0	0	0	0.954313	0.00218774	0.0304463	0.0130529
C16orf11	0	0	0	0	0	0.95805	0.00173008	0.0295389	0.010681
C16orf13	0	0	0	0	0	0.958341	0.00165736	0.0298857	0.0101164
C16orf3	0	0	0	0	0	0.953734	0.00223208	0.0309346	0.0130992
C16orf45	0	0	0	0	0	0.956026	0.00194299	0.0303993	0.0116313
C16orf46	0	0	0	0	0	0.954774	0.00215197	0.0300656	0.0130083
C16orf52	0	0	0	0	0	0.954619	0.00216424	0.0301913	0.0130258
C16orf54	0	0	0	0	0	0.954329	0.00218595	0.0304395	0.0130453
C16orf55	0	0	0	0	0	0.954326	0.00218695	0.0304335	0.0130538
C16orf58	0	0	0	0	0	0.960599	0.00142482	0.0289893	0.00898704
C16orf59	0	0	0	0	0	0.956529	0.00199755	0.0288801	0.0125936
C16orf62	0	0	0	0	0	0.967997	0.000701422	0.0264075	0.00489418
C16orf70	0	0	0	0	0	0.959992	0.00151505	0.0289203	0.0095729
C16orf71	0	0	0	0	0	0.955919	0.00206584	0.029096	0.0129192
C16orf72	0	0	0	0	0	0.957931	0.00176363	0.0293474	0.0109578
C16orf74	0	0	0	0	0	0.953798	0.00222671	0.0308864	0.013089
C16orf78	0	0	0	0	0	0.955439	0.00207116	0.0298858	0.0126039
C16orf80	0	0	0	0	0	0.957741	0.00171281	0.0302098	0.0103362
C16orf82	0	0	0	0	0	0.953763	0.0022294	0.0309158	0.0130918
C16orf86	0	0	0	0	0	0.954905	0.0021444	0.0299253	0.013025
C16orf87	0	0	0	0	0	0.954777	0.00214185	0.030186	0.0128955
C16orf89	0	0	0	0	0	0.957154	0.00186285	0.0294646	0.0115189
C16orf90	0	0	0	0	0	0.954159	0.00219918	0.0305806	0.0130614
C16orf91	0	0	0	0	0	0.954178	0.00219866	0.0305535	0.0130701
C16orf92	0	0	0	0	0	0.954156	0.00219926	0.0305856	0.0130596
C16orf93	0	0	0	0	0	0.956711	0.00191031	0.0296423	0.0117362
C16orf95	0	0	0	0	0	0.954808	0.00214967	0.0300332	0.0130089
C16orf96	0	0	0	0	0	0.957989	0.0019018	0.0274969	0.0126123
C16orf97	0	0	0	0	0	0.954153	0.00219944	0.0305876	0.0130598
C16orf98	0	0	0	0	0	0.953545	0.0022462	0.0310995	0.0131096
C17orf102	0	0	0	0	0	0.954044	0.00220905	0.0306646	0.0130825
C17orf104	0	0	0	0	0	0.95637	0.00203122	0.0287265	0.0128722
C17orf105	0	0	0	0	0	0.954154	0.00219939	0.030587	0.0130598
C17orf107	0	0	0	0	0	0.954393	0.00218165	0.0303789	0.0130465
C17orf112	0	0	0	0	0	0.953838	0.00222363	0.0308527	0.0130857
C17orf47	0	0	0	0	0	0.955735	0.00207908	0.0292593	0.012927
C17orf49	0	0	0	0	0	0.954369	0.00218397	0.0303939	0.0130535
C17orf50	0	0	0	0	0	0.954607	0.00216679	0.03018	0.0130459
C17orf51	0	0	0	0	0	0.954476	0.00217585	0.0303031	0.0130455
C17orf53	0	0	0	1	0	0.383303	0.0827509	0.0115578	0.522388
C17orf58	0	0	0	0	0	0.954396	0.00218143	0.0303771	0.013046
C17orf59	0	0	0	0	0	0.95614	0.001953	0.0300966	0.0118102
C17orf62	0	0	0	0	0	0.954505	0.00217275	0.0302886	0.0130335
C17orf64	0	0	0	0	0	0.954956	0.0021179	0.0301631	0.0127634
C17orf66	0	0	0	0	0	0.956908	0.00199095	0.0282763	0.0128251
C17orf67	0	0	0	0	0	0.954335	0.00218553	0.0304349	0.0130448
C17orf70	0	0	0	0	0	0.960036	0.00157201	0.0282074	0.0101843
C17orf72	0	0	0	0	0	0.954655	0.0021622	0.0301509	0.0130315
C17orf74	0	0	0	0	0	0.955598	0.00208845	0.029387	0.012927
C17orf75	0	0	0	0	0	0.957492	0.0018204	0.0294047	0.0112834
C17orf76-AS1	0	0	0	0	0	0.954407	0.00218002	0.0303744	0.0130389
C17orf77	0	0	0	0	0	0.954092	0.00220414	0.0306392	0.0130649
C17orf78	0	0	0	0	0	0.954597	0.00216551	0.0302148	0.0130231
C17orf80	0	0	0	0	0	0.9566	0.00196391	0.0291815	0.0122546
C17orf82	0	0	0	0	0	0.954885	0.00214636	0.0299379	0.0130313
C17orf85	0	0	0	0	0	0.958105	0.00183297	0.0282134	0.0118486
C17orf89	0	0	0	0	0	0.954093	0.0022053	0.0306235	0.0130785
C17orf96	0	0	0	0	0	0.95472	0.00216086	0.0300526	0.0130669
C17orf97	0	0	0	0	0	0.954334	0.00218683	0.0304198	0.0130591
C17orf98	0	0	0	0	0	0.95406	0.0022066	0.0306661	0.0130675
C17orf99	0	0	0	0	0	0.954373	0.00218339	0.0303939	0.0130502
C18orf21	0	0	0	0	0	0.954975	0.00211218	0.0301994	0.0127138
C18orf25	0	0	0	0	0	0.955068	0.00212964	0.0298192	0.0129837
C18orf32	0	0	0	0	0	0.953823	0.00222478	0.0308653	0.0130869
C18orf42	0	0	0	0	0	0.953715	0.00223311	0.0309554	0.0130962
C18orf54	0	0	0	0	0	0.956744	0.00187451	0.0300031	0.0113781
C18orf56	0	0	0	0	0	0.954318	0.00218832	0.0304305	0.0130631
C18orf63	0	0	0	0	0	0.956058	0.00205508	0.0289834	0.0129038
C18orf8	0	0	0	0	0	0.962353	0.00130935	0.027669	0.00866862
C19orf10	0	0	0	0	0	0.955384	0.00205534	0.0301719	0.0123883
C19orf12	0	0	0	0	0	0.955811	0.00196916	0.0304569	0.011763
C19orf18	0	0	0	0	0	0.9544	0.00218052	0.0303799	0.0130394
C19orf21	0	0	0	0	0	0.957137	0.00189324	0.029128	0.0118419
C19orf24	0	0	0	0	0	0.954259	0.00219362	0.0304705	0.0130768
C19orf25	0	0	0	0	0	0.954885	0.00209376	0.0305733	0.0124477
C19orf26	0	0	0	0	0	0.957743	0.00176572	0.0296256	0.0108657
C19orf33	0	0	0	0	0	0.953909	0.00221873	0.0307862	0.013086
C19orf35	0	0	0	0	0	0.9553	0.00211571	0.0295759	0.013008
C19orf38	0	0	0	0	0	0.954571	0.00216749	0.0302359	0.0130256
C19orf40	0	0	0	0	0	0.954402	0.00218062	0.0303748	0.0130422
C19orf43	0	0	0	0	0	0.955699	0.00201748	0.0300836	0.0121999
C19orf44	0	0	0	0	0	0.957232	0.0018514	0.0294697	0.0114471
C19orf45	0	0	0	0	0	0.956082	0.00203575	0.0291902	0.0126922
C19orf47	0	0	0	0	0	0.958442	0.00164259	0.0298895	0.010026
C19orf48	0	0	0	0	0	0.954055	0.00220693	0.0306698	0.0130679
C19orf52	0	0	0	0	0	0.956517	0.00188553	0.0302482	0.0113496
C19orf53	0	0	0	0	0	0.953818	0.0022257	0.0308628	0.0130933
C19orf54	0	0	0	0	0	0.956403	0.00192998	0.0299266	0.0117406
C19orf55	0	0	0	0	0	0.955876	0.0020645	0.0291916	0.012868
C19orf57	0	0	0	0	0	0.955581	0.00209089	0.0293855	0.0129425
C19orf59	0	0	0	0	0	0.955037	0.00213196	0.0298448	0.0129862
C19orf60	0	0	0	0	0	0.955583	0.00203363	0.0300895	0.0122936
C19orf66	0	0	0	0	0	0.954839	0.00214789	0.030001	0.0130125
C19orf67	0	0	0	0	0	0.955347	0.00210991	0.0295662	0.0129772
C19orf69	0	0	0	0	0	0.95398	0.00221271	0.0307331	0.013074
C19orf70	0	0	0	0	0	0.954564	0.00213845	0.0305999	0.012698
C19orf71	0	0	0	0	0	0.955597	0.00203627	0.0300349	0.0123321
C19orf73	0	0	0	0	0	0.953793	0.00222842	0.0308746	0.013104
C19orf77	0	0	0	0	0	0.95404	0.00220875	0.0306745	0.0130764
C19orf80	0	0	0	0	0	0.954462	0.0021759	0.0303264	0.0130356
C19orf81	0	0	0	0	0	0.954628	0.00216433	0.0301732	0.0130344
C1D	0	0	0	0	0	0.954841	0.0021039	0.0305301	0.0125251
C1GALT1	0	0	0	0	0	0.956792	0.00184796	0.0302254	0.011135
C1QA	0	0	0	0	0	0.954567	0.002166	0.0302612	0.0130057
C1QB	0	0	0	0	0	0.956475	0.00185989	0.0305985	0.0110666
C1QBP	0	0	0	0	0	0.956601	0.00188401	0.0301279	0.0113867
C1QC	0	0	0	0	0	0.957461	0.00173091	0.0304476	0.0103608
C1QL1	0	0	0	0	0	0.957954	0.00167453	0.0302909	0.0100804
C1QL2	0	0	0	0	0	0.957093	0.00180925	0.0301739	0.0109238
C1QL3	0	0	0	0	0	0.957446	0.0017437	0.0303347	0.0104761
C1QL4	0	0	0	0	0	0.956702	0.00183907	0.0304657	0.010993
C1QTNF1	0	0	0	0	0	0.958508	0.0016325	0.0298961	0.00996298
C1QTNF2	0	0	0	0	0	0.958507	0.0016103	0.0301329	0.0097502
C1QTNF3	0	0	0	0	0	0.954856	0.00214571	0.0299966	0.0130014
C1QTNF3-AMACR	0	0	0	0	0	0.954096	0.00220385	0.030636	0.0130646
C1QTNF4	0	0	0	0	0	0.954801	0.00215442	0.0299875	0.0130574
C1QTNF5	0	0	0	0	0	0.95591	0.00206863	0.0290758	0.0129456
C1QTNF6	0	0	0	1	0	0.373849	0.0878378	0.0118736	0.52644
C1QTNF7	0	0	0	0	0	0.957378	0.00174157	0.0304614	0.010419
C1QTNF8	0	0	0	0	0	0.957409	0.00177359	0.0300668	0.0107502
C1QTNF9	0	0	0	0	0	0.958159	0.0016846	0.0298697	0.0102862
C1QTNF9B	0	0	0	0	0	0.957165	0.0018204	0.0299349	0.0110797
C1QTNF9B-AS1	0	0	0	0	0	0.954327	0.00218615	0.0304418	0.0130455
C1RL	0	0	0	0	0	0.958332	0.00166604	0.0298056	0.0101966
C1RL-AS1	0	0	0	0	0	0.954343	0.00218487	0.0304277	0.0130441
C1S	0	0	0	0	0	0.960299	0.00150473	0.0285688	0.00962776
C1orf100	0	0	0	0	0	0.955533	0.00207911	0.0296214	0.0127665
C1orf101	0	0	0	0	0	0.958115	0.00185248	0.0279406	0.0120917
C1orf105	0	0	0	0	0	0.954242	0.00219266	0.0305132	0.0130525
C1orf106	0	0	0	0	0	0.958538	0.00172546	0.0288081	0.0109283
C1orf109	0	0	0	0	0	0.956017	0.0019949	0.0298096	0.0121782
C1orf110	0	0	0	0	0	0.954442	0.00217005	0.0304329	0.0129547
C1orf111	0	0	0	0	0	0.954994	0.00208941	0.0304383	0.0124783
C1orf112	0	0	0	0	0	0.961342	0.00142166	0.0279178	0.00931846
C1orf115	0	0	0	0	0	0.954619	0.00216551	0.0301749	0.0130406
C1orf116	0	0	0	0	0	0.959416	0.00154181	0.0294955	0.00954628
C1orf122	0	0	0	0	0	0.954066	0.00220746	0.0306446	0.0130819
C1orf123	0	0	0	0	0	0.956309	0.00190665	0.0303485	0.0114363
C1orf127	0	0	0	0	0	0.957016	0.00198302	0.0281825	0.012818
C1orf131	0	0	0	0	0	0.956757	0.00185115	0.0302451	0.0111466
C1orf141	0	0	0	0	0	0.955244	0.00211621	0.0296707	0.0129687
C1orf145	0	0	0	0	0	0.953741	0.00223106	0.030934	0.0130936
C1orf146	0	0	0	0	0	0.954665	0.00216032	0.0301576	0.0130174
C1orf158	0	0	0	0	0	0.955559	0.00199979	0.0305253	0.0119161
C1orf159	0	0	0	0	0	0.957089	0.00183214	0.0299254	0.0111538
C1orf162	0	0	0	0	0	0.954175	0.00219773	0.0305688	0.013058
C1orf168	0	0	0	0	0	0.957454	0.00189894	0.0285072	0.0121402
C1orf170	0	0	0	0	0	0.953789	0.0022274	0.030894	0.0130897
C1orf172	0	0	0	0	0	0.955031	0.00213282	0.0298448	0.0129914
C1orf173	0	0	0	0	0	0.958094	0.00190291	0.0272839	0.0127196
C1orf174	0	0	0	0	0	0.955703	0.00201217	0.0301396	0.0121451
C1orf177	0	0	0	0	0	0.958054	0.00177498	0.0290151	0.0111561
C1orf180	0	0	0	0	0	0.953629	0.00223974	0.031029	0.0131028
C1orf185	0	0	0	0	0	0.954515	0.00217174	0.0302833	0.0130299
C1orf186	0	0	0	0	0	0.954363	0.00218337	0.0304112	0.0130425
C1orf189	0	0	0	0	0	0.954854	0.00209764	0.030582	0.0124668
C1orf192	0	0	0	0	0	0.955154	0.0020679	0.0304181	0.0123601
C1orf194	0	0	0	0	0	0.955031	0.00207623	0.0305293	0.0123632
C1orf198	0	0	0	0	0	0.956878	0.0018874	0.029634	0.0116007
C1orf200	0	0	0	0	0	0.95354	0.00224654	0.0311033	0.0131099
C1orf204	0	0	0	0	0	0.955032	0.00211131	0.030109	0.0127475
C1orf21	0	0	0	0	0	0.954123	0.00220174	0.0306129	0.0130623
C1orf210	0	0	0	0	0	0.954595	0.00212854	0.030663	0.0126136
[truncated: 17,359 more rows]

## Sheet: SCZ_DD
geneName	dn_silentCFPK_SCZ	dn_damaging_SCZ	dn_lof_SCZ	dn_damaging_DD	dn_lof_DD	NO	BOTH	FIRST	SECOND
A1BG	0	0	0	0	0	0.952825	0.00546683	0.0233606	0.0183474
A1BG-AS1	0	0	0	0	0	0.940063	0.00852219	0.0244133	0.0270016
A1CF	0	0	0	0	0	0.971883	0.00119959	0.0226898	0.00422788
A2M	0	0	0	0	0	0.978763	0.000115381	0.020672	0.000449505
A2M-AS1	0	0	0	0	0	0.939573	0.0086445	0.024462	0.0273203
A2ML1	0	0	0	0	0	0.974555	0.000926366	0.0209774	0.00354116
A2MP1	0	0	0	0	0	0.942143	0.00800723	0.0241999	0.0256504
A3GALT2	0	0	0	0	0	0.945834	0.0071123	0.023523	0.023531
A4GALT	0	0	0	0	0	0.961971	0.00320484	0.0244479	0.0103761
A4GNT	0	0	0	0	0	0.962254	0.00315065	0.024351	0.0102443
AAAS	0	0	0	0	0	0.968694	0.00188967	0.0228145	0.0066019
AACS	0	0	0	0	0	0.975338	0.000353234	0.0230805	0.00122823
AACSP1	0	0	0	0	0	0.942302	0.00796803	0.024183	0.0255469
AADAC	0	0	0	0	1	0.70801	0.0641353	0.0177862	0.210068
AADACL2	0	0	0	0	0	0.96221	0.00324611	0.0237001	0.0108441
AADACL3	0	0	0	0	0	0.943681	0.00763116	0.0240595	0.0246285
AADACL4	0	0	0	0	0	0.960047	0.0036864	0.0242657	0.0120008
AADAT	0	0	0	0	0	0.969089	0.00162685	0.0238441	0.00544047
AAED1	0	0	0	0	0	0.957445	0.00430561	0.0242782	0.0139714
AAGAB	0	0	0	0	0	0.959387	0.00390728	0.0236812	0.0130248
AAK1	0	0	0	0	0	0.970401	0.00160317	0.0222397	0.00575586
AAMDC	0	0	0	0	0	0.954549	0.00498778	0.0244223	0.0160408
AAMP	0	0	0	0	0	0.967522	0.00198705	0.0238619	0.00662937
AANAT	0	0	0	0	0	0.961704	0.00328089	0.0243552	0.0106598
AAR2	0	0	0	0	0	0.967209	0.00197309	0.0243759	0.00644191
AARD	0	0	0	0	0	0.94227	0.00797439	0.0240752	0.0256809
AARS	0	0	0	0	0	0.978174	5.31985e-05	0.0215747	0.000198462
AARS2	0	0	0	0	0	0.978266	8.57297e-05	0.0213243	0.000323609
AARSD1	0	0	0	0	0	0.948036	0.00658976	0.0235053	0.0218694
AASDH	0	0	0	0	0	0.976199	0.000269791	0.0225706	0.000960129
AASDHPPT	0	0	0	0	0	0.961507	0.00338406	0.0239128	0.0111961
AASS	0	0	0	0	0	0.976251	0.000223042	0.0227375	0.000787976
AATF	0	0	0	0	0	0.95207	0.00565907	0.0229744	0.0192964
AATK	0	0	0	0	0	0.977468	0.000263765	0.0212711	0.00099733
AATK-AS1	0	0	0	0	0	0.940897	0.00831467	0.024329	0.0264589
ABAT	0	0	0	0	0	0.975254	0.000351152	0.0231791	0.00121569
ABCA1	0	0	0	0	0	0.98143	2.47843e-06	0.0185564	1.07857e-05
ABCA10	0	0	0	0	0	0.965871	0.00278529	0.0205968	0.0107472
ABCA11P	0	0	0	0	0	0.939572	0.0086448	0.0244621	0.0273211
ABCA12	0	0	0	0	0	0.981919	1.21815e-05	0.018014	5.46352e-05
ABCA13	0	0	0	1	1	0.912024	0.0119952	0.0146859	0.0612948
ABCA17P	0	0	0	0	0	0.945417	0.00721156	0.0238401	0.0235316
ABCA2	0	0	0	0	0	0.978245	0.000646115	0.0182605	0.00284809
ABCA3	0	0	0	1	0	0.97794	0.000344176	0.0203554	0.00136057
ABCA4	0	0	0	1	0	0.980045	0.000262123	0.0185533	0.0011393
ABCA5	0	0	0	0	0	0.978594	0.000208535	0.0203736	0.000824181
ABCA6	0	0	0	0	0	0.976156	0.000576937	0.0210678	0.00219956
ABCA7	0	0	0	0	0	0.970453	0.00203374	0.0189379	0.00857521
ABCA8	0	0	0	0	0	0.977604	0.000323916	0.0208209	0.00125142
ABCA9	0	0	0	0	0	0.977944	0.000359161	0.0202716	0.00142568
ABCB1	0	0	0	0	0	0.978502	6.00705e-05	0.0212095	0.000228034
ABCB10	0	0	0	0	0	0.974178	0.00060965	0.0230971	0.00211578
ABCB11	0	0	0	0	0	0.978295	7.21834e-05	0.0213603	0.000272024
ABCB4	0	0	0	0	0	0.978649	5.25364e-05	0.0210978	0.00020052
ABCB5	0	0	0	0	0	0.977408	0.000375418	0.0207625	0.00145418
ABCB6	0	0	0	0	0	0.977493	0.000107728	0.0220054	0.000393748
ABCB8	0	0	0	0	0	0.976257	0.000177679	0.0229434	0.000622083
ABCB9	0	0	0	0	0	0.975607	0.000224979	0.0233961	0.000771936
ABCC1	0	0	0	0	0	0.979546	2.16929e-06	0.0204435	8.55251e-06
ABCC10	0	0	0	0	1	0.976931	0.000504365	0.0205963	0.00196846
ABCC11	0	0	0	0	0	0.977871	0.000148301	0.0214237	0.000556979
ABCC12	0	0	0	1	0	0.96541	0.00283998	0.0210143	0.0107354
ABCC13	0	0	0	0	0	0.941025	0.00828316	0.024316	0.0263763
ABCC2	0	0	0	0	0	0.979235	3.56816e-05	0.0205896	0.000139634
ABCC3	0	0	0	0	0	0.979115	6.2169e-06	0.0208547	2.40166e-05
ABCC4	0	0	0	1	0	0.960219	0.0039614	0.0206969	0.0151224
ABCC5	0	0	0	0	0	0.979474	1.47355e-05	0.0204531	5.80639e-05
ABCC5-AS1	0	0	0	0	0	0.939569	0.00864555	0.0244624	0.0273231
ABCC6	0	0	0	0	0	0.963704	0.00320501	0.0209743	0.0121169
ABCC6P1	0	0	0	0	0	0.942567	0.00790297	0.0241549	0.025375
ABCC6P2	0	0	0	0	0	0.939135	0.00875436	0.0245051	0.0276059
ABCC8	0	0	0	0	0	0.97967	2.34993e-05	0.0202123	9.37187e-05
ABCC9	0	0	0	1	0	0.972641	0.0014274	0.0203054	0.00562594
ABCD2	0	0	0	0	0	0.974082	0.00055963	0.0234453	0.00191315
ABCD3	0	0	0	0	0	0.977329	0.000206322	0.0216998	0.000764605
ABCD4	0	0	0	0	0	0.974933	0.000490676	0.0228543	0.00172231
ABCE1	0	0	0	0	0	0.973798	0.000797213	0.0225757	0.0028295
ABCF1	0	0	0	1	0	0.921407	0.0123665	0.0205069	0.0457199
ABCF2	0	0	0	1	0	0.871714	0.0238355	0.0203219	0.0841285
ABCF3	0	0	0	0	0	0.976143	0.000258565	0.0226826	0.000915585
ABCG1	0	0	0	0	0	0.975885	0.000263983	0.0229267	0.000924573
ABCG2	0	0	0	0	0	0.973054	0.00096286	0.0225672	0.00341609
ABCG4	0	0	0	0	0	0.957823	0.00430909	0.02328	0.014588
ABCG5	0	0	0	0	0	0.970502	0.00141069	0.0232401	0.00484728
ABCG8	0	0	0	0	0	0.9722	0.00100492	0.0233531	0.00344232
ABHD1	0	0	0	0	0	0.966306	0.00227263	0.0238431	0.00757859
ABHD10	0	0	0	0	0	0.962832	0.00308649	0.0238126	0.0102687
ABHD11	0	0	0	0	0	0.967531	0.00201248	0.0236952	0.00676151
ABHD12	0	0	0	0	0	0.969943	0.00152643	0.0233033	0.00522775
ABHD12B	0	0	0	0	0	0.958911	0.00401064	0.0237608	0.013318
ABHD13	0	0	0	0	0	0.962117	0.00319475	0.0242652	0.0104229
ABHD14A	0	0	0	0	0	0.958138	0.00414949	0.0241874	0.0135251
ABHD14A-ACY1	0	0	0	0	0	0.945396	0.0072166	0.0238425	0.0235452
ABHD14B	0	0	0	0	0	0.95623	0.00458837	0.0243631	0.0148182
ABHD15	0	0	0	0	0	0.966435	0.00229083	0.0235337	0.00774076
ABHD16A	0	0	0	1	0	0.882224	0.0213082	0.0203105	0.0761576
ABHD16B	0	0	0	1	0	0.738023	0.0567431	0.0184478	0.186787
ABHD17A	0	0	0	0	0	0.973918	0.00045957	0.0240942	0.00152851
ABHD17B	0	0	0	0	0	0.966687	0.00213206	0.0241616	0.00701887
ABHD17C	0	0	0	0	0	0.96024	0.00367168	0.0240004	0.0120874
ABHD2	0	0	0	0	0	0.969336	0.00160098	0.0236681	0.00539516
ABHD3	0	0	0	0	0	0.964811	0.00263109	0.0237708	0.00878703
ABHD4	0	0	0	0	0	0.969502	0.00156606	0.0236491	0.00528263
ABHD5	0	0	0	0	0	0.966781	0.00221614	0.0235017	0.00750128
ABHD6	0	0	0	0	0	0.964174	0.00273599	0.0240733	0.00901658
ABHD8	0	0	0	0	0	0.960588	0.00361668	0.0237694	0.0120264
ABI1	0	0	0	0	0	0.971452	0.00117479	0.0233517	0.00402135
ABI2	0	0	0	0	0	0.971936	0.00101974	0.0235872	0.00345748
ABI3	0	0	0	0	0	0.961498	0.00339663	0.0238267	0.0112782
ABI3BP	0	0	0	1	0	0.894374	0.0180066	0.0194341	0.0681858
ABL1	0	0	0	0	1	0.944026	0.00747531	0.0215337	0.0269651
ABL2	0	0	0	0	0	0.976371	0.000417218	0.0216649	0.00154714
ABLIM1	0	0	0	1	0	0.946569	0.00690822	0.0215186	0.0250042
ABLIM2	0	0	0	1	0	0.950968	0.00593423	0.0214117	0.0216863
ABLIM3	0	0	0	0	0	0.975722	0.000470818	0.0220963	0.00171068
ABP1	0	0	0	0	0	0.974856	0.000349233	0.0236084	0.00118658
ABR	0	0	0	0	0	0.977632	0.00012455	0.0217834	0.00045994
ABRA	0	0	0	0	0	0.964569	0.00264366	0.0240708	0.00871675
ABRACL	0	0	0	0	0	0.941289	0.00821763	0.0242888	0.0262043
ABT1	0	0	0	0	0	0.969054	0.00150268	0.0245664	0.00487731
ABTB1	0	0	0	0	0	0.972913	0.000851915	0.0233091	0.00292586
ABTB2	0	0	0	0	0	0.976139	0.000368224	0.0221582	0.00133474
ACAA1	0	0	0	0	0	0.974327	0.000471677	0.0235992	0.00160236
ACAA2	0	0	0	0	0	0.97056	0.00127672	0.0238972	0.00426658
ACACA	0	0	0	0	0	0.976307	0.00109164	0.017626	0.00497533
ACACB	0	0	0	1	0	0.982392	4.48256e-07	0.0176058	2.05808e-06
ACAD10	0	0	0	0	0	0.977845	0.000170155	0.0213439	0.000641431
ACAD11	0	0	0	0	0	0.957156	0.00453843	0.0222173	0.0160881
ACAD8	0	0	0	0	0	0.973193	0.000785781	0.0233232	0.00269786
ACAD9	0	0	0	1	0	0.871053	0.0242296	0.0206595	0.0840579
ACADL	0	0	0	0	0	0.967546	0.00205342	0.0234205	0.00698009
ACADM	0	0	0	0	0	0.971196	0.0011972	0.0235437	0.00406354
ACADS	0	0	0	0	0	0.974137	0.000452822	0.0238911	0.00151922
ACADSB	0	0	0	0	0	0.968175	0.00183446	0.0238679	0.00612288
ACADVL	0	0	0	0	0	0.975685	0.000356742	0.0226961	0.00126189
ACAN	0	0	0	0	0	0.963494	0.00323976	0.0210846	0.0121816
ACAP1	0	0	0	0	0	0.975847	0.000465402	0.0219885	0.0016995
ACAP2	0	0	0	0	0	0.975608	0.000522796	0.0219575	0.00191132
ACAP3	0	0	0	0	0	0.977237	0.000155826	0.0220389	0.000568534
ACAT1	0	0	0	0	0	0.97009	0.00136924	0.0239833	0.00455712
ACAT2	0	0	0	0	0	0.969173	0.00154589	0.0241829	0.00509776
ACBD3	0	0	0	0	0	0.969508	0.00167131	0.0230314	0.00578889
ACBD4	0	0	0	0	0	0.964376	0.00285048	0.0228927	0.00988042
ACBD5	0	0	0	0	0	0.968234	0.00190964	0.0233377	0.00651901
ACBD6	0	0	0	0	0	0.954101	0.00513534	0.0238836	0.01688
ACBD7	0	0	0	0	0	0.941157	0.00825037	0.0243011	0.0262916
ACCS	0	0	0	0	0	0.96975	0.0015016	0.0236911	0.00505748
ACCSL	0	0	0	0	0	0.966431	0.00228996	0.0235455	0.00773388
ACD	0	0	0	0	0	0.952255	0.00562335	0.0227767	0.0193449
ACE	0	0	0	0	0	0.979403	7.32561e-06	0.020561	2.87124e-05
ACER1	0	0	0	0	0	0.961593	0.00330882	0.0243433	0.0107546
ACER2	0	0	0	0	0	0.966108	0.00225911	0.0242177	0.00741544
ACER3	0	0	0	0	0	0.960285	0.00369686	0.0236859	0.0123325
ACHE	0	0	0	0	0	0.975533	0.00030967	0.0230802	0.00107698
ACIN1	0	0	0	0	0	0.9687	0.00225089	0.020142	0.00890738
ACLY	0	0	0	0	0	0.979051	3.45497e-06	0.0209325	1.32965e-05
ACMSD	0	0	0	0	0	0.968385	0.00177363	0.0239376	0.0059039
ACN9	1	0	0	0	0	0.930834	0.00981407	0.0410338	0.0183184
ACO1	0	0	0	0	0	0.97806	3.79464e-05	0.0217621	0.000140328
ACO2	0	0	0	0	0	0.97708	6.93507e-05	0.0226042	0.00024666
ACOT1	0	0	0	0	0	0.970492	0.0012618	0.0240577	0.00418828
ACOT11	0	0	0	0	0	0.976004	0.000301479	0.0226246	0.00107013
ACOT12	0	0	0	0	0	0.973212	0.000839668	0.0230289	0.00291978
ACOT13	0	0	0	0	0	0.956055	0.00461919	0.0244847	0.0148409
ACOT2	0	0	0	0	0	0.971428	0.0010971	0.0237884	0.00368637
ACOT4	0	0	0	0	0	0.969321	0.00152407	0.0241142	0.0050409
ACOT6	0	0	0	0	0	0.953599	0.0052062	0.0245664	0.0166285
ACOT7	0	0	0	0	0	0.971501	0.00108224	0.0237784	0.00363825
ACOT8	0	0	0	0	0	0.969265	0.00160084	0.0237605	0.00537333
ACOX1	0	0	0	0	0	0.975894	0.000292567	0.0227823	0.00103119
ACOX2	0	0	0	0	0	0.973769	0.000668779	0.0232579	0.00230397
ACOX3	0	0	0	0	0	0.975785	0.000356844	0.0225898	0.00126832
ACOXL	0	0	0	0	0	0.96564	0.0025261	0.0231719	0.00866188
ACP1	0	0	0	0	0	0.953642	0.00523628	0.0240065	0.0171154
ACP2	0	0	0	0	0	0.972381	0.000874117	0.0238076	0.00293764
ACP5	0	0	0	0	0	0.966112	0.00227732	0.0240983	0.00751228
ACP6	0	0	0	0	0	0.954809	0.00498262	0.0236712	0.0165372
ACPL2	0	0	0	0	0	0.971004	0.00115411	0.0239995	0.00384213
ACPP	0	0	0	0	0	0.968087	0.00188319	0.0237003	0.00632939
ACPT	0	0	0	0	0	0.969484	0.00155849	0.0237149	0.00524244
ACR	0	0	0	0	0	0.956158	0.00469219	0.0233202	0.01583
ACRBP	0	0	0	0	0	0.966612	0.00232329	0.0230466	0.00801781
ACRV1	0	0	0	0	0	0.949254	0.00628654	0.0240001	0.0204592
ACSBG1	0	0	0	0	0	0.975279	0.000342753	0.0231919	0.00118599
ACSBG2	0	0	0	0	0	0.953046	0.00543836	0.0228599	0.0186559
ACSF2	0	0	0	0	0	0.975178	0.000425286	0.0229075	0.00148969
ACSF3	0	0	0	0	0	0.972946	0.000909505	0.0229759	0.00316905
ACSL1	0	0	0	0	0	0.976586	0.000249716	0.0222628	0.000901335
ACSL3	0	0	0	0	0	0.976199	0.000260179	0.0226167	0.000924037
ACSL5	0	0	0	0	0	0.975501	0.000369342	0.0228314	0.00129847
ACSL6	0	0	0	0	0	0.976932	0.000169695	0.0222858	0.000612088
ACSM1	0	0	0	0	0	0.964366	0.00283723	0.0230148	0.00978219
ACSM2A	0	0	0	0	0	0.96596	0.00252954	0.0226235	0.00888683
ACSM2B	0	0	0	0	0	0.965045	0.00273657	0.0226065	0.00961229
ACSM3	0	0	0	0	0	0.973238	0.000840385	0.0229948	0.00292668
ACSM4	0	0	0	0	0	0.953047	0.00543783	0.0228669	0.0186483
ACSM5	0	0	0	0	0	0.972791	0.000891753	0.0232469	0.00307048
ACSS1	0	0	0	0	1	0.959324	0.00404425	0.0223442	0.0142871
ACSS2	0	0	0	0	0	0.976724	0.000135754	0.0226586	0.000481502
ACSS3	0	0	0	0	0	0.974585	0.000555116	0.0229176	0.00194241
ACTA1	0	0	0	0	0	0.961994	0.00326543	0.0239466	0.0107939
ACTA2	0	0	0	0	0	0.947025	0.00682796	0.0236518	0.0224955
ACTB	0	0	0	0	0	0.944441	0.00744641	0.0238971	0.024215
ACTBL2	0	0	0	0	0	0.945006	0.00731025	0.0238869	0.0237966
ACTC1	0	0	0	0	0	0.944407	0.00745484	0.0239543	0.0241837
ACTG1	0	0	0	0	0	0.94702	0.0068302	0.0235551	0.0225951
ACTG2	0	0	0	0	0	0.946329	0.00699327	0.0237342	0.0229432
ACTL10	0	0	0	0	0	0.955544	0.00476319	0.0242474	0.0154451
ACTL6A	0	0	0	0	0	0.967982	0.00191537	0.0236526	0.00644984
ACTL6B	0	0	0	0	0	0.973567	0.000729365	0.023183	0.00252029
ACTL7A	0	0	0	0	0	0.969775	0.00138143	0.0243093	0.00453456
ACTL7B	0	0	0	0	0	0.945044	0.00730048	0.024096	0.0235595
ACTL8	0	0	0	0	0	0.954631	0.00500402	0.0239594	0.0164054
ACTL9	0	0	0	0	0	0.952301	0.00554418	0.0242117	0.017943
ACTN1	0	1	0	0	0	0.9589	2.31412e-05	0.0410324	4.4498e-05
ACTN1-AS1	0	0	0	0	0	0.940012	0.00853485	0.0244184	0.0270346
ACTN2	0	0	0	0	0	0.977734	1.58449e-05	0.0221924	5.74399e-05
ACTN3	0	0	0	0	0	0.946902	0.00685697	0.0236664	0.0225742
ACTN4	0	0	0	0	0	0.97795	4.2134e-05	0.0218531	0.000155147
ACTR10	0	0	0	0	0	0.964694	0.00267388	0.0236628	0.00896958
ACTR1A	0	0	0	0	0	0.973606	0.000693408	0.0233179	0.00238226
ACTR1B	0	0	0	0	0	0.975258	0.00030565	0.0233876	0.00104874
ACTR2	0	0	0	0	0	0.964584	0.00275735	0.0232435	0.00941538
ACTR3	0	0	0	0	0	0.971554	0.00110201	0.0236134	0.00373081
ACTR3B	0	0	0	0	0	0.95049	0.00601997	0.0231724	0.0203179
ACTR3C	0	0	0	0	0	0.95779	0.00425407	0.0239685	0.0139875
ACTR5	0	0	0	0	0	0.973817	0.000613801	0.0234743	0.00209518
ACTR6	0	0	0	0	0	0.969267	0.00161629	0.0236706	0.0054458
ACTR8	0	0	0	0	0	0.97368	0.000829271	0.022544	0.00294706
ACTRT2	0	0	0	0	0	0.967317	0.00191607	0.0245563	0.00621048
ACTRT3	0	0	0	0	0	0.963819	0.00276237	0.0244633	0.00895509
ACVR1	0	0	0	1	0	0.789072	0.0435648	0.0190744	0.148289
ACVR1B	0	0	0	0	0	0.974887	0.000418378	0.0232515	0.00144337
ACVR1C	0	0	0	0	0	0.971692	0.00110866	0.0234132	0.00378595
ACVR2A	0	0	0	0	0	0.969209	0.00164386	0.0235893	0.00555743
ACVR2B	0	0	0	0	0	0.971507	0.00114827	0.0234262	0.0039183
ACVR2B-AS1	0	0	0	0	0	0.939155	0.00874913	0.0245031	0.0275924
ACVRL1	0	0	0	0	0	0.968025	0.00188699	0.0237627	0.00632511
ACY1	0	0	0	0	0	0.971948	0.000975111	0.0237998	0.00327666
ACY3	0	0	0	0	0	0.962607	0.00310103	0.0241014	0.0101911
ACYP1	0	0	0	0	0	0.941436	0.0081814	0.0242736	0.0261091
ACYP2	0	0	0	0	0	0.941205	0.00823823	0.0242807	0.0262763
ADA	0	0	0	0	0	0.971028	0.00118207	0.0238263	0.00396394
ADAD1	0	0	0	0	0	0.968531	0.00183979	0.0233499	0.00627922
ADAD2	0	0	0	0	0	0.969038	0.00172109	0.0233683	0.00587252
ADAL	0	0	0	0	0	0.959969	0.00374685	0.0239017	0.0123823
ADAM10	0	0	0	0	0	0.973535	0.000824382	0.0227364	0.00290447
ADAM11	0	0	0	0	0	0.978004	9.3532e-05	0.0215532	0.000349218
ADAM12	0	0	0	0	0	0.976512	0.000281341	0.0221881	0.00101882
ADAM15	0	0	0	0	0	0.973315	0.00109212	0.0215303	0.00406241
ADAM17	0	0	0	0	0	0.974254	0.000672358	0.0226991	0.0023745
ADAM18	0	0	0	0	0	0.967322	0.00214992	0.0231291	0.00739846
ADAM19	0	0	0	0	0	0.977113	0.000228527	0.0218163	0.000842187
ADAM2	0	0	0	0	0	0.953501	0.00533614	0.0228019	0.0183605
ADAM20	0	0	0	0	0	0.951319	0.00581122	0.0235705	0.0192989
ADAM20P1	0	0	0	0	0	0.939119	0.00875821	0.0245066	0.027616
ADAM21	0	0	0	0	0	0.948241	0.00654108	0.0235038	0.0217139
ADAM22	0	0	0	0	0	0.977448	0.000246143	0.0213796	0.000925952
ADAM23	0	0	0	0	0	0.975914	0.000429806	0.0220937	0.00156215
ADAM28	0	0	0	0	0	0.954947	0.00501604	0.0225891	0.0174482
ADAM29	0	0	0	0	0	0.950065	0.00611667	0.0232724	0.0205463
ADAM30	0	0	0	0	0	0.960878	0.00358423	0.0234575	0.0120806
ADAM32	0	0	0	0	0	0.957115	0.00454649	0.0222351	0.0161031
ADAM33	0	0	0	0	0	0.957811	0.00440539	0.0220084	0.0157755
ADAM3A	0	0	0	0	0	0.950187	0.00608836	0.0232564	0.0204679
ADAM5	0	0	0	0	0	0.945424	0.00720989	0.0238393	0.0235271
ADAM6	0	0	0	0	0	0.939126	0.00875639	0.0245059	0.0276112
ADAM7	0	0	0	0	0	0.971371	0.00129054	0.0228177	0.00452058
ADAM8	0	0	0	0	0	0.959227	0.0041232	0.0215434	0.015106
ADAM9	0	0	0	0	0	0.975884	0.000385693	0.0223447	0.00138603
ADAMDEC1	0	0	0	0	0	0.963612	0.00295328	0.0234494	0.0099858
ADAMTS1	0	0	0	0	0	0.954852	0.00504982	0.0223329	0.0177654
ADAMTS10	0	1	0	0	0	0.957673	0.000425495	0.0410851	0.000816086
ADAMTS12	0	0	0	0	0	0.978951	1.73463e-05	0.0209648	6.66474e-05
ADAMTS13	0	0	0	0	0	0.963221	0.00331734	0.020853	0.0126083
ADAMTS14	0	0	0	0	0	0.979039	2.41829e-05	0.0208431	9.34661e-05
ADAMTS15	0	0	0	0	0	0.95516	0.00498279	0.0222815	0.0175757
ADAMTS16	0	0	0	0	0	0.978774	2.73756e-05	0.0210944	0.000104517
ADAMTS17	0	0	0	1	0	0.952986	0.00549246	0.0201953	0.0213261
ADAMTS18	0	0	0	0	0	0.979797	2.38288e-05	0.0200835	9.56545e-05
ADAMTS19	0	0	0	1	0	0.901774	0.0162556	0.0192222	0.0627486
ADAMTS2	0	0	0	0	1	0.975084	0.000781772	0.0211721	0.00296256
ADAMTS20	0	0	0	0	0	0.981433	1.38111e-05	0.0184925	6.03118e-05
ADAMTS3	0	1	0	0	0	0.958484	0.000127982	0.041143	0.000245326
ADAMTS4	0	0	0	0	0	0.974198	0.000623206	0.0230079	0.00217125
ADAMTS5	0	0	0	0	0	0.976218	0.000242976	0.0226785	0.000860604
ADAMTS6	0	0	0	0	0	0.97822	9.4839e-05	0.0213276	0.000357922
ADAMTS7	0	0	0	0	0	0.980051	1.31325e-05	0.0198828	5.3263e-05
ADAMTS8	0	0	0	0	0	0.976689	0.000140534	0.0226723	0.000498138
ADAMTS9	0	0	0	0	0	0.98196	7.70204e-07	0.018036	3.45038e-06
ADAMTS9-AS2	0	0	0	0	0	0.94088	0.00831889	0.0243307	0.0264699
ADAMTSL1	0	0	0	0	0	0.976322	0.000680571	0.0203051	0.00269258
ADAMTSL2	0	0	0	0	0	0.967643	0.00226582	0.0218255	0.00826578
ADAMTSL3	0	0	0	0	0	0.979229	0.000147065	0.0200326	0.000591512
ADAMTSL4	0	0	0	0	0	0.961453	0.00366172	0.0212586	0.0136266
ADAMTSL5	0	0	0	0	0	0.970148	0.00149038	0.023243	0.00511858
ADAP1	0	0	0	1	0	0.803841	0.0399106	0.0192716	0.136977
ADAP2	0	0	0	0	0	0.97122	0.00120008	0.0234985	0.00408128
ADAR	0	0	0	1	0	0.917627	0.0132705	0.020702	0.0484003
ADARB1	0	0	0	0	0	0.975349	0.000258932	0.0235082	0.000883965
ADARB2	0	0	0	0	0	0.975851	0.000200746	0.023255	0.000693141
ADARB2-AS1	0	0	0	0	0	0.939135	0.00875421	0.0245051	0.0276056
ADAT1	0	0	0	0	0	0.970036	0.0014847	0.0234191	0.00506016
ADAT2	0	0	0	0	0	0.957638	0.00426769	0.024196	0.0138982
ADAT3	0	0	0	0	0	0.943027	0.00779066	0.0241397	0.0250424
ADC	0	0	0	0	0	0.968706	0.00175027	0.0236437	0.00590052
ADCK1	0	0	0	0	0	0.974152	0.000522365	0.0235478	0.00177811
ADCK2	0	0	0	0	0	0.970224	0.00145615	0.0233391	0.00498084
ADCK3	0	0	0	0	0	0.974964	0.000424505	0.0231393	0.00147174
ADCK4	0	0	0	1	0	0.913219	0.0145263	0.0215109	0.0507434
ADCK5	0	0	0	0	0	0.974485	0.000487455	0.0233544	0.00167359
ADCY1	0	0	0	0	0	0.976918	0.000227353	0.0220246	0.000829772
ADCY10	0	0	0	0	0	0.97771	0.000359651	0.0205205	0.00140998
ADCY10P1	0	0	0	0	0	0.948418	0.00649972	0.0234819	0.0216007
ADCY2	0	0	0	1	0	0.961588	0.00360346	0.0216241	0.013185
ADCY3	0	0	0	0	0	0.978269	3.77615e-05	0.0215521	0.000141034
ADCY4	0	0	0	0	0	0.977128	0.000261188	0.0216401	0.000970405
ADCY5	0	0	0	0	0	0.978595	1.93169e-05	0.0213124	7.2982e-05
ADCY6	0	0	0	1	0	0.972945	0.00110307	0.021924	0.00402791
ADCY7	1	0	0	0	0	0.940749	0.00733086	0.0362781	0.015642
ADCY8	0	0	0	0	0	0.977645	0.000141243	0.02169	0.000523839
ADCY9	0	0	0	1	0	0.958733	0.00422146	0.0216978	0.015348
ADCYAP1	0	0	0	0	0	0.943582	0.00765382	0.0238952	0.0248688
ADCYAP1R1	0	0	0	0	0	0.973057	0.000858673	0.0231092	0.00297502
ADD1	0	0	0	0	1	0.932745	0.0100807	0.0219881	0.0351864
ADD2	0	0	0	0	0	0.977212	0.000167783	0.0220075	0.000613021
ADD3	0	0	0	0	0	0.974662	0.000550675	0.0228548	0.00193232
ADGB	0	0	0	0	0	0.9728	0.00145488	0.0198906	0.00585478
ADH1A	0	0	0	0	0	0.967296	0.00195565	0.0243578	0.00639029
ADH1B	0	0	0	0	0	0.967813	0.00183122	0.024373	0.00598317
ADH4	0	0	0	0	0	0.964573	0.00262044	0.02422	0.008587
ADH5	0	0	0	0	0	0.966265	0.0022411	0.0240999	0.00739351
ADH6	0	0	0	0	0	0.965515	0.00238982	0.0242739	0.00782152
ADH7	0	0	0	0	0	0.963221	0.00295112	0.0241383	0.00968979
ADHFE1	0	0	0	0	0	0.972844	0.000808048	0.0236082	0.00273984
ADI1	0	0	0	0	0	0.962318	0.00312595	0.0244209	0.0101355
ADIG	0	0	0	0	0	0.94101	0.00828642	0.0242993	0.0264043
ADIPOQ	0	0	0	0	0	0.963897	0.00274016	0.0244875	0.00887506
ADIPOQ-AS1	0	0	0	0	0	0.939574	0.00864422	0.0244619	0.0273196
ADIPOR1	0	0	0	0	0	0.964826	0.00258501	0.0240595	0.00852966
ADIPOR2	0	0	0	0	0	0.966487	0.00222275	0.0238922	0.00739842
ADIRF	0	0	0	0	0	0.940605	0.00838634	0.0243155	0.0266934
ADK	0	0	0	0	0	0.961875	0.00329383	0.0239433	0.0108879
ADM	0	0	0	0	0	0.960762	0.00352648	0.0241843	0.0115274
ADM2	0	0	0	0	0	0.944336	0.00747178	0.0238791	0.0243131
ADM5	0	0	0	0	0	0.943489	0.00767682	0.0239512	0.0248828
ADNP	0	0	0	1	19	3.30737e-30	0.221799	7.75636e-32	0.778201
ADNP2	0	0	0	0	0	0.968073	0.00193406	0.0234127	0.00658013
ADO	0	0	0	0	0	0.962637	0.00309432	0.0240983	0.0101707
ADORA1	0	0	0	0	0	0.967147	0.0019571	0.0245525	0.00634334
ADORA2A	0	0	0	0	0	0.968219	0.00178754	0.0240793	0.00591417
ADORA2A-AS1	0	0	0	0	0	0.942542	0.00790924	0.0241576	0.0253915
ADORA2B	0	0	0	0	0	0.952042	0.00561551	0.0240552	0.0182871
ADORA3	0	0	0	0	0	0.957313	0.00438908	0.0237257	0.0145719
ADPGK	0	0	0	0	0	0.970487	0.00132105	0.0237503	0.00444167
ADPGK-AS1	0	0	0	0	0	0.939564	0.00864673	0.0244629	0.0273261
ADPRH	0	0	0	0	0	0.96932	0.00149786	0.0242571	0.004925
ADPRHL1	0	0	0	0	0	0.969671	0.00147362	0.023945	0.00491026
ADPRHL2	0	0	0	0	0	0.967104	0.002025	0.0242169	0.00665408
ADPRM	0	0	0	0	0	0.961302	0.00338365	0.0243003	0.0110139
ADRA1A	0	0	0	0	0	0.972014	0.000874201	0.0242251	0.0028862
ADRA1B	0	0	0	0	0	0.969016	0.00160256	0.0240731	0.00530788
ADRA1D	0	0	0	0	0	0.970251	0.0013446	0.0239163	0.00448838
ADRA2A	0	0	0	0	0	0.944729	0.00737517	0.0235032	0.0243927
ADRA2B	0	0	0	0	0	0.945776	0.00712609	0.0235348	0.0235634
ADRA2C	0	0	0	0	0	0.947066	0.00682147	0.023143	0.0229692
ADRB1	0	0	0	0	0	0.944393	0.00745408	0.0234083	0.0247448
ADRB2	0	0	0	0	0	0.96742	0.0018915	0.0245574	0.00613122
ADRB3	0	0	0	0	0	0.972361	0.00082352	0.0240788	0.00273637
ADRBK1	0	0	0	0	0	0.975408	0.000486261	0.0223609	0.00174532
ADRBK2	0	0	0	0	0	0.973275	0.000906099	0.0226094	0.00320945
ADRM1	0	0	0	0	0	0.97073	0.00125451	0.0238065	0.00420905
ADSL	0	0	0	0	0	0.975393	0.000318927	0.0231841	0.00110405
ADSS	0	0	0	0	0	0.971065	0.00121954	0.0235838	0.0041318
ADSSL1	0	0	0	0	0	0.975584	0.000315786	0.0229979	0.00110224
ADTRP	0	0	0	0	0	0.955444	0.0047968	0.0241328	0.0156264
AEBP1	0	0	0	0	0	0.978977	5.83747e-05	0.0207376	0.000226749
AEBP2	0	0	0	0	0	0.951356	0.00582776	0.022864	0.0199527
AEN	0	0	0	0	0	0.962748	0.0030483	0.0242427	0.00996085
AES	0	0	0	0	0	0.946685	0.00690996	0.023517	0.0228879
AFAP1	0	0	0	0	0	0.975877	0.0003171	0.022683	0.00112253
AFAP1-AS1	0	0	0	0	0	0.939109	0.00876066	0.0245076	0.0276223
AFAP1L1	0	0	0	0	0	0.976508	0.000267181	0.0222605	0.000964391
AFAP1L2	0	0	0	0	0	0.976216	0.000238507	0.0227017	0.000843909
AFF1	0	0	0	0	0	0.976679	0.000298404	0.0219291	0.00109356
AFF3	0	0	0	0	0	0.976804	0.000333597	0.0216223	0.00124004
AFF4	0	0	0	0	0	0.977751	0.000115606	0.0217051	0.000428505
AFG3L1P	0	0	0	0	0	0.944504	0.00743132	0.0239434	0.0241208
AFG3L2	0	0	0	0	0	0.976767	0.000238137	0.0221296	0.000864871
AFM	0	0	0	0	0	0.960851	0.00360133	0.023358	0.0121897
AFMID	0	0	0	0	0	0.962632	0.00315349	0.0236559	0.0105589
AFP	0	0	0	0	0	0.96522	0.00262769	0.0231288	0.00902309
AFTPH	0	0	0	0	0	0.969359	0.00167069	0.0232356	0.00573499
AGA	0	0	0	0	0	0.968608	0.00170142	0.0240532	0.00563759
AGAP1	0	0	0	0	0	0.978065	5.92527e-05	0.0216559	0.000220195
AGAP11	0	0	0	0	0	0.951242	0.00584629	0.0231165	0.019795
AGAP2	0	0	0	0	0	0.978739	0.00016387	0.0204521	0.000645263
AGAP3	0	0	0	0	0	0.976837	0.000264098	0.0219306	0.000967931
AGAP4	0	0	0	0	0	0.968964	0.00171669	0.0234941	0.0058257
AGAP5	0	0	0	0	0	0.968563	0.0018237	0.0234032	0.00621032
AGAP6	0	0	0	0	0	0.95491	0.00499014	0.0231967	0.0169028
AGAP7	0	0	0	0	0	0.949497	0.00624796	0.0233457	0.020909
AGAP8	0	0	0	0	0	0.95124	0.00584671	0.0231168	0.0197962
AGAP9	0	0	0	0	0	0.958856	0.00417692	0.0219619	0.0150053
AGBL1	0	0	0	0	0	0.974676	0.000797337	0.0215612	0.00296577
AGBL2	0	0	0	0	0	0.975476	0.000518801	0.0221229	0.00188227
AGBL3	0	0	0	0	0	0.974394	0.000726683	0.0222621	0.00261711
AGBL4	0	0	0	0	0	0.96909	0.00173001	0.0232459	0.00593436
AGBL5	0	0	0	0	0	0.977385	0.000133928	0.0219913	0.000489774
AGER	0	0	0	0	0	0.963214	0.0031026	0.0229858	0.0106979
AGFG1	0	0	0	0	0	0.964446	0.00276166	0.0234437	0.00934824
AGFG2	0	0	0	0	0	0.9683	0.00179172	0.0239468	0.0059613
AGGF1	0	0	0	0	0	0.969724	0.00167437	0.0227221	0.00587976
AGK	0	0	0	0	0	0.958894	0.00408634	0.0230046	0.0140151
AGL	0	0	0	0	0	0.980411	1.09226e-05	0.0195325	4.51112e-05
AGMAT	0	0	0	0	0	0.971282	0.00103384	0.0242817	0.00340273
AGMO	0	0	0	0	0	0.96418	0.00280519	0.0235753	0.00943998
AGO1	0	0	0	1	0	0.95871	0.0042519	0.0212641	0.0157737
AGO2	0	0	0	0	0	0.977636	4.15641e-05	0.0221718	0.0001508
AGO3	0	0	0	1	0	0.936608	0.00908826	0.0210831	0.0332209
AGO4	0	0	0	0	0	0.976711	0.000247611	0.0221428	0.000898694
AGPAT1	0	0	0	0	0	0.968136	0.00182478	0.0239766	0.00606272
AGPAT2	0	0	0	0	0	0.96449	0.00267293	0.0239973	0.00883957
AGPAT3	0	0	0	1	0	0.807103	0.0395275	0.0196276	0.133742
AGPAT4	0	0	0	0	0	0.971107	0.0012008	0.0236316	0.00406025
AGPAT5	0	0	0	0	0	0.961164	0.00349169	0.0236848	0.0116593
AGPAT6	0	0	0	0	0	0.970345	0.00139734	0.0235121	0.00474511
AGPAT9	0	0	0	0	0	0.967815	0.00203389	0.0231567	0.00699442
AGPHD1	0	0	0	0	0	0.962963	0.00302454	0.0240467	0.00996603
AGPS	0	0	0	0	0	0.974143	0.000668699	0.0228417	0.00234657
AGR2	0	0	0	0	0	0.953967	0.00514558	0.0241912	0.0166962
AGR3	0	0	0	0	0	0.953134	0.00534289	0.0242288	0.0172944
AGRN	0	0	0	0	1	0.972806	0.00158012	0.0189334	0.00668029
AGRP	0	0	0	0	0	0.958426	0.00404278	0.0245389	0.0129924
AGT	0	0	0	0	0	0.962613	0.00308734	0.0241915	0.0101084
AGTPBP1	0	0	0	0	0	0.978101	0.000120952	0.0213211	0.000456555
AGTR1	0	0	0	0	0	0.964264	0.00270141	0.0241655	0.00886946
AGTRAP	0	0	0	0	0	0.945764	0.00712844	0.0237935	0.0233145
AGXT	0	0	0	0	0	0.97088	0.0012232	0.0237889	0.00410768
AGXT2	0	0	0	0	0	0.971652	0.00113324	0.0233317	0.00388324
AGXT2L1	0	0	0	0	0	0.972083	0.000969177	0.023673	0.00327462
AGXT2L2	0	0	0	0	0	0.972161	0.000897996	0.0239405	0.00300046
AHCTF1	0	0	0	0	0	0.980137	0.000156299	0.0190453	0.000661854
AHCY	0	0	0	0	0	0.970365	0.00128986	0.0240663	0.00427935
AHCYL1	0	0	0	0	0	0.974779	0.000563661	0.0226629	0.00199488
AHCYL2	0	0	0	0	1	0.893207	0.018979	0.0208213	0.0669925
AHDC1	1	0	0	0	8	3.92512e-11	0.30113	1.39161e-12	0.69887
AHI1	0	0	0	0	0	0.977019	0.000413512	0.0209827	0.0015843
AHNAK	0	0	0	0	0	0.978551	0.000147733	0.0207272	0.000573887
AHNAK2	0	0	0	0	0	0.971215	0.00189793	0.0188337	0.00805317
AHR	0	0	0	0	0	0.974171	0.000740261	0.0224455	0.00264361
AHRR	0	0	0	0	0	0.969979	0.00152237	0.0232787	0.00521953
AHSA1	0	0	0	0	0	0.968881	0.00165351	0.0239651	0.00550055
AHSA2	0	0	0	0	0	0.945503	0.00718784	0.024229	0.0230799
AHSG	0	0	0	0	0	0.959604	0.00380404	0.0241588	0.0124328
AHSP	0	0	0	0	0	0.941409	0.00818816	0.0242765	0.0261268
AICDA	0	0	0	0	0	0.960832	0.00351553	0.0241388	0.0115141
AIDA	0	0	0	0	0	0.957534	0.00431719	0.0239412	0.0142075
AIF1	0	0	0	0	0	0.952442	0.00551155	0.0241918	0.0178547
AIF1L	0	0	0	0	0	0.9533	0.005306	0.0241856	0.0172087
AIFM2	0	0	0	0	0	0.96642	0.00221162	0.0240581	0.0073101
AIFM3	0	0	0	1	1	0.348665	0.141478	0.00808915	0.501768
AIG1	0	0	0	0	0	0.962469	0.00311325	0.0242514	0.0101665
AIM1	0	0	0	0	0	0.976797	0.000509234	0.0207185	0.00197548
AIM1L	0	0	0	0	0	0.976004	0.000581673	0.021212	0.0022022
AIM2	0	0	0	0	0	0.944343	0.00747047	0.0239615	0.0242254
AIMP1	0	0	0	0	0	0.960801	0.0035353	0.0240355	0.0116282
AIMP2	0	0	0	0	0	0.961792	0.00325554	0.0243889	0.0105638
AIP	0	0	0	0	0	0.965579	0.00243138	0.023911	0.00807886
AIPL1	0	0	0	0	0	0.970351	0.00132113	0.0239177	0.00441024
AIRE	0	0	0	0	0	0.968939	0.00179028	0.0230885	0.00618199
AIRN	0	0	0	0	0	0.939573	0.00864445	0.024462	0.0273202
AJAP1	0	0	0	0	0	0.947119	0.00680663	0.0235491	0.0225253
AJUBA	0	0	0	0	0	0.963455	0.00302819	0.0231448	0.0103721
AK1	0	0	0	0	0	0.966627	0.00211047	0.024377	0.00688599
AK2	0	0	0	0	0	0.963721	0.00283531	0.0241233	0.00932013
AK3	0	0	0	0	0	0.966054	0.00226823	0.0242395	0.00743828
AK4	0	0	0	0	0	0.958005	0.0041795	0.0242041	0.0136116
AK5	0	0	0	0	0	0.967383	0.00211124	0.0232906	0.00721545
AK7	0	0	0	0	0	0.974476	0.000714167	0.0222346	0.00257543
AK8	0	0	0	0	0	0.967735	0.00194047	0.023845	0.00647998
AKAP1	0	0	0	0	0	0.972956	0.000921831	0.0228992	0.00322279
AKAP10	0	0	0	0	0	0.970589	0.00144922	0.0229105	0.00505174
AKAP11	0	0	0	0	0	0.97265	0.00119753	0.0217453	0.00440743
AKAP12	0	0	0	0	0	0.968626	0.001992	0.0222446	0.0071372
AKAP13	0	0	0	0	0	0.972859	0.00158927	0.0187761	0.00677563
AKAP2	0	0	0	0	0	0.973957	0.000639925	0.0231922	0.00221124
AKAP3	0	0	0	0	0	0.964014	0.00282997	0.0236748	0.0094817
AKAP5	0	0	0	0	0	0.944684	0.00738798	0.023934	0.0239941
AKAP6	0	0	0	0	0	0.977068	0.000513973	0.0203913	0.00202642
AKAP7	0	0	0	0	1	0.586474	0.0927315	0.0146153	0.306179
AKAP8	0	0	0	0	0	0.95967	0.00390815	0.0230094	0.013412
AKAP8L	0	0	0	0	0	0.961036	0.00362045	0.0227711	0.0125726
AKAP9	0	0	0	0	1	0.965975	0.00301617	0.0146965	0.0163123
AKD1	0	0	1	0	0	0.666171	0.00572315	0.327147	0.000958925
AKIP1	0	0	0	0	0	0.95581	0.00469995	0.0242433	0.0152469
AKIRIN1	0	0	0	0	0	0.964552	0.00262487	0.0242224	0.0086005
AKIRIN2	0	0	0	0	0	0.964934	0.00260362	0.0237634	0.00869911
AKNA	0	0	0	0	0	0.965907	0.00266808	0.0216141	0.00981078
AKNAD1	0	0	0	0	0	0.956114	0.00475275	0.0225559	0.0165769
AKR1A1	0	0	0	0	0	0.965002	0.00256425	0.0239228	0.00851109
AKR1B1	0	0	0	0	0	0.963223	0.00295013	0.0241418	0.00968513
AKR1B10	0	0	0	0	0	0.961233	0.00341971	0.0241461	0.0112016
AKR1B15	0	0	0	0	0	0.946271	0.00700713	0.0237411	0.0229807
AKR1C1	0	0	0	0	0	0.96128	0.00347638	0.0235844	0.011659
AKR1C2	0	0	0	0	0	0.962543	0.00319471	0.0234919	0.0107706
AKR1C3	0	0	0	0	0	0.962873	0.00312056	0.0234749	0.0105319
AKR1C4	0	0	0	0	0	0.960238	0.00369384	0.0238117	0.0122567
AKR1C6P	0	0	0	0	0	0.942966	0.00780531	0.0241122	0.0251164
AKR1CL1	0	0	0	0	0	0.942426	0.00793766	0.0241699	0.0254667
AKR1D1	0	0	0	0	0	0.966579	0.00219453	0.0239346	0.00729224
AKR1E2	0	0	0	0	0	0.965599	0.00243543	0.0238541	0.0081118
AKR7A2	0	0	0	0	0	0.968069	0.00181971	0.0240957	0.00601557
AKR7A3	0	0	0	0	0	0.966409	0.00222856	0.0239689	0.00739342
AKR7L	0	0	0	0	0	0.941333	0.00820672	0.0242842	0.0261756
AKT1	0	0	0	0	0	0.973403	0.000780679	0.0231107	0.00270558
AKT1S1	0	0	0	0	0	0.945543	0.00718134	0.0237597	0.0235155
AKT2	0	0	0	0	0	0.974181	0.000521879	0.0235186	0.00177871
AKT3	0	0	0	0	1	0.829844	0.0338128	0.0198128	0.116531
AKTIP	0	1	0	0	0	0.935557	0.00675254	0.046516	0.0111749
ALAD	0	0	0	0	0	0.97225	0.000907692	0.0237896	0.00305237
ALAS1	0	1	0	0	0	0.953441	0.000584902	0.0449535	0.00102075
ALB	0	0	0	0	0	0.968871	0.00182444	0.0229733	0.00633113
ALCAM	0	0	0	0	0	0.962699	0.00317263	0.0233784	0.0107498
ALDH16A1	0	0	0	0	0	0.973194	0.00099077	0.022249	0.0035659
ALDH18A1	0	0	0	0	0	0.977176	0.000113085	0.022303	0.000407683
ALDH1A1	0	0	0	0	0	0.971132	0.00118534	0.0236832	0.00399936
ALDH1A2	0	0	0	1	0	0.871207	0.0244946	0.0211067	0.0831915
ALDH1A3	0	0	0	1	0	0.887192	0.0208262	0.0216015	0.0703803
ALDH1B1	0	0	0	0	0	0.972202	0.000825896	0.0242477	0.00272471
ALDH1L1	0	0	0	0	0	0.977405	5.51286e-05	0.0223411	0.000198452
ALDH1L1-AS1	0	0	0	0	0	0.94001	0.00853545	0.0244186	0.0270362
ALDH1L1-AS2	0	0	0	0	0	0.939118	0.00875855	0.0245068	0.0276168
ALDH1L2	0	1	0	0	0	0.955622	0.000378398	0.0433125	0.000686957
ALDH2	0	0	0	0	0	0.974676	0.000357868	0.0237577	0.00120806
ALDH3A1	0	0	0	0	0	0.972105	0.000948457	0.0237523	0.00319398
ALDH3A2	0	0	0	0	0	0.973186	0.000724834	0.0236331	0.00245596
ALDH3B2	0	0	0	0	0	0.966044	0.00233077	0.0238603	0.00776474
ALDH4A1	0	0	0	0	0	0.975903	0.000274279	0.0228594	0.000963479
ALDH5A1	0	0	0	0	0	0.974183	0.000552148	0.0233707	0.00189379
ALDH6A1	0	0	0	0	0	0.974334	0.000568323	0.0231274	0.00197008
ALDH7A1	0	0	0	0	0	0.975057	0.000482486	0.0227596	0.00170082
ALDH8A1	0	0	0	0	0	0.972121	0.000854022	0.0242026	0.00282251
ALDH9A1	0	0	0	1	0	0.792942	0.0426232	0.0191401	0.145295
ALDOA	0	0	0	0	0	0.972606	0.000883877	0.0235004	0.00300996
ALDOB	0	0	0	0	0	0.970893	0.00117305	0.024035	0.00389898
ALDOC	0	0	0	0	0	0.971559	0.00102796	0.0239869	0.00342593
ALG1	0	0	0	0	0	0.972115	0.000999434	0.0234813	0.00340453
ALG10	0	0	0	0	0	0.967954	0.00182994	0.0241916	0.00602472
ALG10B	0	0	0	0	0	0.967902	0.00184393	0.0241804	0.00607323
ALG11	0	0	0	0	0	0.944932	0.00732817	0.0238832	0.0238568
ALG12	0	0	0	0	0	0.972358	0.000869386	0.023857	0.00291562
ALG14	0	0	0	0	0	0.958764	0.00400799	0.0241178	0.0131102
ALG1L	0	0	0	0	0	0.957062	0.00440374	0.0242108	0.0143239
ALG1L2	0	0	0	0	0	0.944469	0.00743984	0.0239474	0.0241436
ALG1L9P	0	0	0	0	0	0.940403	0.00843757	0.0243792	0.0267806
ALG2	0	0	0	0	0	0.972047	0.000922348	0.0239501	0.00308022
ALG3	0	0	0	0	0	0.948288	0.00653129	0.0234289	0.0217518
ALG5	0	0	0	0	0	0.971019	0.00128907	0.0232654	0.00442692
ALG6	0	0	0	0	0	0.970626	0.00131373	0.0236172	0.0044426
ALG8	0	0	0	0	0	0.972926	0.000915205	0.0229692	0.00318977
ALG9	0	0	0	0	0	0.972741	0.000992262	0.0227807	0.0034863
ALK	0	0	0	2	0	0.193547	0.163968	0.00409039	0.638395
ALKBH1	0	0	0	0	0	0.968172	0.00182099	0.0239495	0.00605718
ALKBH2	0	0	0	0	0	0.959037	0.00394325	0.0241171	0.0129025
ALKBH3	0	0	0	0	0	0.965296	0.0025574	0.0235046	0.00864201
ALKBH4	0	0	0	1	0	0.690166	0.0686995	0.0174406	0.223693
ALKBH5	0	0	0	0	0	0.96477	0.00261666	0.0239341	0.00867882
ALKBH6	0	0	0	0	0	0.947704	0.00666925	0.0234341	0.0221926
ALKBH7	0	0	0	0	0	0.967448	0.00194093	0.024236	0.00637504
ALKBH8	0	0	0	0	0	0.974109	0.000571552	0.0233583	0.00196124
ALLC	0	0	0	1	0	0.718772	0.0603596	0.0175585	0.20331
ALMS1	0	0	1	0	0	0.687572	0.0176676	0.291329	0.00343099
ALMS1P	0	0	0	0	0	0.941301	0.00821469	0.0242875	0.0261966
ALOX12	0	0	0	0	0	0.974619	0.000578449	0.0227647	0.00203773
ALOX12B	0	0	0	0	0	0.975542	0.000388529	0.0226955	0.00137416
ALOX12P2	0	0	0	0	0	0.944266	0.00748903	0.02397	0.024275
ALOX15	0	0	0	0	0	0.97194	0.00113945	0.0229498	0.00397066
ALOX15B	0	0	0	0	0	0.974163	0.000631603	0.0230045	0.00220075
ALOX15P1	0	0	0	0	0	0.940477	0.00841899	0.0243716	0.026732
ALOX5	0	0	0	1	0	0.938627	0.00867748	0.0214471	0.0312483
ALOX5AP	0	0	0	0	0	0.955101	0.004859	0.0243731	0.0156672
ALOXE3	0	0	0	0	0	0.976263	0.00034606	0.0221345	0.0012559
ALPI	0	0	0	0	0	0.975603	0.000274445	0.0231719	0.000950765
ALPK1	0	0	0	0	0	0.973898	0.000834425	0.0222639	0.00300337
ALPK2	0	0	0	0	0	0.971837	0.00138106	0.0216909	0.00509138
ALPK3	0	0	0	0	0	0.975395	0.000718072	0.0211644	0.00272302
ALPL	0	0	0	1	0	0.917629	0.0136422	0.0220822	0.0466462
ALPP	0	0	0	0	0	0.975591	0.000331086	0.0229178	0.0011597
ALPPL2	0	0	0	0	0	0.974762	0.000464253	0.0231664	0.00160732
ALS2	0	0	0	0	0	0.979717	8.44349e-05	0.0198554	0.000342809
ALS2CL	0	0	1	0	0	0.643666	0.0118075	0.342702	0.00182477
ALS2CR11	0	0	0	0	1	0.686897	0.0627128	0.0150619	0.235329
ALS2CR12	0	0	0	0	0	0.956267	0.00466674	0.0233192	0.0157466
ALS2CR8	0	0	0	0	0	0.960668	0.00366868	0.0231211	0.0125425
ALX1	0	0	0	0	0	0.959777	0.00378234	0.0239899	0.0124512
ALX3	0	0	0	0	0	0.967074	0.00201616	0.0243106	0.00659926
ALX4	0	0	0	0	0	0.966628	0.00222187	0.0236901	0.00745965
ALYREF	0	0	0	0	0	0.959286	0.00390529	0.0239244	0.0128845
AMACR	0	0	0	0	0	0.971242	0.00111666	0.0239086	0.00373253
AMBN	0	0	0	0	0	0.963003	0.00304292	0.0238402	0.0101138
AMBP	0	0	0	0	0	0.965092	0.00256022	0.0238079	0.0085395
AMBRA1	0	0	0	0	0	0.972303	0.00130365	0.0215546	0.00483873
AMD1	0	0	0	0	0	0.963258	0.00293866	0.0241638	0.00963904
AMDHD1	0	0	0	0	0	0.971379	0.00106872	0.0239914	0.00356045
AMDHD2	0	0	0	0	0	0.974155	0.000534869	0.0234847	0.00182557
AMER2	0	0	0	0	0	0.961444	0.0034484	0.0234982	0.0116095
AMER3	0	0	0	0	0	0.962505	0.0032559	0.0230533	0.0111853
AMFR	0	0	0	0	0	0.973387	0.000814302	0.0229573	0.00284091
AMH	0	0	0	0	0	0.950674	0.00598285	0.0229558	0.0203871
AMHR2	0	0	0	0	0	0.956865	0.00457841	0.0226229	0.015934
AMICA1	0	0	0	0	0	0.955454	0.00481688	0.0238548	0.0158748
AMIGO1	0	0	0	0	0	0.963612	0.00283947	0.0242738	0.00927491
AMIGO2	0	0	0	0	0	0.963222	0.00294377	0.0241887	0.00964552
AMIGO3	0	0	0	0	0	0.960707	0.00353055	0.0242565	0.0115057
AMMECR1L	0	0	0	0	0	0.965419	0.00255058	0.0233553	0.00867515
AMN	0	0	0	0	0	0.947646	0.00668588	0.0230983	0.0225701
AMN1	0	0	0	0	0	0.954671	0.00499131	0.024004	0.016334
AMOTL1	0	0	0	1	0	0.934887	0.00948108	0.0211521	0.0344803
AMOTL2	0	0	0	0	0	0.976694	0.000201024	0.0223827	0.000721773
AMPD1	0	0	0	0	0	0.976599	0.000161792	0.0226652	0.000573619
AMPD2	0	0	0	0	0	0.977794	2.85372e-05	0.022073	0.000104017
AMPD3	0	0	0	0	0	0.977167	6.01343e-05	0.0225584	0.000214333
AMPH	0	0	0	0	0	0.973299	0.000907686	0.0225728	0.00322036
AMT	0	0	0	0	0	0.97264	0.000770454	0.0240229	0.00256673
AMTN	0	0	0	0	0	0.944073	0.00753574	0.0239914	0.0243996
AMY1A	0	0	0	0	0	0.969853	0.00207583	0.0196341	0.00843714
AMY1B	0	0	0	0	0	0.969581	0.00212205	0.0197053	0.00859141
AMY1C	0	0	0	0	0	0.969581	0.00212205	0.0197053	0.00859141
AMY2A	0	0	0	0	0	0.973678	0.000705194	0.0231789	0.00243747
AMY2B	0	0	0	0	0	0.973002	0.000868173	0.0231245	0.00300577
AMZ1	0	0	0	0	0	0.964952	0.00260732	0.023709	0.00873161
AMZ2	0	0	0	0	0	0.956138	0.0046601	0.0237932	0.0154089
AMZ2P1	0	0	0	0	0	0.940427	0.00843144	0.0243767	0.0267645
ANAPC1	0	0	0	0	0	0.973895	0.00128255	0.0195705	0.0052516
ANAPC10	0	0	0	0	0	0.957373	0.00434457	0.0240547	0.0142277
ANAPC11	0	0	0	0	0	0.945772	0.00712635	0.0237992	0.0233023
ANAPC13	0	0	0	0	0	0.943016	0.00779323	0.0241069	0.0250844
ANAPC15	0	0	0	0	0	0.952965	0.0053822	0.0242493	0.0174039
ANAPC16	0	0	0	0	0	0.94203	0.00803501	0.0242117	0.0257237
ANAPC1P1	0	0	0	0	0	0.944487	0.00743548	0.0239454	0.0241319
ANAPC2	0	0	0	0	0	0.976176	0.000240492	0.0227342	0.00084968
ANAPC4	0	0	0	0	0	0.969564	0.0018272	0.0219759	0.00663322
ANAPC5	0	0	0	0	0	0.970008	0.00157345	0.0229449	0.00547331
ANAPC7	0	0	0	0	0	0.961279	0.00352113	0.0231897	0.01201
ANG	0	0	0	0	0	0.941432	0.00818247	0.0242741	0.0261119
ANGEL1	0	0	0	0	0	0.971589	0.00122485	0.0229127	0.00427363
ANGEL2	0	0	0	0	0	0.970707	0.0013716	0.0231995	0.00472221
ANGPT1	0	0	0	0	0	0.970432	0.00138766	0.0234566	0.00472378
ANGPT2	0	0	0	0	0	0.971996	0.00101337	0.0235493	0.00344162
ANGPT4	0	0	0	0	0	0.968129	0.00186223	0.0237665	0.00624181
ANGPTL1	0	0	0	0	0	0.969945	0.00143217	0.023825	0.00479752
ANGPTL2	0	0	0	0	0	0.972926	0.00077741	0.0236669	0.00262964
ANGPTL3	0	0	0	0	0	0.960764	0.00358098	0.0237208	0.0119343
ANGPTL4	0	0	0	0	0	0.966455	0.00227889	0.0235807	0.00768521
ANGPTL5	0	0	0	0	0	0.961547	0.00337302	0.0239256	0.0111541
ANGPTL6	0	0	0	0	0	0.968067	0.0019378	0.0233984	0.00659685
ANGPTL7	0	0	0	0	0	0.965491	0.00241907	0.0241238	0.00796632
ANHX	0	0	0	0	0	0.946014	0.00706853	0.0237711	0.0231465
ANK1	0	0	0	1	0	0.980827	3.93766e-05	0.0189663	0.000167554
ANK2	0	0	0	1	0	0.983809	8.10627e-06	0.0161427	4.06503e-05
ANK3	0	0	0	0	0	0.983392	3.49325e-06	0.0165875	1.70406e-05
ANKAR	0	0	0	0	0	0.968074	0.00219294	0.0216736	0.00805955
ANKDD1A	0	0	0	0	0	0.967736	0.00205781	0.0231185	0.00708778
ANKDD1B	0	0	0	0	0	0.949455	0.0062591	0.023296	0.02099
ANKEF1	0	0	0	0	0	0.969708	0.001593	0.0232268	0.00547237
ANKFN1	0	0	0	0	0	0.972668	0.00100203	0.0228152	0.00351504
ANKFY1	0	0	0	0	1	0.89639	0.0177918	0.0199108	0.0659076
ANKH	0	0	0	0	0	0.955413	0.00482818	0.0238341	0.0159251
ANKHD1	0	0	0	0	1	0.976009	0.000956872	0.0189866	0.00404731
ANKHD1-EIF4EBP3	0	0	0	0	0	0.980972	3.21524e-05	0.0188578	0.000137622
ANKIB1	0	0	0	0	0	0.97441	0.000824016	0.0217245	0.00304113
ANKK1	0	0	0	0	0	0.962304	0.00325918	0.0234157	0.011021
ANKLE1	0	0	0	0	0	0.95276	0.00549736	0.0230288	0.0187143
ANKLE2	0	0	0	0	0	0.975505	0.000414851	0.0226071	0.00147294
ANKMY1	0	0	0	0	0	0.969805	0.00166474	0.0226711	0.00585956
ANKMY2	0	0	0	0	0	0.963656	0.00293682	0.0234964	0.00991074
ANKRA2	0	0	0	0	0	0.955665	0.00476793	0.0238411	0.015726
ANKRD1	0	0	0	0	0	0.957656	0.00430064	0.0238111	0.0142321
ANKRD10	0	0	0	0	0	0.963472	0.00289452	0.0241196	0.00951378
ANKRD11	1	0	0	0	32	8.59657e-49	0.266138	2.56522e-50	0.733862
ANKRD12	0	0	0	0	1	0.96555	0.00290555	0.0200069	0.011538
ANKRD13A	0	0	0	0	0	0.974661	0.000534624	0.0229348	0.00186945
ANKRD13B	0	0	0	0	0	0.97526	0.000374606	0.0230618	0.0013035
ANKRD13C	0	0	0	0	0	0.972049	0.00111727	0.0229382	0.00389578
ANKRD13D	0	0	0	0	0	0.974585	0.000480321	0.0232802	0.00165452
ANKRD16	0	0	0	0	0	0.964217	0.00277809	0.0237085	0.00929664
ANKRD17	0	0	0	1	0	0.957821	0.00450104	0.0192542	0.0184238
ANKRD18A	0	0	0	0	0	0.956124	0.00476191	0.0223593	0.016755
ANKRD18B	0	0	0	0	0	0.956268	0.00473022	0.0223441	0.0166574
ANKRD18DP	0	0	0	0	0	0.942286	0.00797197	0.0241847	0.0255573
ANKRD19P	0	0	0	0	0	0.942567	0.00790299	0.0241549	0.025375
ANKRD2	0	0	0	0	0	0.96003	0.00376011	0.0236521	0.0125581
ANKRD20A1	0	0	0	0	0	0.954549	0.00510364	0.0226486	0.0176988
ANKRD20A11P	0	0	0	0	0	0.940867	0.00832227	0.0243321	0.0264788
ANKRD20A12P	0	0	0	0	0	0.940384	0.00844233	0.0243811	0.026793
ANKRD20A19P	0	0	0	0	0	0.940434	0.0084297	0.024376	0.02676
ANKRD20A2	0	0	0	0	0	0.964913	0.00296534	0.0208053	0.0113161
ANKRD20A3	0	0	0	0	0	0.972029	0.0017184	0.01903	0.00722228
ANKRD20A4	0	0	0	0	0	0.953856	0.00525708	0.0227505	0.0181361
ANKRD20A5P	0	0	0	0	0	0.944856	0.00734634	0.0239039	0.0238933
ANKRD20A8P	0	0	0	0	0	0.947768	0.00665224	0.0235619	0.0220174
ANKRD22	0	0	0	0	0	0.951851	0.00565954	0.0240889	0.018401
ANKRD23	0	0	0	0	0	0.949775	0.00617195	0.0237057	0.0203469
ANKRD24	0	0	0	0	0	0.960379	0.00386177	0.0216899	0.0140695
ANKRD26	0	0	0	0	0	0.970469	0.00185556	0.0204184	0.00725677
ANKRD26P1	0	0	0	0	0	0.945292	0.00724142	0.0238543	0.0236119
ANKRD26P3	0	0	0	0	0	0.946613	0.00692565	0.0237008	0.0227603
ANKRD27	0	0	0	0	0	0.97376	0.00093105	0.0219029	0.0034059
ANKRD28	0	0	0	1	0	0.934457	0.00955342	0.0209834	0.0350066
ANKRD29	0	0	0	0	0	0.955283	0.00486825	0.0237083	0.0161403
ANKRD30A	0	0	0	0	0	0.962565	0.0034209	0.0212846	0.0127296
ANKRD30B	0	0	0	0	0	0.964406	0.00306254	0.0209088	0.011623
ANKRD30BL	0	0	0	0	0	0.941555	0.00815194	0.0242613	0.0260316
ANKRD30BP2	0	0	0	0	0	0.943227	0.00774164	0.0240841	0.0249475
ANKRD30BP3	0	0	0	0	0	0.941606	0.00813931	0.024256	0.0259984
ANKRD31	0	0	0	0	0	0.962287	0.00347628	0.0213364	0.0129005
ANKRD32	0	0	0	0	0	0.965708	0.00261618	0.0223925	0.00928364
ANKRD33	0	0	0	0	0	0.963643	0.00291413	0.023688	0.0097545
ANKRD33B	0	0	0	0	0	0.946835	0.0068748	0.023435	0.0228548
ANKRD34A	0	0	0	0	0	0.948483	0.00648751	0.0232977	0.0217321
ANKRD34B	0	0	0	0	0	0.95333	0.00531385	0.0239566	0.0173995
ANKRD34C	0	0	0	0	0	0.945118	0.00728345	0.0238743	0.0237247
ANKRD35	0	0	0	0	0	0.959946	0.00396174	0.0216144	0.0144776
ANKRD36	0	0	0	0	0	0.973541	0.00148508	0.0185668	0.00640729
ANKRD36B	0	0	0	0	0	0.966515	0.00266832	0.0204286	0.0103876
ANKRD36BP2	0	0	0	0	0	0.945367	0.00722347	0.0238458	0.0235636
ANKRD37	0	0	0	0	0	0.94211	0.00801509	0.0241975	0.0256772
ANKRD39	0	0	0	0	0	0.944273	0.00748701	0.0239076	0.024332
ANKRD40	0	0	0	0	0	0.957148	0.00441836	0.0238337	0.0146001
ANKRD42	0	0	0	0	0	0.960331	0.0036772	0.0237644	0.012227
ANKRD44	0	0	0	1	0	0.937548	0.00891772	0.021425	0.0321096
ANKRD45	0	0	0	0	0	0.951824	0.00566578	0.0240925	0.0184179
ANKRD46	0	0	0	0	0	0.955154	0.00489672	0.0237344	0.0162147
ANKRD49	0	0	0	0	0	0.955993	0.00464994	0.0243115	0.0150452
ANKRD50	0	0	0	0	0	0.975758	0.00052757	0.0217687	0.0019458
ANKRD52	0	0	0	0	0	0.977131	0.000218792	0.0218454	0.00080525
ANKRD53	0	0	0	0	0	0.958431	0.00416232	0.0233481	0.0140589
ANKRD54	0	0	0	0	0	0.958443	0.00413356	0.023625	0.0137983
ANKRD55	0	0	0	0	0	0.964887	0.00269553	0.0231884	0.00922905
ANKRD6	0	0	0	0	0	0.972975	0.000945462	0.0227528	0.00332674
ANKRD61	0	0	0	0	0	0.94379	0.00760451	0.0240226	0.0245829
ANKRD62	0	0	0	0	0	0.957252	0.00451718	0.0222161	0.0160152
ANKRD62P1-PARP4P3	0	0	0	0	0	0.942054	0.00802889	0.0242091	0.0257075
ANKRD63	0	0	0	0	0	0.947566	0.0067038	0.0232335	0.022497
ANKRD65	0	0	0	0	0	0.949189	0.00632544	0.0230893	0.0213963
ANKRD66	0	0	0	0	0	0.943431	0.00769193	0.0240619	0.0248155
ANKRD7	0	0	0	0	0	0.950103	0.00608675	0.0239047	0.0199058
ANKRD9	0	0	0	0	0	0.946523	0.00694773	0.0236388	0.0228905
ANKS1A	0	0	0	0	0	0.975467	0.000539868	0.0220258	0.00196732
ANKS1B	0	0	0	0	0	0.977175	0.000345229	0.021169	0.00131125
ANKS3	0	0	0	0	0	0.97124	0.00133759	0.0227173	0.00470545
ANKS4B	0	0	0	0	0	0.96177	0.00326586	0.0243496	0.0106141
ANKS6	0	0	0	0	0	0.974127	0.000673534	0.0228357	0.00236411
ANKUB1	0	0	0	0	0	0.951903	0.00568313	0.0233496	0.0190638
ANKZF1	0	0	0	0	0	0.975713	0.000439729	0.0222614	0.00158585
ANLN	0	0	0	0	0	0.977664	0.000157444	0.0215924	0.000586574
ANO1	0	0	0	0	0	0.978543	2.406e-05	0.0213419	9.07714e-05
ANO10	0	0	0	0	0	0.973534	0.000694865	0.0233912	0.00237961
ANO2	0	0	0	0	0	0.978158	9.00842e-05	0.0214136	0.000338591
ANO3	0	0	0	0	0	0.97801	0.000146243	0.0212909	0.000552755
ANO4	0	0	0	0	0	0.978468	0.000104996	0.0210251	0.000402056
ANO5	0	0	0	0	0	0.977147	0.000254451	0.0216539	0.00094479
ANO6	0	0	0	0	0	0.978092	8.55677e-05	0.021502	0.000320272
ANO7	0	0	0	0	0	0.974307	0.000962114	0.0210707	0.00366058
ANO8	0	0	0	0	0	0.978709	7.09991e-05	0.0209474	0.000272951
ANO9	0	0	0	0	0	0.970011	0.00170333	0.0221467	0.00613866
ANP32A	0	0	0	0	1	0.64136	0.0798746	0.0160444	0.262721
ANP32B	0	0	0	0	0	0.955726	0.00473938	0.0240157	0.0155191
ANP32C	0	0	0	0	0	0.942272	0.00797543	0.0241842	0.0255685
ANP32D	0	0	0	0	0	0.946535	0.00692939	0.0245786	0.0219575
ANP32E	0	0	0	0	0	0.95855	0.00408967	0.0238171	0.0135432
ANPEP	0	0	0	0	0	0.977863	8.37139e-05	0.021743	0.000309787
ANTXR1	0	0	0	0	0	0.974352	0.000577945	0.0230609	0.00200925
ANTXR2	0	0	0	0	0	0.971858	0.00110387	0.0232401	0.00379831
ANXA1	0	0	0	0	0	0.965161	0.00253746	0.0238539	0.00844786
ANXA10	0	0	0	0	0	0.960077	0.00378352	0.0233249	0.0128142
ANXA11	0	0	0	0	0	0.974285	0.000544592	0.0232963	0.00187404
ANXA13	0	0	0	0	0	0.967196	0.00209709	0.0236505	0.00705664
ANXA2	0	0	0	0	0	0.948301	0.00652714	0.0234862	0.0216852
ANXA2R	0	0	0	0	0	0.942015	0.00803842	0.0241986	0.0257482
ANXA3	0	0	0	0	0	0.965839	0.00240326	0.0236978	0.00805945
ANXA4	0	0	0	0	0	0.971048	0.00123756	0.0235082	0.00420627
ANXA5	0	0	0	0	0	0.96904	0.00164911	0.0237821	0.00552902
ANXA6	0	0	0	0	0	0.976311	0.000200831	0.02278	0.000708228
ANXA7	0	0	0	0	0	0.971151	0.00127982	0.0231518	0.00441733
ANXA8	0	0	0	0	0	0.953377	0.00536414	0.0228152	0.0184437
ANXA8L1	0	0	0	0	0	0.952455	0.00557112	0.0229456	0.0190281
ANXA8L2	0	0	0	0	0	0.946181	0.00702887	0.0237146	0.0230755
ANXA9	0	0	0	0	0	0.96088	0.00359228	0.0233796	0.0121481
AOAH	0	0	0	0	0	0.953166	0.00541125	0.02285	0.0185732
AOAH-IT1	0	0	0	0	0	0.939311	0.0087101	0.0244878	0.027491
AOC2	0	0	0	0	0	0.974132	0.000632102	0.0230362	0.00219939
AOC3	0	0	0	0	0	0.974728	0.000509205	0.0229859	0.00177674
AOX1	0	1	0	0	0	0.95998	0.000144551	0.039587	0.000288428
AOX2P	0	0	0	0	0	0.950348	0.00605124	0.0232354	0.0203651
AP1AR	0	0	0	0	0	0.957293	0.00440639	0.0235837	0.0147171
AP1B1	0	0	0	0	0	0.97771	2.10515e-05	0.0221931	7.63102e-05
AP1B1P1	0	0	0	0	0	0.940021	0.00853269	0.0244175	0.027029
AP1G1	0	0	0	0	0	0.977958	0.000104559	0.0215472	0.00039048
AP1G2	0	0	0	0	0	0.977541	7.58317e-05	0.0221074	0.000275903
AP1M1	0	0	0	1	0	0.941632	0.00806854	0.0224348	0.0278651
AP1M2	0	0	0	0	0	0.974214	0.00049431	0.0236134	0.00167804
AP1S1	0	0	0	0	0	0.960363	0.00360658	0.0243051	0.0117257
AP1S3	0	0	0	0	0	0.962038	0.0031813	0.0245034	0.0102773
AP2A1	0	0	0	0	0	0.978213	1.93059e-05	0.021696	7.16228e-05
AP2A2	0	0	0	1	0	0.973005	0.00115165	0.0215679	0.00427501
AP2B1	0	0	0	0	0	0.95535	0.00492757	0.0225279	0.0171942
AP2M1	0	0	0	1	0	0.835298	0.0327852	0.0201634	0.111754
AP2S1	0	0	0	0	0	0.962828	0.00300885	0.0243896	0.00977355
AP3B1	0	0	0	0	0	0.977077	0.000246384	0.021767	0.000910021
AP3B2	0	0	0	0	0	0.978397	1.15467e-05	0.0215484	4.31386e-05
AP3D1	0	0	0	0	0	0.979218	4.88073e-06	0.0207579	1.89448e-05
AP3M1	0	0	0	0	0	0.97021	0.00133987	0.0239913	0.00445843
AP3M2	0	0	0	0	0	0.971898	0.00097801	0.0238433	0.00328024
AP3S1	0	0	0	0	0	0.954938	0.00490755	0.0242579	0.0158962
AP3S2	0	0	0	0	0	0.959089	0.00392295	0.02419	0.012798
AP4B1	0	0	0	0	0	0.974493	0.000588943	0.0228518	0.00206652
AP4B1-AS1	0	0	0	0	0	0.940448	0.0084264	0.0243747	0.0267514
AP4E1	0	0	0	0	0	0.975309	0.000573796	0.0220262	0.00209059
AP4M1	0	0	0	0	0	0.971375	0.00120342	0.0232926	0.00412946
AP4S1	0	0	0	0	0	0.959269	0.00390165	0.0239954	0.0128342
AP5B1	0	0	0	0	0	0.950274	0.0060784	0.0228207	0.0208265
AP5M1	0	0	0	0	0	0.968637	0.00175736	0.0236938	0.00591145
AP5S1	0	0	0	0	0	0.955714	0.00471977	0.02428	0.0152865
AP5Z1	0	0	0	0	0	0.973945	0.000833715	0.0222141	0.00300768
APAF1	0	0	0	0	0	0.977167	0.000268032	0.0215659	0.000999297
APBA1	0	0	0	0	0	0.975533	0.000358603	0.0228486	0.00125981
APBA2	0	0	0	0	0	0.976097	0.000187365	0.0230635	0.000652474
APBA3	0	0	0	0	0	0.975075	0.000438358	0.0229541	0.0015322
APBB1	0	0	0	0	0	0.973883	0.000731656	0.0228161	0.00256968
APBB1IP	0	0	0	0	0	0.972567	0.000953747	0.0231876	0.00329159
APBB2	0	0	0	0	0	0.975427	0.000465961	0.0224405	0.00166656
APBB3	0	0	0	0	0	0.969807	0.00150916	0.0235757	0.00510816
APC	0	0	0	1	0	0.966774	0.0028088	0.0180141	0.0124034
APC2	0	0	0	0	0	0.981537	1.23724e-05	0.0183964	5.43169e-05
APCDD1	0	0	0	0	0	0.972967	0.000714118	0.0239302	0.00238908
APCDD1L	0	0	0	0	0	0.972364	0.000812167	0.0241307	0.00269285
APCDD1L-AS1	0	0	0	0	0	0.941268	0.00822282	0.0242909	0.0262179
APCS	0	0	0	0	1	0.582778	0.0951556	0.0148527	0.307213
APEH	0	0	0	0	0	0.974369	0.000625471	0.0228063	0.00219879
APEX1	0	0	0	0	0	0.968778	0.00169635	0.0238576	0.00566787
APH1A	0	0	0	0	0	0.967165	0.0020171	0.0241784	0.00663908
APH1B	0	0	0	0	0	0.963385	0.00291391	0.0241271	0.00957368
API5	0	0	0	0	0	0.969984	0.00158087	0.0229331	0.00550183
APIP	0	0	0	0	0	0.961294	0.00339955	0.0241902	0.0111159
APITD1	0	0	0	0	0	0.953766	0.00520434	0.0240417	0.0169883
APITD1-CORT	0	0	0	0	0	0.955817	0.00473569	0.023794	0.0156531
APLF	0	0	0	0	0	0.965762	0.0024083	0.0237836	0.00804659
APLNR	0	0	0	0	0	0.943036	0.00778805	0.0240865	0.0250894
APLP1	0	0	0	0	0	0.967575	0.00219063	0.0224741	0.00776033
APLP2	0	0	0	0	0	0.976417	0.000238281	0.0224933	0.000851096
APMAP	0	0	0	0	0	0.970818	0.00130378	0.0234339	0.0044443
APOA1	0	0	0	0	0	0.944259	0.00748994	0.0238147	0.0244361
APOA1BP	0	0	0	0	0	0.966983	0.00204526	0.0242654	0.00670636
APOA2	0	0	0	0	0	0.94107	0.00827192	0.0243113	0.0263468
APOA4	0	0	0	0	0	0.950738	0.00593782	0.0238372	0.0194868
APOA5	0	0	0	0	0	0.957666	0.00428623	0.0239388	0.014109
APOB	0	0	0	0	0	0.98248	6.13107e-06	0.0174854	2.83461e-05
APOBEC1	0	0	0	0	0	0.950714	0.00593511	0.0240298	0.0193213
APOBEC2	0	0	0	0	0	0.956937	0.00442811	0.0242681	0.0143672
APOBEC3A	0	0	0	0	0	0.943299	0.00772327	0.0240039	0.0249733
APOBEC3B	0	0	0	0	0	0.949984	0.00613843	0.0231613	0.0207166
APOBEC3C	0	0	0	0	0	0.944342	0.00747061	0.0239259	0.0242619
APOBEC3D	0	0	0	0	0	0.94967	0.00620978	0.0232442	0.0208757
APOBEC3F	0	0	0	0	0	0.950298	0.00606434	0.0231838	0.0204535
APOBEC3G	0	0	0	0	0	0.948508	0.00647863	0.0234693	0.0215442
APOBEC3H	0	0	0	0	0	0.945166	0.0072717	0.0238687	0.0236932
APOBEC4	0	0	0	0	0	0.943454	0.00768642	0.0240785	0.0247812
APOBR	0	0	0	0	0	0.952085	0.00565823	0.0229025	0.0193545
APOC1	0	0	0	0	0	0.940829	0.00833129	0.024319	0.0265207
APOC1P1	0	0	0	0	0	0.940197	0.00848881	0.0243999	0.0269144
APOC2	0	0	0	0	0	0.942466	0.00792768	0.0241656	0.0254403
APOC3	0	0	0	0	0	0.943089	0.00777533	0.024099	0.0250369
APOC4	0	0	0	0	0	0.941165	0.00824847	0.0243016	0.0262852
APOC4-APOC2	0	0	0	0	0	0.940897	0.00831479	0.024329	0.0264592
APOD	0	0	0	0	0	0.957442	0.00428986	0.0244396	0.0138283
APOE	0	0	0	0	0	0.959311	0.00387571	0.0241404	0.0126728
APOF	0	0	0	0	0	0.945992	0.00707293	0.0238895	0.0230456
APOH	0	0	0	0	0	0.960217	0.00369575	0.0238372	0.0122497
APOL1	0	0	0	0	0	0.949492	0.00624197	0.0236204	0.0206459
APOL2	0	0	0	0	0	0.946694	0.00690633	0.0237095	0.0226904
APOL3	0	0	0	0	0	0.950777	0.00593679	0.0236397	0.019647
APOL5	0	0	0	0	0	0.949072	0.00634827	0.0233315	0.0212481
APOL6	0	0	0	0	0	0.94372	0.00762187	0.0241063	0.0245517
APOLD1	0	0	0	0	0	0.944488	0.00743433	0.0237266	0.0243507
APOM	0	0	0	0	0	0.958252	0.00409995	0.0243992	0.0132492
APOPT1	0	0	0	0	0	0.952614	0.00547458	0.0241207	0.0177904
APP	0	0	0	0	0	0.976375	0.000316916	0.0221588	0.00114901
APPBP2	0	0	0	0	0	0.96179	0.0034198	0.0230481	0.0117423
APPL1	0	0	0	0	0	0.97359	0.00087254	0.0224197	0.00311774
APPL2	0	0	0	1	0	0.781616	0.0445335	0.0184278	0.155423
APRT	0	0	0	0	0	0.958886	0.0039728	0.0241753	0.0129658
APTX	0	0	0	0	0	0.969045	0.00168382	0.0235771	0.0056945
AQP1	0	0	0	0	0	0.969111	0.00154005	0.0242935	0.00505506
AQP10	0	0	0	0	0	0.964283	0.0026544	0.0244479	0.00861465
AQP11	0	0	0	0	0	0.960389	0.00361577	0.0241772	0.0118181
AQP12A	0	0	0	0	0	0.956676	0.00451456	0.0240064	0.0148034
AQP12B	0	0	0	0	0	0.958127	0.00416411	0.0240698	0.0136389
AQP2	0	0	0	0	0	0.966029	0.00224471	0.0244201	0.0073065
AQP3	0	0	0	0	0	0.96684	0.00211824	0.0240284	0.00701314
AQP4	0	0	0	0	0	0.961996	0.00321149	0.0243548	0.0104377
AQP4-AS1	0	0	0	0	0	0.942755	0.00785698	0.0241348	0.0252533
AQP5	0	0	0	0	0	0.95734	0.00432659	0.0243195	0.0140141
AQP6	0	0	0	0	0	0.962162	0.00315867	0.0244528	0.0102266
AQP7	0	0	0	0	0	0.964197	0.00270877	0.0242219	0.00887232
AQP7P1	0	0	0	0	0	0.940005	0.00853652	0.0244191	0.027039
AQP7P3	0	0	0	0	0	0.941155	0.00825093	0.0243026	0.0262917
AQP8	0	0	0	1	0	0.650847	0.0781907	0.0164527	0.25451
AQP9	0	0	0	0	0	0.961046	0.00344783	0.0242738	0.0112321
AQPEP	0	0	0	0	0	0.972934	0.000988298	0.0225732	0.00350498
AQR	0	0	0	0	0	0.9801	9.14412e-06	0.0198533	3.71439e-05
ARAP1	0	0	0	0	0	0.979057	0.000113769	0.0203792	0.00044973
ARAP2	0	0	0	0	0	0.978993	0.000181085	0.0201006	0.000725707
ARAP3	0	0	0	1	0	0.955254	0.0050196	0.0199554	0.0197713
ARC	0	0	0	0	0	0.947244	0.00677879	0.0233406	0.0226366
ARCN1	0	0	0	0	1	0.897936	0.0180222	0.0211832	0.062859
AREG	0	0	0	0	0	0.95849	0.00415439	0.0232841	0.0140716
AREL1	0	0	0	0	0	0.975342	0.00049928	0.0223679	0.00179137
ARF1	0	0	0	0	0	0.961548	0.00330082	0.0244854	0.0106658
ARF3	0	0	0	0	0	0.962695	0.00303731	0.0244121	0.00985555
ARF4	0	0	0	0	0	0.960859	0.00347904	0.0243788	0.0112827
ARF5	0	0	0	0	0	0.960922	0.0034577	0.0244283	0.0111915
ARF6	0	0	0	0	0	0.967149	0.00193502	0.0246759	0.00624042
ARFGAP1	0	0	0	0	0	0.972787	0.000919226	0.0231102	0.00318379
ARFGAP2	0	0	0	0	0	0.975257	0.000383633	0.0230222	0.0013372
ARFGAP3	0	0	0	0	0	0.973124	0.000834337	0.0231566	0.00288498
ARFGEF1	0	0	0	1	1	0.955942	0.0048729	0.0188343	0.0203506
ARFGEF2	0	0	0	1	0	0.980386	8.13626e-05	0.0191903	0.000342017
ARFIP1	0	0	0	0	0	0.966996	0.00209016	0.0239778	0.00693592
ARFIP2	0	0	0	0	0	0.970145	0.0014119	0.0236848	0.00475857
ARFRP1	0	0	0	0	0	0.947214	0.00678376	0.0235825	0.02242
ARG1	0	0	0	0	0	0.965733	0.00236176	0.0241263	0.00777876
ARG2	0	0	0	0	0	0.966693	0.00218948	0.0237999	0.00731748
ARGFX	0	0	0	0	0	0.946551	0.00694035	0.0237081	0.0228001
ARGLU1	0	0	0	0	1	0.719543	0.0594682	0.0172841	0.203705
ARHGAP1	0	0	0	0	0	0.970417	0.00132138	0.0238349	0.00442671
ARHGAP10	0	0	0	0	0	0.975054	0.000588883	0.0222322	0.00212512
ARHGAP11A	0	0	0	0	0	0.97375	0.000764842	0.0227969	0.00268813
ARHGAP11B	0	0	0	0	0	0.943667	0.00763433	0.0240361	0.0246623
ARHGAP12	0	0	0	0	0	0.975744	0.000422476	0.0223132	0.00152014
ARHGAP15	0	0	0	0	0	0.966251	0.00236386	0.0233294	0.00805594
ARHGAP17	0	0	0	0	0	0.97495	0.000528391	0.0226505	0.00187141
ARHGAP18	0	0	0	0	0	0.95579	0.00482256	0.0226225	0.0167651
ARHGAP19	0	0	0	0	0	0.951585	0.0057685	0.0230577	0.0195886
ARHGAP19-SLIT1	0	0	0	0	0	0.944548	0.00742069	0.0239385	0.0240924
ARHGAP20	0	0	0	0	0	0.971047	0.00147218	0.0221772	0.00530397
ARHGAP21	0	0	0	1	0	0.974166	0.0012675	0.0193035	0.00526326
ARHGAP22	0	0	0	0	0	0.975735	0.000316626	0.0228355	0.0011132
ARHGAP23	0	0	0	0	0	0.962183	0.00354763	0.0207034	0.0135663
ARHGAP24	0	0	0	1	0	0.830074	0.0332279	0.0193378	0.11736
ARHGAP25	0	0	0	0	0	0.969658	0.00160223	0.0232391	0.00550087
ARHGAP26	0	0	0	0	0	0.976983	0.000204022	0.02207	0.000743139
ARHGAP26-AS1	0	0	0	0	0	0.94088	0.00831911	0.0243308	0.0264705
ARHGAP27	0	0	0	0	0	0.975992	0.000490046	0.0217047	0.00181317
ARHGAP28	0	0	0	0	0	0.968114	0.00197659	0.02309	0.00681912
ARHGAP29	0	0	0	0	0	0.964952	0.0028897	0.0214744	0.0106843
ARHGAP30	0	0	0	0	0	0.974234	0.000679287	0.0226866	0.00240024
ARHGAP31	0	0	0	0	0	0.973822	0.000898602	0.0220079	0.00327171
ARHGAP32	0	0	0	1	0	0.942366	0.00769565	0.0197988	0.0301393
ARHGAP33	1	0	0	0	0	0.964782	0.000363804	0.0340049	0.000849303
ARHGAP35	0	0	0	0	0	0.977518	0.000112404	0.0219579	0.000411741
ARHGAP39	0	0	0	1	0	0.938216	0.00872413	0.0210207	0.0320395
ARHGAP40	0	0	0	0	0	0.953401	0.00536098	0.0227618	0.0184765
ARHGAP42	0	0	0	0	0	0.971816	0.00143338	0.0213935	0.0053576
ARHGAP44	0	0	0	0	0	0.97358	0.000923889	0.0221559	0.00334048
ARHGAP5	0	0	0	0	0	0.977003	0.000187126	0.0221304	0.000679748
ARHGAP8	0	0	0	0	0	0.952774	0.00548119	0.0233128	0.0184322
ARHGAP9	0	0	0	0	0	0.975419	0.000512924	0.0222144	0.00185318
ARHGDIA	0	0	0	0	0	0.963581	0.00287185	0.024099	0.00944843
ARHGDIB	0	0	0	0	0	0.958523	0.0040398	0.0243539	0.0130828
ARHGDIG	0	0	0	0	0	0.954004	0.0051469	0.0240512	0.0167983
ARHGEF1	0	0	0	0	0	0.976875	0.000298142	0.0217241	0.00110313
ARHGEF10	0	0	0	0	0	0.978962	2.47914e-05	0.0209182	9.54666e-05
ARHGEF10L	0	0	0	0	0	0.978514	2.93076e-05	0.021346	0.000110545
ARHGEF11	0	0	0	0	0	0.979029	0.000177774	0.0200801	0.00071319
ARHGEF12	0	0	0	0	0	0.979644	7.74552e-05	0.0199657	0.00031271
ARHGEF15	0	0	0	0	1	0.862594	0.0259791	0.0202159	0.0912106
ARHGEF16	0	0	0	0	0	0.975145	0.000463916	0.0227558	0.00163578
ARHGEF17	0	0	0	0	0	0.980376	6.91232e-05	0.0192659	0.000289424
ARHGEF18	0	0	0	0	0	0.977088	0.000176134	0.0220945	0.000640916
ARHGEF19	0	0	0	0	0	0.973437	0.000927485	0.0223051	0.00333056
ARHGEF2	0	0	0	0	1	0.939254	0.00840492	0.0202274	0.0321132
ARHGEF25	0	0	0	0	0	0.956893	0.00458498	0.0224209	0.0161011
ARHGEF26	0	0	0	0	0	0.975299	0.000539796	0.0222113	0.0019503
ARHGEF26-AS1	0	0	0	0	0	0.940027	0.00853125	0.024417	0.0270252
ARHGEF28	0	0	0	0	0	0.968679	0.00227786	0.0199354	0.00910732
ARHGEF3	0	0	0	0	0	0.975317	0.000451448	0.0226302	0.00160094
ARHGEF3-AS1	0	0	0	0	0	0.93957	0.0086454	0.0244624	0.0273227
ARHGEF33	0	0	0	0	0	0.956494	0.00469413	0.0220796	0.0167322
ARHGEF35	0	0	0	0	0	0.946091	0.00705022	0.0237622	0.0230971
ARHGEF37	0	0	0	0	0	0.968499	0.00182891	0.0234591	0.00621279
ARHGEF38	0	0	0	0	0	0.958271	0.00421232	0.0232004	0.014316
ARHGEF38-IT1	0	0	0	0	0	0.93959	0.00864039	0.0244604	0.0273096
ARHGEF39	0	0	0	0	0	0.962031	0.00329353	0.0236543	0.0110217
ARHGEF4	0	0	0	0	0	0.975891	0.000291408	0.0227913	0.00102669
ARHGEF40	0	0	0	0	0	0.978744	0.000299956	0.0197322	0.00122422
ARHGEF5	0	0	0	0	0	0.977363	0.000315888	0.0211183	0.00120292
ARHGEF7	0	0	0	0	0	0.975592	0.000415447	0.0225115	0.00148145
ARID1A	0	0	0	1	2	0.401105	0.113583	0.0078513	0.477461
ARID1B	0	0	0	0	30	1.56336e-45	0.192995	3.07636e-47	0.807005
ARID2	0	0	0	0	3	0.0191509	0.201868	0.000408569	0.778573
ARID3A	0	0	0	0	0	0.972182	0.00100658	0.0233657	0.00344608
ARID3B	0	0	0	0	0	0.968864	0.00168454	0.0238117	0.00563977
ARID3C	0	0	0	0	0	0.965159	0.00249964	0.0241072	0.00823449
ARID4A	0	0	0	0	0	0.977121	0.00035153	0.0211934	0.00133357
ARID4B	0	0	0	1	0	0.848657	0.0280819	0.0187659	0.104496
ARID5A	0	0	0	0	0	0.962228	0.00321244	0.023932	0.0106278
ARID5B	0	0	0	0	0	0.973822	0.000738093	0.0228522	0.00258803
ARIH1	0	0	0	0	0	0.972825	0.000994348	0.0226696	0.00351105
ARIH2	0	0	0	0	0	0.973392	0.000814392	0.0229519	0.00284191
ARIH2OS	0	0	0	0	0	0.943422	0.00769126	0.0237919	0.0250947
ARL1	0	0	0	0	0	0.962961	0.00300768	0.0241717	0.00985919
ARL10	0	0	0	0	0	0.958275	0.00415282	0.023833	0.0137392
ARL11	0	0	0	0	0	0.957251	0.00431493	0.0246415	0.0137924
ARL13B	0	0	0	0	0	0.964722	0.00270279	0.0234115	0.00916418
ARL14	0	0	0	0	0	0.955543	0.0047398	0.024516	0.0152009
ARL14EP	0	0	0	0	1	0.567803	0.0989556	0.0145049	0.318737
ARL14EPL	0	0	0	0	0	0.943126	0.0077663	0.024095	0.025013
ARL15	0	0	0	0	0	0.95279	0.00543348	0.0241039	0.0176724
ARL16	0	0	0	0	0	0.941821	0.00808418	0.0241098	0.0259848
ARL17A	0	0	0	0	0	0.946504	0.00695174	0.0237137	0.0228309
ARL17B	0	0	0	0	0	0.942379	0.00794921	0.0241749	0.0254972
ARL2	0	0	0	0	0	0.94384	0.00759241	0.024011	0.024557
ARL2-SNX15	0	0	0	0	0	0.943057	0.00778316	0.0241024	0.0250577
ARL2BP	0	0	0	0	0	0.94441	0.00745422	0.0239447	0.0241914
ARL3	0	0	0	0	0	0.959228	0.00387348	0.0243365	0.0125624
ARL4A	0	0	0	0	0	0.954718	0.00494311	0.0244712	0.0158682
ARL4C	0	0	0	0	0	0.967519	0.00185034	0.0246561	0.00597439
ARL4D	0	0	0	0	0	0.965649	0.00234256	0.0243709	0.00763741
ARL5A	0	0	0	0	0	0.957559	0.00428456	0.0242171	0.0139398
ARL5B	0	0	0	0	0	0.958115	0.00415607	0.0241758	0.0135527
ARL5C	0	0	0	0	0	0.955785	0.00469181	0.0244031	0.0151204
ARL6	0	0	0	0	0	0.957393	0.00433145	0.0241417	0.014134
ARL6IP1	0	0	0	0	0	0.954133	0.00511505	0.024063	0.0166885
ARL6IP4	0	0	0	0	0	0.965101	0.00263104	0.0233009	0.00896675
ARL6IP5	0	0	0	0	0	0.960235	0.00359154	0.0246715	0.0115019
ARL6IP6	0	0	0	0	0	0.948967	0.00635053	0.024149	0.0205338
ARL8A	0	0	0	0	0	0.963669	0.00286003	0.0240352	0.00943537
ARL8B	0	0	0	0	0	0.961448	0.00337798	0.0240735	0.0111007
ARL9	0	0	0	0	0	0.942064	0.00802653	0.0242081	0.0257013
ARMC1	0	0	0	0	0	0.960585	0.00358201	0.0240706	0.0117621
ARMC10	0	0	0	0	0	0.962004	0.00324141	0.0241145	0.01064
ARMC12	0	0	0	0	0	0.948289	0.00652993	0.0234979	0.0216834
ARMC2	0	0	0	0	0	0.973026	0.000878905	0.0230408	0.00305405
ARMC3	0	0	0	1	0	0.821738	0.0348146	0.0189002	0.124548
ARMC4	0	0	0	0	0	0.976352	0.000220458	0.0226458	0.000782079
ARMC5	0	0	0	0	0	0.96683	0.00231037	0.0227975	0.00806216
ARMC6	0	0	0	0	0	0.972428	0.000916987	0.0235378	0.00311718
ARMC7	0	0	0	0	0	0.961813	0.00321851	0.0246239	0.0103442
ARMC8	0	0	0	0	1	0.896142	0.0181284	0.0204897	0.0652394
ARMC9	0	0	0	0	0	0.972721	0.000943279	0.0230619	0.00327372
ARMS2	0	0	0	0	0	0.940767	0.00834708	0.0243423	0.0265438
ARNT	0	0	0	0	0	0.975121	0.000514927	0.0225307	0.00183374
ARNT2	0	0	0	0	0	0.972823	0.000933868	0.0229922	0.00325122
ARNTL	0	0	0	0	0	0.974822	0.000528075	0.0227918	0.00185845
ARNTL2	0	0	0	0	0	0.971163	0.00127947	0.0231393	0.00441853
ARPC1A	0	0	0	0	0	0.970049	0.001453	0.0235801	0.00491836
ARPC1B	0	0	0	0	0	0.968268	0.00185125	0.0236416	0.00623866
ARPC2	0	0	0	0	0	0.965238	0.00251348	0.023894	0.00835467
ARPC3	0	0	0	0	0	0.955969	0.00465468	0.024323	0.015053
ARPC4	0	0	0	0	0	0.945599	0.00716794	0.0238012	0.0234321
ARPC4-TTLL3	0	0	0	0	0	0.95278	0.00549767	0.0229046	0.0188173
ARPC5	0	0	0	0	0	0.955681	0.00470147	0.0245703	0.0150468
ARPC5L	0	0	0	0	0	0.953751	0.00518175	0.024405	0.0166625
ARPP19	0	0	0	0	0	0.949448	0.00621858	0.0245197	0.0198132
ARPP21	0	0	0	0	0	0.975775	0.000455813	0.0221143	0.00165489
ARRB1	0	0	0	0	0	0.972573	0.000854794	0.023684	0.00288826
ARRB2	1	0	0	0	0	0.958067	0.000903763	0.0392128	0.0018169
ARRDC1	0	0	0	0	0	0.966665	0.00218749	0.0238537	0.00729415
ARRDC2	0	0	0	0	0	0.973445	0.000752591	0.0232042	0.00259784
ARRDC3	0	0	0	0	0	0.966743	0.00218444	0.0237588	0.00731365
ARRDC3-AS1	0	0	0	0	0	0.940737	0.00835441	0.0243453	0.026563
ARRDC4	0	0	0	0	0	0.967774	0.00194172	0.0237823	0.00650151
ARRDC5	0	0	0	0	0	0.945256	0.00724874	0.0241459	0.0233494
ARSA	0	0	0	0	0	0.972282	0.000943185	0.0235736	0.00320088
ARSB	0	0	0	1	0	0.868342	0.024894	0.0206562	0.0861079
ARSG	0	0	0	0	0	0.948962	0.00637053	0.0234991	0.0211681
ARSI	1	0	0	0	0	0.958274	0.000713412	0.0395922	0.00142078
ARSJ	0	0	0	0	0	0.970235	0.0013525	0.023893	0.00451911
ARSK	0	0	0	0	0	0.969493	0.0016014	0.0234602	0.00544528
ART1	0	0	0	0	0	0.960583	0.00360393	0.0238885	0.0119242
ART3	0	0	0	0	0	0.956673	0.00454629	0.0236465	0.0151343
ART4	0	0	0	0	0	0.953091	0.00535132	0.0242577	0.0173003
ART5	0	0	0	0	0	0.961291	0.00340721	0.0241357	0.0111661
ARTN	0	0	0	0	0	0.949108	0.00632623	0.0238582	0.0207077
ARV1	0	0	0	0	0	0.954703	0.00498113	0.0240375	0.0162785
ARVCF	0	0	0	0	0	0.977309	0.000109772	0.0221835	0.000397925
AS3MT	0	0	0	0	0	0.946413	0.00697358	0.0236792	0.0229339
ASAH1	0	0	0	0	0	0.970039	0.0014818	0.0234321	0.00504751
ASAH2	0	0	0	0	0	0.974572	0.000624015	0.0225882	0.00221531
ASAH2B	0	0	0	0	0	0.94351	0.00767256	0.0240533	0.024764
ASAP1	0	0	0	0	0	0.977721	0.000210391	0.0212732	0.000795639
ASAP2	0	0	0	0	1	0.964638	0.00298494	0.0212022	0.0111745
ASAP3	0	0	0	0	0	0.976692	0.000328116	0.021768	0.00121136
ASB1	0	0	0	0	0	0.964554	0.00261437	0.024289	0.00854263
ASB10	0	0	0	0	0	0.968012	0.00188689	0.0237818	0.00631962
ASB13	0	0	0	0	0	0.966276	0.00222337	0.0241939	0.00730659
ASB14	0	0	0	0	0	0.948976	0.00636929	0.023412	0.0212429
ASB15	0	0	0	0	0	0.96866	0.0017995	0.0234154	0.00612532
ASB16	0	0	0	0	0	0.966265	0.00233735	0.0234841	0.00791323
ASB16-AS1	0	0	0	0	0	0.94015	0.0085006	0.0244046	0.0269452
ASB17	0	0	0	0	0	0.945566	0.00717327	0.0241569	0.0231034
ASB18	0	0	0	0	0	0.949283	0.0062931	0.0235646	0.0208597
ASB2	0	0	0	0	0	0.974632	0.000508174	0.023095	0.00176458
ASB3	0	0	0	0	0	0.948579	0.00646204	0.0234619	0.0214975
ASB4	0	0	0	0	0	0.964138	0.00274666	0.0240588	0.00905687
ASB5	0	0	0	0	0	0.960983	0.00352842	0.0237319	0.0117563
ASB6	0	0	0	0	0	0.953887	0.0051881	0.0238547	0.0170702
ASB7	0	0	0	0	0	0.966016	0.00238333	0.023559	0.00804116
ASB8	0	0	0	0	0	0.956797	0.00447509	0.0241238	0.0146044
ASCC1	0	0	0	0	0	0.969209	0.00166946	0.0234426	0.00567932
ASCC2	0	0	0	0	0	0.97491	0.000496696	0.0228496	0.00174375
ASCC3	0	0	0	1	2	0.909925	0.0132409	0.0164053	0.060429
ASCL1	0	0	0	0	0	0.943564	0.00765746	0.0238347	0.0249433
ASCL2	0	0	0	0	0	0.941817	0.00808257	0.0239792	0.026121
ASCL3	0	0	0	0	0	0.955281	0.00479992	0.0245538	0.0153658
ASCL4	0	0	0	0	0	0.962667	0.00302954	0.0245147	0.00978891
ASCL5	0	0	0	0	0	0.942894	0.00782035	0.0239091	0.0253767
ASF1A	0	0	0	0	0	0.956351	0.00455945	0.0243627	0.0147269
ASF1B	0	0	0	0	0	0.963124	0.00292259	0.0244992	0.00945381
ASGR1	0	0	0	0	0	0.962921	0.00305042	0.023927	0.0101011
ASGR2	0	0	0	0	0	0.952742	0.00545843	0.0238831	0.0179167
ASH1L	0	0	0	0	2	0.745332	0.043257	0.0133973	0.198014
ASH2L	0	0	0	0	0	0.972592	0.00100454	0.0228914	0.00351184
ASIC1	0	0	0	0	0	0.974849	0.000566292	0.0225718	0.00201242
ASIC2	0	0	0	1	1	0.209882	0.175714	0.00497931	0.609425
ASIC3	0	0	0	0	0	0.95304	0.00544682	0.0226795	0.0188334
ASIC4	0	0	0	0	0	0.972663	0.000905222	0.0233258	0.0031059
ASIC5	0	0	0	0	0	0.960118	0.00372483	0.0237856	0.0123716
ASIP	0	0	0	0	0	0.948841	0.0063718	0.0243947	0.0203924
ASL	0	0	0	0	0	0.975114	0.000381008	0.0231867	0.00131843
ASNA1	0	0	0	0	0	0.969498	0.00142919	0.0244003	0.0046725
ASNS	0	0	0	0	0	0.973543	0.000700648	0.0233532	0.00240334
ASNSD1	0	0	0	0	0	0.973214	0.00073012	0.0235758	0.00247996
ASPA	0	0	0	0	0	0.963706	0.00280189	0.0243791	0.00911352
ASPDH	0	0	0	0	0	0.957923	0.00424983	0.0236831	0.014144
ASPG	0	0	0	0	0	0.971519	0.00117938	0.0232453	0.00405579
ASPH	0	0	0	0	0	0.976112	0.000468258	0.0216854	0.00173431
ASPHD1	0	0	0	0	0	0.961407	0.00339298	0.0240305	0.0111695
ASPHD2	0	0	0	0	0	0.964234	0.00272439	0.0240563	0.00898528
ASPM	0	0	0	0	0	0.984157	1.19352e-06	0.0158361	6.10315e-06
ASPN	0	0	0	0	0	0.963086	0.00302439	0.023833	0.0100562
ASPRV1	0	0	0	0	0	0.942124	0.00801119	0.0241591	0.0257058
ASPSCR1	0	0	0	0	0	0.974037	0.000698854	0.0228085	0.00245568
ASRGL1	0	0	0	0	0	0.966088	0.00225857	0.0242503	0.00740355
ASS1	0	0	0	0	0	0.950978	0.00590732	0.0231278	0.0199864
ASTE1	0	0	0	0	0	0.967558	0.00202962	0.0235519	0.00686076
ASTL	0	0	0	0	0	0.962278	0.00320901	0.023868	0.0106454
ASTN1	0	0	0	0	0	0.961086	0.00372348	0.0214853	0.0137049
ASTN2	0	0	0	0	0	0.970031	0.00183403	0.0212443	0.00689061
ASUN	0	0	0	0	0	0.974404	0.000684935	0.0224666	0.00244433
ASXL1	0	0	0	0	4	0.000920063	0.211537	2.03352e-05	0.787522
ASXL2	0	0	0	0	1	0.911944	0.0146209	0.0208725	0.0525625
ASXL3	0	0	0	0	14	2.20141e-20	0.208096	4.75994e-22	0.791904
ASZ1	0	0	0	0	0	0.96179	0.00335942	0.0235714	0.0112789
ATAD1	0	0	0	0	0	0.964882	0.00260211	0.0238559	0.00865989
ATAD2	0	0	0	0	0	0.978402	0.000320813	0.0199853	0.00129231
ATAD2B	0	0	0	0	0	0.968913	0.00215853	0.0205581	0.00837082
ATAD3A	0	0	0	0	0	0.977707	7.21746e-05	0.0219566	0.000264445
ATAD3B	0	0	0	0	0	0.97751	7.6066e-05	0.0221375	0.000276371
ATAD3C	0	0	0	1	0	0.819155	0.036576	0.0198078	0.124461
ATAD5	0	0	0	0	0	0.975411	0.0007271	0.0210959	0.00276625
ATAT1	0	0	0	0	0	0.965381	0.00267081	0.0225329	0.00941528
ATCAY	0	0	0	0	0	0.96726	0.00202452	0.0240024	0.00671303
ATE1	0	0	0	0	0	0.973139	0.000871858	0.0229463	0.0030424
ATF1	0	0	0	0	0	0.956967	0.0044546	0.0239049	0.0146733
ATF2	0	0	0	0	0	0.969149	0.00172172	0.0232151	0.0059141
ATF3	0	0	0	0	0	0.947182	0.00678839	0.0238039	0.0222259
ATF4	0	0	0	0	0	0.957057	0.00440778	0.0241808	0.0143547
ATF5	0	0	0	0	0	0.956958	0.00442568	0.0242411	0.0143757
ATF6	0	0	0	0	0	0.96949	0.0016804	0.023002	0.00582771
ATF6B	0	0	0	0	0	0.954557	0.00510431	0.0225945	0.0177437
ATF7	0	0	0	0	0	0.972573	0.0008809	0.0235534	0.00299297
ATF7IP	0	0	0	0	0	0.97023	0.00168642	0.0219496	0.00613368
ATF7IP2	0	0	0	0	0	0.956509	0.00462627	0.0231085	0.0157563
ATG10	0	0	0	0	0	0.955132	0.00489279	0.0238577	0.0161176
ATG12	0	0	1	0	0	0.572378	0.0705352	0.347528	0.00955886
ATG13	0	0	0	0	0	0.962039	0.00332104	0.0234107	0.0112295
ATG14	0	0	0	0	0	0.958265	0.0042316	0.0229912	0.0145123
ATG16L1	0	0	0	0	0	0.971257	0.00138066	0.0224473	0.00491547
ATG16L2	0	0	0	0	0	0.965183	0.00268616	0.0227557	0.00937475
ATG2A	0	0	0	0	0	0.981167	4.36341e-06	0.0188098	1.8728e-05
ATG2B	0	0	0	0	0	0.980023	0.000121353	0.0193495	0.000505738
ATG3	0	0	0	0	0	0.96793	0.00188296	0.023916	0.00627055
ATG4B	0	0	0	0	0	0.972596	0.000866553	0.0235985	0.00293867
ATG4C	0	0	0	0	0	0.966652	0.00224759	0.0234894	0.00761069
ATG4D	0	0	0	0	0	0.970439	0.00136758	0.0235578	0.00463546
ATG5	0	0	0	0	0	0.964185	0.00273849	0.0240384	0.00903805
ATG7	0	0	0	1	0	0.895561	0.0186562	0.0213295	0.0644532
ATG9A	0	0	0	0	0	0.975073	0.000432119	0.022987	0.00150822
ATG9B	0	0	0	0	0	0.946509	0.00695055	0.0237131	0.0228277
ATHL1	0	0	0	0	0	0.974053	0.000723901	0.0226631	0.00256006
ATIC	0	0	0	0	0	0.975448	0.000297052	0.0232284	0.00102642
ATL1	0	0	0	0	0	0.971195	0.00124889	0.0232669	0.00428943
ATL2	0	0	0	0	0	0.974812	0.000567283	0.0226077	0.00201267
ATL3	0	0	0	0	0	0.971615	0.00117512	0.0231526	0.00405773
ATM	0	0	0	0	0	0.983585	1.9601e-06	0.0164036	9.6707e-06
ATMIN	0	0	0	0	0	0.960536	0.00366256	0.0234653	0.0123362
ATN1	0	0	0	0	0	0.957948	0.0043955	0.0216625	0.0159937
ATOH1	0	0	0	0	0	0.95823	0.00410876	0.024366	0.0132955
ATOH7	0	0	0	0	0	0.958956	0.00392631	0.0244435	0.0126744
ATOH8	0	0	0	0	0	0.957457	0.00433494	0.0239461	0.0142618
ATOX1	0	0	0	0	0	0.940458	0.00842382	0.0243704	0.0267481
ATP10A	0	0	0	0	0	0.979127	1.58822e-05	0.0207955	6.15302e-05
ATP10B	0	0	0	1	0	0.974154	0.00105115	0.0207303	0.0040644
ATP10D	0	0	0	0	0	0.978987	3.92501e-05	0.0208218	0.000151847
ATP11A	0	0	0	0	0	0.97917	2.31585e-05	0.0207165	9.00659e-05
ATP11B	0	0	0	0	0	0.978445	9.04409e-05	0.0211196	0.000344765
ATP12A	0	0	0	0	0	0.977374	6.47122e-05	0.0223284	0.000233075
ATP13A1	0	0	0	0	0	0.97925	2.11877e-05	0.0206458	8.269e-05
ATP13A2	0	0	0	0	0	0.979164	2.79257e-05	0.0206998	0.000108693
ATP13A3	0	0	0	0	0	0.9777	0.000161712	0.0215345	0.000604117
ATP13A4	0	0	0	0	0	0.977501	0.000161758	0.0217387	0.000598492
ATP13A5	0	0	0	0	0	0.977708	0.000158161	0.0215434	0.000590612
ATP1A1	0	0	0	1	0	0.963595	0.0031632	0.021667	0.0115752
ATP1A1OS	0	0	0	0	0	0.940791	0.00834119	0.0243399	0.0265284
ATP1A2	0	0	0	1	0	0.974711	0.00076284	0.0217074	0.00281845
ATP1A3	0	0	0	3	0	0.302733	0.148095	0.0068016	0.542371
ATP1A4	0	0	0	0	0	0.97825	2.9353e-05	0.0216112	0.000109328
ATP1B1	0	0	0	0	0	0.967567	0.00200092	0.0237152	0.00671727
ATP1B2	0	0	0	0	0	0.966349	0.00227326	0.0237748	0.00760282
ATP1B3	0	0	0	0	0	0.965195	0.00249536	0.0240802	0.00822992
ATP2A1	0	0	0	0	0	0.978265	1.78999e-05	0.0216503	6.65503e-05
ATP2A2	0	0	0	0	0	0.977498	9.52001e-05	0.0220594	0.000347111
ATP2A3	0	0	0	0	0	0.978832	2.36259e-06	0.021157	8.99395e-06
ATP2B1	0	0	0	0	0	0.978293	2.84967e-05	0.0215719	0.000106337
ATP2B2	0	0	0	1	0	0.978132	6.56772e-05	0.0215575	0.000245201
ATP2B4	0	0	0	0	0	0.978457	3.41112e-05	0.0213809	0.000128446
ATP2C1	0	0	0	0	0	0.977864	9.45043e-05	0.0216914	0.00035055
ATP2C2	0	0	0	0	0	0.977599	5.15129e-05	0.0221628	0.000186965
ATP4A	0	0	0	0	0	0.977576	6.26888e-05	0.0221336	0.000227822
ATP4B	0	0	0	0	0	0.963318	0.00291977	0.0241978	0.00956421
ATP5A1	0	0	0	0	0	0.975655	0.000250226	0.0232297	0.000864754
ATP5B	0	0	0	0	0	0.972304	0.000850954	0.0240095	0.00283552
ATP5C1	0	0	0	0	0	0.963539	0.00290867	0.0239057	0.0096465
ATP5D	0	0	0	0	0	0.960186	0.0036427	0.0243547	0.0118169
ATP5E	0	0	0	0	0	0.941021	0.00828393	0.0243141	0.0263806
ATP5F1	0	0	0	0	0	0.96337	0.00292272	0.0240907	0.00961699
ATP5G1	0	0	0	0	0	0.948743	0.00639448	0.0244252	0.0204373
ATP5G2	0	0	0	0	0	0.951489	0.00574216	0.0241636	0.0186048
ATP5G3	0	0	0	0	0	0.951892	0.00563841	0.0242829	0.0181866
ATP5H	0	0	0	0	0	0.949806	0.0061465	0.0241868	0.0198606
ATP5I	0	0	0	0	0	0.940766	0.00834652	0.0243129	0.0265741
ATP5J	0	0	0	0	0	0.949689	0.00617174	0.0242571	0.0198819
ATP5J2	0	0	0	0	0	0.942506	0.00791932	0.0242732	0.0253019
ATP5J2-PTCD1	0	0	0	0	0	0.974617	0.000461644	0.0233351	0.0015865
ATP5L	0	0	0	0	0	0.947122	0.00679308	0.0242932	0.0217919
ATP5L2	0	0	0	0	0	0.940475	0.00841864	0.0243291	0.0267775
ATP5O	0	0	0	0	0	0.95733	0.00433871	0.0242206	0.0141106
ATP5S	0	0	0	0	0	0.961245	0.00340167	0.0242654	0.0110878
ATP5SL	0	0	0	0	0	0.960962	0.00355871	0.0235103	0.0119688
ATP6AP1L	0	0	0	0	0	0.953463	0.00527855	0.0240139	0.017245
ATP6V0A1	0	0	0	2	0	0.650261	0.0711814	0.0144188	0.264139
ATP6V0A2	0	0	0	0	0	0.976926	0.000181225	0.0222378	0.000655084
ATP6V0A4	0	0	0	0	0	0.977876	8.47705e-05	0.0217256	0.000313953
ATP6V0B	0	0	0	0	0	0.963346	0.00288035	0.0244264	0.00934708
ATP6V0C	0	0	0	0	1	0.733788	0.0584606	0.0186675	0.189084
ATP6V0D1	0	0	0	0	0	0.974103	0.000453992	0.0239215	0.00152115
ATP6V0D2	0	0	0	0	0	0.9654	0.00248351	0.0238414	0.00827463
ATP6V0E1	0	0	0	0	0	0.941216	0.00823542	0.0242728	0.0262762
ATP6V0E2	0	0	0	0	0	0.944424	0.00745032	0.0238241	0.0243015
ATP6V0E2-AS1	0	0	0	0	0	0.940042	0.00852732	0.0244154	0.027015
ATP6V1A	0	0	0	1	0	0.913314	0.0144984	0.0214917	0.0506963
ATP6V1B1	0	0	0	1	0	0.908621	0.015636	0.0215851	0.0541579
ATP6V1B2	0	0	0	1	0	0.871425	0.0239793	0.0204282	0.0841676
ATP6V1C1	0	0	0	0	0	0.967931	0.00193271	0.0236191	0.00651712
ATP6V1C2	0	0	0	1	0	0.701387	0.0641858	0.01704	0.217387
ATP6V1D	0	0	0	0	0	0.961957	0.0033115	0.0236479	0.0110839
ATP6V1E1	0	0	0	0	0	0.957415	0.00433054	0.0240977	0.0141571
ATP6V1E2	0	0	0	0	0	0.959649	0.00380658	0.0240417	0.0125023
ATP6V1F	0	0	0	0	0	0.954846	0.00489936	0.0246208	0.0156343
ATP6V1G1	0	0	0	0	0	0.947314	0.00674277	0.0244247	0.0215185
ATP6V1G2	0	0	0	0	0	0.944128	0.00752242	0.0239832	0.0243663
ATP6V1G2-DDX39B	0	0	0	0	0	0.943764	0.00761071	0.0240254	0.0245994
ATP6V1G3	0	0	0	0	0	0.950236	0.00605062	0.0240096	0.019704
ATP6V1H	0	0	0	0	0	0.972587	0.000957417	0.023145	0.00331039
ATP7B	0	0	0	0	0	0.977694	2.07113e-05	0.0222106	7.50167e-05
ATP8A1	0	0	0	0	0	0.979317	5.28505e-05	0.0204221	0.000208535
ATP8A2	0	0	0	0	0	0.979055	3.93052e-05	0.0207533	0.000152573
ATP8B1	0	0	0	0	0	0.978902	3.3944e-05	0.0209336	0.000130607
ATP8B2	0	0	0	0	0	0.978417	2.67803e-05	0.0214556	0.000100486
ATP8B3	0	0	0	0	0	0.978838	4.17e-05	0.0209596	0.000160241
ATP8B4	0	0	0	0	0	0.978503	5.12314e-05	0.0212516	0.000194095
ATP8B5P	0	0	0	0	0	0.94678	0.00688613	0.023681	0.0226533
ATP9A	0	0	0	0	0	0.979152	6.78719e-06	0.0208147	2.62711e-05
ATP9B	0	0	0	0	0	0.978695	1.78866e-05	0.0212197	6.78805e-05
ATPAF1	0	0	0	0	0	0.962105	0.00326409	0.0237516	0.0108792
ATPAF2	0	0	0	0	0	0.96326	0.00293032	0.0242209	0.00958906
ATPBD4	0	0	0	0	0	0.963432	0.00291473	0.024043	0.00961032
ATPBD4-AS1	0	0	0	0	0	0.939578	0.00864327	0.0244615	0.0273171
ATPIF1	0	0	0	0	0	0.955164	0.00486166	0.0241568	0.0158172
ATR	0	0	0	0	1	0.979442	0.000508767	0.0177371	0.00231166
ATRAID	0	0	0	0	0	0.961175	0.00345318	0.0239858	0.0113861
ATRIP	0	0	0	0	0	0.970771	0.00138415	0.0230483	0.00479697
ATRN	0	0	0	0	0	0.979778	2.84752e-05	0.0200788	0.000114331
ATRNL1	0	0	0	0	1	0.965234	0.00296163	0.0201054	0.0116993
ATXN1	0	0	0	0	0	0.96552	0.00251805	0.0234209	0.00854143
ATXN10	0	0	0	0	0	0.960684	0.00362931	0.0234556	0.0122311
ATXN1L	0	0	0	0	0	0.950156	0.00609552	0.0232605	0.0204878
ATXN2	0	0	0	0	0	0.973148	0.00114609	0.0214213	0.0042841
ATXN2L	1	0	0	0	0	0.958478	0.0016411	0.0363176	0.00356377
ATXN3	0	0	0	0	0	0.966468	0.0023094	0.0233618	0.00786118
ATXN7	0	0	0	0	0	0.971952	0.0011688	0.0227755	0.00410418
ATXN7L1	0	0	0	0	0	0.966232	0.00240905	0.0230501	0.00830924
ATXN7L2	0	0	0	0	0	0.960794	0.00359646	0.0235216	0.0120878
ATXN7L3	0	0	0	0	0	0.957666	0.0043286	0.0234772	0.0145285
ATXN7L3B	0	0	0	0	0	0.939906	0.00856	0.0243757	0.0271587
ATXN8OS	0	0	0	0	0	0.940407	0.00843661	0.0243788	0.026778
AUH	0	0	0	0	0	0.966809	0.00218626	0.0236517	0.00735339
AUNIP	0	0	0	0	0	0.945448	0.00720358	0.0239252	0.0234227
AUP1	0	0	0	0	0	0.962423	0.00322417	0.0234782	0.0108749
AURKA	0	0	0	0	0	0.965187	0.00254358	0.0237718	0.00849773
AURKAIP1	0	0	0	0	0	0.956433	0.0045395	0.0243662	0.0146616
AURKB	0	0	0	0	0	0.964779	0.00263475	0.0237972	0.00878921
AURKC	0	0	0	0	0	0.961576	0.00333327	0.024186	0.0109043
AUTS2	0	0	1	0	4	6.28751e-05	0.866005	3.34602e-05	0.133899
AVEN	0	0	0	0	0	0.955773	0.00477232	0.0234509	0.0160042
AVIL	0	0	0	0	0	0.977217	0.000160129	0.0220382	0.000584241
AVL9	0	0	0	0	0	0.972464	0.000976911	0.0231881	0.00337109
AVP	0	0	0	0	0	0.961956	0.00320667	0.0244611	0.0103763
AVPI1	0	0	0	0	0	0.941389	0.00819307	0.0242785	0.0261397
AVPR1A	0	0	0	0	0	0.972766	0.000693818	0.02425	0.00229008
AVPR1B	0	0	0	0	0	0.943796	0.00760311	0.024022	0.0245792
AXDND1	0	0	0	0	0	0.97079	0.00161926	0.0216036	0.00598721
AXIN1	0	0	0	0	0	0.976581	0.000232321	0.0223513	0.000835219
AXIN2	0	0	0	0	0	0.975736	0.000336257	0.0227411	0.00118714
AXL	0	0	0	0	0	0.974445	0.000645074	0.0226237	0.00228619
AZGP1	0	0	0	0	0	0.944208	0.00750302	0.0239764	0.0243123
AZGP1P1	0	0	0	0	0	0.939135	0.00875436	0.0245051	0.0276059
AZI1	0	0	0	3	0	0.0278156	0.201893	0.000600345	0.769691
AZI2	0	0	0	0	0	0.957789	0.00430673	0.0233995	0.014505
AZIN1	0	0	0	0	0	0.967282	0.00205716	0.0237735	0.0068871
AZU1	0	0	0	0	0	0.944657	0.00739455	0.0239264	0.0240224
B2M	0	0	0	0	0	0.949677	0.00617645	0.0242141	0.0199322
B3GALNT1	0	0	0	0	0	0.957122	0.00442292	0.0238502	0.0146047
B3GALNT2	0	0	0	0	0	0.969094	0.00175264	0.0231042	0.00604889
B3GALT1	0	0	0	0	0	0.965137	0.00249076	0.0241976	0.00817439
B3GALT2	0	0	0	0	0	0.965428	0.00244912	0.0240251	0.0080979
B3GALT4	0	0	0	0	0	0.9608	0.00357793	0.0236748	0.0119477
B3GALT5	0	0	0	0	0	0.963932	0.00274888	0.0243734	0.00894526
B3GALT6	0	0	0	0	0	0.94355	0.00765859	0.023648	0.0251436
B3GALTL	0	0	0	0	0	0.97137	0.00117216	0.0234649	0.00399265
B3GAT1	0	0	0	0	0	0.97204	0.00095445	0.0237977	0.00320782
B3GAT2	0	0	0	0	0	0.970522	0.00124576	0.0241051	0.00412706
B3GAT3	0	0	0	0	0	0.968586	0.00170852	0.0240415	0.00566376
B3GNT1	0	0	0	0	0	0.968465	0.00174776	0.0239795	0.0058081
B3GNT2	0	0	0	0	0	0.966039	0.0022716	0.024241	0.00744875
B3GNT3	0	0	0	0	0	0.963125	0.00296757	0.0241827	0.00972494
B3GNT4	0	0	0	0	0	0.962155	0.00318624	0.0242612	0.0103973
B3GNT5	0	0	0	0	0	0.963674	0.00282199	0.0242929	0.00921115
B3GNT6	0	0	0	0	0	0.95005	0.00610614	0.0237236	0.0201206
B3GNT7	0	0	0	0	0	0.971846	0.000902035	0.0242813	0.00297068
B3GNT8	0	0	0	0	0	0.963381	0.00295182	0.0238602	0.00980669
B3GNT9	0	0	0	0	0	0.946503	0.00695376	0.0233035	0.0232395
B3GNTL1	0	0	0	0	0	0.970146	0.00150061	0.0231874	0.00516606
B4GALNT1	0	0	0	1	0	0.892112	0.0194251	0.0211987	0.0672637
B4GALNT2	0	0	0	0	0	0.969127	0.00167918	0.0234949	0.00569917
B4GALNT3	0	0	0	0	0	0.977918	9.30605e-05	0.0216431	0.000345984
B4GALNT4	0	0	0	0	0	0.977439	0.000350284	0.0208601	0.00135052
B4GALT1	0	0	0	0	1	0.859388	0.0276508	0.0213411	0.0916198
B4GALT2	0	0	0	0	0	0.973322	0.000662565	0.0237849	0.00223096
B4GALT3	0	0	0	0	0	0.970616	0.00134861	0.0234409	0.00459482
B4GALT4	0	0	0	0	0	0.96764	0.00195749	0.0238741	0.0065282
B4GALT5	0	0	0	0	0	0.968819	0.00167082	0.0239481	0.00556173
B4GALT6	0	0	0	0	0	0.970715	0.00124911	0.0238534	0.00418265
B4GALT7	0	0	0	0	0	0.968786	0.00161951	0.0242761	0.0053179
B9D1	0	0	0	0	0	0.964867	0.00262724	0.0237073	0.00879818
B9D2	0	0	0	0	0	0.959271	0.00385909	0.0243713	0.0124984
BAALC	0	0	0	0	0	0.942897	0.00782156	0.0240504	0.0252315
BAAT	0	0	0	0	0	0.964722	0.00262757	0.023936	0.0087139
BABAM1	0	0	0	0	0	0.955759	0.00472502	0.0240927	0.0154232
BACE1	0	0	0	0	0	0.96994	0.00150296	0.0234402	0.00511729
BACE2	0	0	0	0	0	0.969265	0.00159284	0.0238061	0.00533621
BACH1	0	0	0	0	0	0.9667	0.0022753	0.0232354	0.00778911
BACH2	0	0	0	0	0	0.968054	0.00195091	0.0233364	0.00665903
BAD	0	0	0	0	0	0.961706	0.00327887	0.0243673	0.010648
BAG1	0	0	0	0	0	0.953842	0.00520299	0.0237916	0.0171638
BAG2	0	0	0	0	0	0.951791	0.00565286	0.0244491	0.0181074
BAG3	0	0	0	0	0	0.96768	0.00198696	0.0236415	0.00669196
BAG4	0	0	0	0	0	0.95658	0.00457539	0.0235559	0.0152882
BAG5	0	0	0	0	0	0.948888	0.00638067	0.0237924	0.0209387
BAG6	0	0	0	0	0	0.972996	0.00112393	0.0217411	0.00413884
BAGE2	0	0	0	0	0	0.944057	0.00753973	0.0239932	0.0244103
BAGE3	0	0	0	0	0	0.944057	0.00753973	0.0239932	0.0244103
BAGE4	0	0	0	0	0	0.941843	0.00808084	0.0242312	0.0258445
BAHD1	0	0	0	0	0	0.970127	0.00158577	0.0227142	0.00557286
BAI1	0	0	0	0	0	0.965008	0.00301298	0.020041	0.0119375
BAI2	0	0	0	0	0	0.977377	0.000483631	0.0202152	0.00192401
BAI3	0	0	0	0	0	0.97945	8.97025e-05	0.0201009	0.00035965
BAIAP2	0	0	0	1	0	0.851589	0.0287634	0.0202837	0.0993642
BAIAP2-AS1	0	0	0	0	0	0.939119	0.00875821	0.0245066	0.027616
BAIAP2L1	0	0	0	0	0	0.973148	0.000827942	0.023162	0.00286226
BAIAP2L2	0	0	0	0	0	0.965461	0.0025687	0.0231595	0.00881105
BAIAP3	1	0	0	0	0	0.964073	0.000397714	0.0346182	0.000911347
BAK1	0	0	0	0	0	0.958496	0.00407169	0.024117	0.0133153
BAMBI	0	0	0	0	0	0.95377	0.00519665	0.0241368	0.0168965
BANCR	0	0	0	0	0	0.940044	0.00852699	0.0244152	0.0270141
BANF1	0	0	0	0	0	0.942339	0.00795902	0.0241791	0.0255231
BANF2	0	0	0	0	0	0.942261	0.00797816	0.0241874	0.0255737
BANK1	0	0	0	0	0	0.962828	0.00324802	0.0224741	0.0114496
BANP	0	0	0	0	0	0.952732	0.0055142	0.0227671	0.0189869
BAP1	0	0	0	1	0	0.801902	0.0401757	0.0190949	0.138828
BARD1	0	0	0	0	0	0.970021	0.00153366	0.0231595	0.00528554
BARHL1	0	0	0	0	0	0.963859	0.00279802	0.0241567	0.00918617
BARHL2	0	0	0	0	0	0.958847	0.00398902	0.0241108	0.013053
BARX1	0	0	0	0	0	0.960238	0.00364155	0.0242603	0.0118598
BARX2	0	0	0	0	0	0.957229	0.00437652	0.0240794	0.0143155
BASP1	0	0	0	0	0	0.941354	0.00820165	0.0242821	0.0261623
BATF	0	0	0	0	0	0.954546	0.00498188	0.0245042	0.0159683
BATF2	0	0	0	0	0	0.950167	0.00605906	0.0241956	0.0195784
BATF3	0	0	0	0	0	0.951552	0.00572606	0.0241848	0.0185376
BAX	0	0	0	0	0	0.955166	0.00489232	0.0237574	0.0161846
BAZ1A	0	0	0	0	0	0.979791	9.99344e-05	0.0197005	0.000408957
BAZ1B	0	0	0	0	0	0.974759	0.000883311	0.0209813	0.00337664
BAZ2A	0	0	0	0	0	0.980098	4.58587e-05	0.0196677	0.000188038
BAZ2B	0	0	0	0	1	0.776771	0.0402365	0.0153395	0.167653
BBC3	0	0	0	0	0	0.949096	0.0063414	0.023393	0.0211698
BBIP1	0	0	0	0	0	0.942823	0.0078402	0.0241275	0.0252088
BBOX1	0	0	0	0	0	0.96695	0.0020965	0.0240044	0.00694888
BBS1	0	0	0	0	0	0.953204	0.00540444	0.0228032	0.0185887
BBS10	0	0	0	0	0	0.955354	0.00484671	0.0237736	0.016026
BBS12	0	0	0	0	0	0.966433	0.00226899	0.0236777	0.00762031
BBS2	0	0	0	1	0	0.923169	0.0121119	0.0210852	0.0436336
BBS4	0	0	0	0	0	0.969195	0.00168987	0.0233411	0.00577367
BBS5	0	0	0	0	0	0.968971	0.0016434	0.0239042	0.00548133
BBS7	0	0	0	0	0	0.972733	0.000939367	0.0230683	0.00325927
BBS9	0	0	0	0	0	0.976947	0.000291521	0.0216802	0.0010809
BBX	0	0	0	0	1	0.797048	0.0394933	0.0177794	0.14568
BCAM	0	0	0	0	0	0.953523	0.00534204	0.0225397	0.0185951
BCAN	0	0	0	0	0	0.976643	0.000296275	0.0219771	0.00108335
BCAP29	0	0	0	0	0	0.95992	0.00373878	0.0240763	0.0122654
BCAR1	0	0	0	1	0	0.902037	0.0167143	0.0203814	0.0608678
BCAR3	0	0	0	1	0	0.912944	0.0144469	0.0210477	0.0515611
BCAR4	0	0	0	0	0	0.940446	0.00842668	0.0243748	0.0267521
BCAS1	0	0	0	0	0	0.962902	0.00308575	0.0236943	0.0103183
BCAS2	0	0	0	0	0	0.955494	0.00480738	0.0238535	0.015845
BCAS3	0	0	0	0	1	0.91963	0.0126879	0.020235	0.047447
BCAS4	0	0	0	0	0	0.947238	0.00677369	0.0238814	0.0221071
BCAT1	0	0	1	0	0	0.612622	0.0233047	0.360818	0.00325578
BCAT2	0	0	0	0	0	0.974176	0.000547447	0.0234017	0.00187516
BCCIP	0	0	0	0	0	0.960416	0.00363878	0.0239265	0.0120183
BCDIN3D	0	0	0	0	0	0.962039	0.00324376	0.0240332	0.0106841
BCDIN3D-AS1	0	0	0	0	0	0.940273	0.00846988	0.0243923	0.026865
BCHE	0	0	0	0	1	0.839848	0.0320288	0.0205813	0.107542
BCKDHA	0	0	0	0	0	0.975522	0.000216048	0.0235246	0.000737179
BCKDHB	0	0	0	0	0	0.969223	0.0016297	0.0236528	0.00549484
BCKDK	0	0	0	0	0	0.969499	0.00149503	0.0240457	0.00495982
BCL10	0	0	0	0	0	0.953318	0.00531304	0.0240145	0.0173547
BCL11A	0	0	0	2	3	4.47561e-06	0.227057	1.08181e-07	0.772939
BCL11B	0	0	0	0	1	0.829771	0.0341875	0.020139	0.115903
BCL2	0	0	0	0	0	0.960572	0.00354879	0.0243682	0.0115105
BCL2A1	0	0	0	0	0	0.950091	0.00607625	0.0242194	0.019613
BCL2L1	0	0	0	0	0	0.959885	0.00370619	0.0244241	0.0119849
BCL2L10	0	0	0	0	0	0.945333	0.00723107	0.0239912	0.0234446
BCL2L11	0	0	0	0	0	0.950375	0.00604516	0.0232319	0.0203482
BCL2L12	0	0	0	0	0	0.948164	0.00656048	0.0234393	0.0218364
BCL2L13	0	0	0	0	0	0.959298	0.00394229	0.0235409	0.0132187
BCL2L14	0	0	0	0	0	0.954581	0.00501687	0.0239458	0.016456
BCL2L15	0	0	0	0	0	0.948966	0.00634167	0.0243865	0.0203054
BCL2L2	0	0	0	0	0	0.950471	0.00598506	0.024209	0.0193347
BCL2L2-PABPN1	0	0	0	0	0	0.969195	0.0016332	0.0236693	0.00550266
BCL3	0	0	0	0	0	0.959777	0.00384095	0.0234427	0.0129392
BCL6	0	0	0	0	0	0.971961	0.00109273	0.023175	0.00377094
BCL6B	0	0	0	0	0	0.968388	0.00180349	0.0237601	0.00604815
BCL7A	0	0	0	0	0	0.950572	0.00597917	0.0237938	0.0196548
BCL7B	0	0	0	0	0	0.959283	0.00386732	0.0242742	0.0125754
BCL7C	0	0	0	0	0	0.949804	0.00615579	0.0239657	0.0200741
BCL9	0	0	0	0	1	0.629381	0.0785525	0.0146647	0.277402
BCL9L	0	0	0	0	0	0.957112	0.00457239	0.021789	0.0165263
BCLAF1	0	0	0	0	0	0.96806	0.00219005	0.0217173	0.00803263
BCMO1	0	0	0	0	0	0.971696	0.00103961	0.0237676	0.00349721
BCO2	0	0	0	1	0	0.819453	0.0361488	0.0195177	0.124881
BCR	0	0	0	0	0	0.97803	0.000152047	0.0212421	0.000576025
BCRP2	0	0	0	0	0	0.940907	0.00831234	0.024328	0.0264528
BCRP3	0	0	0	0	0	0.941307	0.00821315	0.0242869	0.0261925
BCS1L	0	0	0	0	0	0.973659	0.000746551	0.0229936	0.00260117
BDH1	0	0	0	0	0	0.967487	0.0019678	0.0240249	0.00652037
BDH2	0	0	0	0	0	0.960147	0.00367541	0.0241573	0.01202
BDKRB1	0	0	0	0	0	0.954212	0.00509972	0.0240154	0.0166728
BDKRB2	0	0	0	0	0	0.964031	0.00273596	0.0243027	0.00893007
BDNF	0	0	0	0	0	0.966184	0.00233218	0.0236412	0.00784258
BDNF-AS	0	0	0	0	0	0.942775	0.00785209	0.0241327	0.0252403
BDP1	0	0	0	0	0	0.979602	0.000250715	0.0190891	0.00105865
BEAN1	0	0	0	0	0	0.957402	0.00438709	0.0235111	0.0146996
BECN1	0	0	0	0	0	0.971348	0.00116143	0.0235486	0.00394193
BEGAIN	0	0	0	0	0	0.969813	0.00155272	0.0233214	0.00531295
BEND3	0	0	0	0	0	0.956513	0.00459856	0.0234628	0.0154255
BEND4	0	0	0	0	0	0.951842	0.00571707	0.0228184	0.0196228
BEND5	0	0	0	0	0	0.946811	0.0068795	0.0235923	0.0227174
BEND6	0	0	0	0	0	0.945835	0.00711126	0.0237919	0.0232617
BEND7	0	0	0	0	0	0.955202	0.00490911	0.0234013	0.0164879
BEST1	0	0	0	0	0	0.975235	0.000361535	0.0231503	0.00125317
BEST2	0	0	0	0	0	0.974255	0.000561803	0.0232455	0.00193743
BEST3	0	0	0	0	0	0.974598	0.000468993	0.0233201	0.00161276
BEST4	0	0	0	1	0	0.892403	0.01947	0.0214376	0.0666896
BET1	0	0	0	0	0	0.944695	0.00738354	0.0243914	0.0235303
BET1L	0	0	0	0	0	0.952828	0.00540189	0.0244456	0.0173248
BET3L	0	0	0	0	0	0.957081	0.00440738	0.0241237	0.0143878
BFAR	0	0	0	0	0	0.956371	0.00462596	0.0235366	0.0154665
BFSP1	0	0	0	1	0	0.731674	0.0570855	0.0177632	0.193477
BFSP2	0	0	0	0	0	0.958477	0.00413189	0.0235598	0.0138314
BGLAP	0	0	0	0	0	0.941176	0.0082445	0.024237	0.0263429
BHLHA15	0	0	0	0	0	0.941333	0.00820389	0.0241402	0.0263226
BHLHA9	0	0	0	0	0	0.94113	0.00825376	0.0241547	0.0264611
BHLHE22	0	0	0	0	0	0.943674	0.00762818	0.0236038	0.025094
BHLHE23	0	0	0	0	0	0.943555	0.00765862	0.0237477	0.0250382
BHLHE40	0	0	0	0	1	0.722894	0.0606502	0.0181962	0.19826
BHLHE40-AS1	0	0	0	0	0	0.939593	0.00863963	0.0244601	0.0273077
BHLHE41	0	0	0	0	0	0.948079	0.00658506	0.0230476	0.0222888
BHMT	0	0	0	0	0	0.970718	0.00125177	0.0238357	0.00419468
BHMT2	0	0	0	0	0	0.969332	0.0015337	0.0240477	0.00508684
BICC1	0	0	0	0	0	0.974066	0.000828659	0.0221	0.00300525
BICD1	0	0	0	0	0	0.976114	0.00027972	0.0226128	0.000993521
BICD2	0	0	0	0	0	0.976702	9.20232e-05	0.0228823	0.000323197
BID	0	0	0	0	0	0.948245	0.00652657	0.024087	0.0211413
BIK	0	0	0	0	0	0.941903	0.00806457	0.0241274	0.025905
BIN1	0	0	0	0	0	0.972673	0.00102508	0.022686	0.00361637
BIN2	0	0	0	0	0	0.968009	0.00196155	0.0233343	0.00669563
BIN3	0	0	0	0	0	0.958466	0.00410529	0.0238597	0.0135695
BIRC2	0	0	0	0	0	0.970043	0.0014732	0.0234742	0.00500919
BIRC3	0	0	0	0	0	0.970938	0.00121185	0.0237788	0.00407153
BIRC5	0	0	0	0	0	0.955269	0.00483085	0.0242255	0.0156742
BIRC6	0	0	0	1	0	0.984623	8.43463e-05	0.0148321	0.000460724
BIRC7	0	0	0	0	0	0.956982	0.00443237	0.0241081	0.0144772
BIRC8	0	0	0	0	0	0.942736	0.00786158	0.0241369	0.0252654
BIVM	0	0	0	0	0	0.964947	0.00264306	0.023467	0.00894252
BIVM-ERCC5	0	0	0	0	0	0.97868	7.65224e-05	0.0209493	0.000294149
BLCAP	0	0	0	0	0	0.941322	0.00820877	0.0242445	0.0262247
BLID	0	0	0	0	0	0.940493	0.00841514	0.0243701	0.0267219
BLK	0	0	0	0	0	0.970901	0.00127661	0.0234781	0.00434388
BLM	0	0	0	0	0	0.976459	0.000337545	0.021969	0.00123448
BLMH	0	0	0	0	0	0.971432	0.00115301	0.0234917	0.00392319
BLNK	0	0	1	0	0	0.617535	0.0269145	0.351662	0.00388892
BLOC1S1	0	0	0	0	0	0.954439	0.00502923	0.0242321	0.0162992
BLOC1S2	0	0	0	0	0	0.951375	0.00577199	0.0241193	0.0187335
BLOC1S3	0	0	0	0	0	0.940938	0.0082996	0.0241056	0.0266568
BLOC1S4	0	0	0	0	0	0.952974	0.00537676	0.0242969	0.0173524
BLOC1S5	0	0	0	0	0	0.945475	0.00719775	0.0238066	0.0235211
BLOC1S5-TXNDC5	0	0	0	0	0	0.944821	0.007355	0.0239079	0.0239165
BLOC1S6	0	0	0	0	0	0.953999	0.00514584	0.0240811	0.016774
BLVRA	0	0	0	0	0	0.958811	0.00402522	0.0238463	0.0133171
BLVRB	0	0	0	0	0	0.961075	0.00344234	0.0242627	0.0112197
BLZF1	0	0	0	0	0	0.964753	0.00265352	0.0237094	0.00888435
BMF	0	0	0	0	0	0.946569	0.00693629	0.0237061	0.0227891
BMI1	0	0	0	0	0	0.960832	0.00355466	0.0238103	0.0118029
BMP1	0	0	0	0	0	0.95961	0.00402896	0.0217018	0.0146588
BMP10	0	0	0	0	0	0.964722	0.00257498	0.0242875	0.00841588
BMP2	0	0	0	0	0	0.970325	0.00128927	0.0241177	0.00426809
BMP2K	0	0	0	0	0	0.968881	0.00193506	0.0222506	0.00693316
BMP3	0	0	0	0	0	0.967337	0.00196569	0.0242432	0.00645373
BMP4	0	0	0	0	0	0.972975	0.00071213	0.0239307	0.00238239
BMP5	0	0	0	0	0	0.969038	0.00166452	0.0236964	0.00560086
BMP6	0	0	0	0	0	0.97394	0.000618887	0.023314	0.00212733
BMP7	0	0	0	0	0	0.974243	0.000443403	0.0238216	0.00149211
BMP8A	0	0	0	0	0	0.949351	0.00628606	0.0231775	0.0211859
BMP8B	0	0	0	0	0	0.948485	0.00648744	0.0232699	0.0217579
BMPER	0	0	0	0	0	0.973989	0.000691935	0.0228974	0.00242181
BMPR1A	0	0	0	0	0	0.972662	0.00093804	0.0231578	0.00324186
BMPR1B	0	0	0	0	0	0.970489	0.00139656	0.0233347	0.00477921
BMPR2	0	0	0	0	0	0.971717	0.00131245	0.0222559	0.00471503
BMS1	0	0	0	0	0	0.978071	0.000143031	0.0212438	0.000541846
BMS1P1	0	0	0	0	0	0.945341	0.00722975	0.0238488	0.0235805
BMS1P2	0	0	0	0	0	0.945315	0.0072359	0.0238517	0.023597
BMS1P4	0	0	0	0	0	0.943342	0.0077136	0.0240716	0.0248731
BMS1P5	0	0	0	0	0	0.945341	0.00722975	0.0238488	0.0235805
BMS1P6	0	0	0	0	0	0.945315	0.0072359	0.0238517	0.023597
BNC1	0	0	0	0	0	0.97481	0.000365532	0.0235815	0.00124331
BNC2	0	0	0	1	1	0.290984	0.155011	0.00678231	0.547222
BNIP1	0	0	0	0	0	0.963962	0.00276703	0.0242033	0.0090679
BNIP2	0	0	0	0	0	0.967402	0.00205893	0.0235928	0.00694668
BNIP3	0	0	0	0	0	0.962595	0.00305135	0.0244816	0.00987195
BNIP3L	0	0	0	1	0	0.471102	0.121827	0.0119519	0.395119
BNIPL	0	0	0	0	0	0.959801	0.00381871	0.0236022	0.0127778
BOC	0	0	0	0	0	0.976781	0.000262789	0.0219964	0.000960196
BOD1	0	0	0	0	0	0.955933	0.00467435	0.0242006	0.0151925
BOD1L1	0	0	0	0	0	0.976043	0.000825733	0.0197787	0.00335289
BOD1L2	0	0	0	0	0	0.940312	0.00845892	0.0243428	0.0268859
BOK	0	0	0	0	0	0.954904	0.00491223	0.0243006	0.0158828
BOK-AS1	0	0	0	0	0	0.939126	0.00875652	0.024506	0.0276116
BOLA1	0	0	0	0	0	0.956155	0.00459672	0.0244683	0.0147802
BOLA2	0	0	0	0	0	0.94853	0.00647653	0.0232941	0.0216997
BOLA2B	0	0	0	0	0	0.94853	0.00647653	0.0232941	0.0216997
BOLA3	0	0	0	0	0	0.950159	0.00605822	0.0242537	0.0195286
BOLA3-AS1	0	0	0	0	0	0.939757	0.00859843	0.0244438	0.0272004
BOLL	0	0	0	0	0	0.954836	0.00497331	0.0237119	0.0164784
BOP1	0	0	0	0	0	0.953401	0.00536972	0.0225421	0.018687
BORA	0	0	0	0	0	0.962415	0.00320215	0.0236693	0.0107134
BPESC1	0	0	0	0	0	0.939578	0.00864327	0.0244615	0.0273171
BPGM	0	0	0	0	0	0.963815	0.0027599	0.024487	0.00893838
BPHL	0	0	0	0	0	0.963793	0.00283028	0.0240407	0.00933626
BPI	0	0	0	0	0	0.956439	0.00461128	0.0235221	0.015428
BPIFA1	0	0	0	1	0	0.407904	0.136065	0.0102443	0.445787
BPIFA2	0	0	0	0	0	0.945798	0.00711944	0.0239067	0.0231756
BPIFA3	0	0	0	0	1	0.509928	0.111786	0.0128343	0.365452
BPIFA4P	0	0	0	0	0	0.94205	0.00802988	0.0242095	0.0257101
BPIFB1	0	0	0	0	0	0.955975	0.00473062	0.0233756	0.0159188
BPIFB2	0	0	0	0	0	0.953455	0.0053093	0.0235456	0.0176903
BPIFB3	0	0	0	0	0	0.960245	0.00373026	0.0234641	0.012561
BPIFB4	0	0	0	0	0	0.963242	0.00311318	0.0228429	0.0108018
BPIFB6	0	0	0	0	0	0.955625	0.00480616	0.0234607	0.0161084
BPIFC	0	0	0	0	0	0.962989	0.00308989	0.0235039	0.0104168
BPNT1	0	0	0	0	0	0.966725	0.00216479	0.0239075	0.00720266
BPTF	0	0	0	0	2	0.160237	0.150965	0.00290195	0.685896
BRAF	0	0	0	1	0	0.774084	0.0446826	0.0173679	0.163865
BRAP	0	0	0	0	0	0.973835	0.000722151	0.0229182	0.00252488
BRAT1	0	0	0	0	0	0.971477	0.00130706	0.0225909	0.00462489
BRCA1	0	0	0	0	0	0.975572	0.000676605	0.0211877	0.00256341
BRCA2	0	0	0	0	1	0.868884	0.0222443	0.0173827	0.0914893
BRD1	0	0	0	0	1	0.977134	0.000263874	0.0216207	0.000981272
BRD2	0	0	0	0	0	0.975382	0.000438393	0.0226242	0.00155515
BRD3	0	0	0	0	0	0.974839	0.000421101	0.0232897	0.00145031
BRD4	0	0	0	0	1	0.966474	0.00265528	0.0206399	0.0102306
BRD7	0	0	0	0	0	0.969432	0.00168294	0.0230654	0.00582013
BRD8	0	0	0	0	0	0.971521	0.00149219	0.0214166	0.00556972
BRD9	0	0	0	0	0	0.968466	0.00191376	0.0229857	0.00663473
BRDT	0	0	0	0	0	0.97451	0.000700316	0.0222677	0.00252181
BRE	0	0	0	0	0	0.961875	0.00339866	0.0230642	0.0116626
BRF1	0	0	0	0	0	0.97626	0.000269144	0.0225105	0.000960446
BRF2	0	0	0	0	0	0.967422	0.00213603	0.023072	0.00736962
BRI3	0	0	0	0	0	0.948555	0.00645147	0.0240976	0.0208957
BRI3BP	0	0	0	0	0	0.942628	0.00788693	0.0240646	0.0254202
BRICD5	0	0	0	0	0	0.945846	0.00710913	0.023668	0.0233767
BRIP1	0	0	0	0	0	0.97725	0.00021473	0.021741	0.000794194
BRIX1	0	0	0	0	0	0.965686	0.0023747	0.0241142	0.00782491
BRK1	0	0	0	0	0	0.940444	0.00842663	0.0243508	0.0267782
BRMS1	0	0	0	0	0	0.960846	0.00356162	0.0237216	0.0118704
BRMS1L	0	0	0	0	0	0.960388	0.00367842	0.0236351	0.0122987
BROX	0	0	0	0	0	0.969103	0.00171811	0.0232985	0.00588032
BRPF1	0	0	1	0	4	0.00507628	0.858492	0.00268099	0.13375
BRPF3	0	0	0	0	0	0.977681	1.92218e-05	0.0222306	6.95579e-05
BRSK1	0	0	0	0	0	0.976679	0.000220733	0.0223051	0.000795285
BRSK2	0	0	0	0	0	0.955652	0.00488606	0.0219916	0.0174707
BRWD1	0	0	0	0	2	0.957423	0.00456717	0.0178259	0.020184
BRWD1-AS1	0	0	0	0	0	0.939299	0.0087131	0.024489	0.0274988
BSCL2	0	0	0	0	0	0.95257	0.00554535	0.022925	0.0189594
BSDC1	0	0	0	0	0	0.966672	0.00220198	0.0237525	0.0073738
BSG	0	0	0	0	0	0.966383	0.00227943	0.0236845	0.00765278
BSN	0	0	0	0	0	0.982753	6.55956e-08	0.0172463	3.07561e-07
BSN-AS2	0	0	0	0	0	0.940742	0.00835329	0.0243448	0.0265601
BSND	0	0	0	0	0	0.955437	0.00478505	0.0242923	0.0154856
BSPH1	0	0	0	0	0	0.945283	0.00724336	0.0239677	0.0235063
BSPRY	0	0	0	0	0	0.959772	0.00379585	0.0238787	0.0125538
BST1	0	0	0	0	0	0.958673	0.00408699	0.0235515	0.0136887
BST2	0	0	0	0	0	0.943013	0.00779295	0.0240263	0.0251675
BSX	0	0	0	0	0	0.96057	0.00353493	0.0244844	0.0114111
BTAF1	0	0	0	0	0	0.980698	7.57101e-06	0.0192629	3.17157e-05
BTBD1	0	0	0	0	0	0.972525	0.000917275	0.0234239	0.00313364
BTBD10	0	0	0	0	0	0.969432	0.00168403	0.0230587	0.00582558
BTBD11	0	0	0	0	0	0.977673	7.43719e-05	0.02198	0.000272196
BTBD16	0	0	0	0	0	0.962985	0.00310113	0.0234226	0.0104909
BTBD17	0	0	0	0	0	0.964628	0.0026986	0.023596	0.00907754
BTBD18	0	0	0	0	0	0.949055	0.00635088	0.023402	0.0211924
BTBD19	0	0	0	0	1	0.52553	0.106444	0.0129635	0.355063
BTBD2	0	0	0	0	0	0.974495	0.000482114	0.0233681	0.0016543
BTBD3	0	0	0	0	0	0.972053	0.000908589	0.0240119	0.00302649
BTBD6	0	0	0	0	0	0.97313	0.000778332	0.023432	0.00265971
BTBD7	0	0	0	0	0	0.97592	0.00044587	0.0220068	0.00162695
BTBD8	0	0	0	0	0	0.956959	0.00444587	0.0240214	0.0145734
BTBD9	0	0	0	1	0	0.84733	0.0294719	0.0198901	0.103308
BTC	0	0	0	0	0	0.945036	0.00730129	0.0242522	0.0234102
BTD	0	0	0	0	0	0.969329	0.0014785	0.024349	0.00484305
BTF3	0	0	0	0	0	0.945467	0.00719956	0.0237925	0.0235407
BTF3L4	0	0	0	0	0	0.947734	0.00664405	0.0243006	0.0213211
BTG1	0	0	0	0	0	0.958174	0.00412204	0.0243662	0.0133376
BTG2	0	0	0	0	0	0.960087	0.00363438	0.0246144	0.0116643
BTG3	0	0	0	0	0	0.954881	0.00493688	0.024061	0.0161211
BTG4	0	0	0	0	0	0.955912	0.00467046	0.0242996	0.0151177
BTLA	0	0	0	0	0	0.946998	0.00682977	0.0239756	0.022197
BTN1A1	0	0	0	0	0	0.96025	0.00369922	0.023738	0.0123128
BTN2A1	0	0	0	0	0	0.958166	0.00420289	0.0235754	0.0140553
BTN2A2	0	0	0	0	0	0.965145	0.00261048	0.023376	0.00886851
BTN2A3P	0	0	0	0	0	0.941281	0.00821961	0.0242896	0.0262095
BTN3A1	0	0	0	0	0	0.951118	0.00587461	0.0231332	0.019874
BTN3A2	0	0	0	0	0	0.948975	0.00636938	0.0234113	0.0212439
BTN3A3	0	0	0	0	0	0.951221	0.00585108	0.0231194	0.0198084
BTNL2	0	0	1	0	0	0.577777	0.0662186	0.34693	0.00907416
BTNL3	0	0	0	0	0	0.948613	0.00645407	0.0234576	0.0214756
BTNL8	0	0	0	0	0	0.950069	0.0061157	0.0232719	0.0205436
BTNL9	0	0	0	0	0	0.952885	0.00546457	0.023111	0.018539
BTRC	0	0	0	0	0	0.973231	0.000971744	0.0223093	0.0034881
BUB1	0	0	0	0	0	0.97472	0.000662315	0.0222282	0.00238972
BUB1B	0	0	0	0	0	0.975358	0.000685085	0.0213864	0.00257086
BUB3	0	0	0	0	0	0.968974	0.00167402	0.0237262	0.00562539
BUD13	0	0	0	0	0	0.97279	0.000875623	0.0233297	0.00300424
BUD31	0	0	0	0	0	0.957431	0.00429035	0.0244599	0.0138183
BVES	0	0	0	0	0	0.960939	0.00355076	0.0236281	0.0118822
BVES-AS1	0	0	0	0	0	0.939973	0.00854462	0.0244223	0.0270601
BYSL	0	0	0	0	0	0.973197	0.000728336	0.023604	0.0024709
BZRAP1	0	0	0	0	0	0.97991	0.000102038	0.0195679	0.000420448
BZRAP1-AS1	0	0	0	0	0	0.941804	0.00809067	0.0242354	0.0258704
BZW1	0	0	0	0	0	0.96602	0.00236099	0.0237007	0.00791819
BZW2	0	0	0	0	0	0.968904	0.00168547	0.0237537	0.0056569
C10orf10	0	0	0	0	0	0.942647	0.0078833	0.0241463	0.0253229
C10orf105	0	0	0	0	0	0.940819	0.00833409	0.024337	0.0265098
C10orf107	0	0	0	0	0	0.951289	0.0057972	0.0240333	0.018881
C10orf11	0	0	0	0	0	0.957273	0.00436145	0.0241257	0.0142395
C10orf111	0	0	0	0	0	0.940879	0.00831863	0.0242989	0.0265038
C10orf113	0	0	0	0	0	0.940998	0.00828972	0.0243187	0.0263935
C10orf114	0	0	0	0	0	0.943046	0.00778447	0.0239853	0.025184
C10orf118	0	0	0	0	0	0.973815	0.000918557	0.021907	0.00335975
C10orf12	0	0	0	0	0	0.954277	0.00515753	0.0228153	0.01775
C10orf120	0	0	0	0	0	0.95052	0.00599437	0.0237235	0.0197621
C10orf128	0	0	0	0	0	0.942168	0.00800092	0.0241911	0.0256402
C10orf129	0	0	0	0	0	0.948579	0.00646196	0.0234618	0.0214973
C10orf131	0	0	0	0	0	0.943784	0.00760597	0.0240469	0.0245627
C10orf137	0	0	0	0	0	0.97768	0.00021554	0.0212901	0.000814432
C10orf2	0	0	0	0	0	0.975146	0.000506077	0.022547	0.00180096
C10orf25	0	0	0	0	0	0.9422	0.00799228	0.02414	0.0256675
C10orf32	0	0	0	0	0	0.942808	0.00784345	0.0240884	0.0252599
C10orf35	0	0	0	0	0	0.954544	0.00498949	0.0244155	0.0160507
C10orf40	0	0	0	0	0	0.939102	0.00876242	0.0245083	0.0276269
C10orf53	0	0	0	0	0	0.944261	0.0074902	0.0243058	0.0239433
C10orf54	0	0	0	0	0	0.964007	0.00275511	0.0242118	0.0090261
C10orf55	0	0	0	0	0	0.941737	0.00810697	0.0242319	0.0259244
C10orf62	0	0	0	0	0	0.940868	0.00832187	0.0243319	0.0264777
C10orf67	0	0	0	0	0	0.946194	0.00702297	0.0240068	0.0227758
C10orf68	0	0	0	0	0	0.955626	0.00486742	0.0224857	0.0170211
C10orf71	0	0	0	0	0	0.962277	0.00332892	0.0228677	0.0115263
C10orf76	0	0	0	0	0	0.974017	0.000722595	0.0227108	0.00254998
C10orf82	0	0	0	0	0	0.95003	0.00608485	0.0243562	0.0195292
C10orf88	0	0	0	0	0	0.945719	0.00713935	0.0237609	0.0233811
C10orf90	0	0	0	0	0	0.966361	0.00232545	0.023417	0.00789632
C10orf91	0	0	0	0	0	0.941391	0.0081915	0.0242299	0.0261872
C10orf95	0	0	0	0	0	0.944341	0.00746949	0.0236948	0.0244949
C10orf99	0	0	0	0	0	0.941147	0.00825274	0.0243034	0.0262964
C11orf1	0	0	0	0	0	0.953761	0.00519923	0.0241314	0.0169085
C11orf16	0	0	0	0	0	0.952198	0.00559126	0.02382	0.0183909
C11orf21	0	0	0	0	0	0.942687	0.00787279	0.0240676	0.0253729
C11orf24	0	0	0	0	0	0.943789	0.00760462	0.0240227	0.0245832
C11orf30	0	0	0	0	0	0.971814	0.00134786	0.0219216	0.00491658
C11orf34	0	0	0	0	0	0.943371	0.00770641	0.0240684	0.024854
C11orf35	0	0	0	0	0	0.953347	0.00538493	0.0224655	0.0188028
C11orf40	0	0	0	0	0	0.942074	0.008024	0.024207	0.0256946
C11orf42	0	0	0	0	0	0.945817	0.0071156	0.023794	0.0232734
C11orf44	0	0	0	0	0	0.941188	0.00824265	0.0242992	0.02627
C11orf45	0	0	0	0	0	0.942128	0.00801035	0.0241738	0.0256876
C11orf48	0	0	0	0	0	0.945317	0.00723555	0.0238083	0.023639
C11orf49	0	0	0	0	0	0.968301	0.00186217	0.0235317	0.00630498
C11orf52	0	0	0	0	0	0.941831	0.00808386	0.0242325	0.0258524
C11orf53	0	0	0	0	0	0.956605	0.00449166	0.0244336	0.0144697
C11orf54	0	0	0	0	0	0.956542	0.00453941	0.0240832	0.0148353
C11orf57	0	0	0	0	0	0.949898	0.0061295	0.0240624	0.01991
C11orf58	0	0	0	0	0	0.953127	0.00534543	0.0242148	0.0173125
C11orf63	0	0	0	0	0	0.96541	0.00260013	0.0230155	0.00897415
C11orf65	0	0	0	0	0	0.960402	0.00363358	0.0240008	0.0119638
C11orf68	0	0	0	0	0	0.955747	0.00471183	0.0242806	0.0152609
C11orf70	0	0	0	0	0	0.959868	0.0037711	0.0238966	0.0124638
C11orf71	0	0	0	0	0	0.942888	0.00782338	0.0240346	0.0252538
C11orf73	0	0	0	0	0	0.958596	0.00404777	0.0241187	0.0132375
C11orf74	0	0	0	0	0	0.950663	0.00594083	0.0241694	0.0192271
C11orf80	0	0	0	0	0	0.952733	0.00551362	0.0227756	0.0189778
C11orf82	0	0	0	0	0	0.963084	0.00311473	0.0231297	0.0106714
C11orf83	0	0	0	0	0	0.940371	0.00844354	0.0243	0.0268859
C11orf84	0	0	0	0	0	0.947163	0.00679172	0.0238775	0.0221678
C11orf85	0	0	0	0	0	0.950825	0.0059115	0.0239645	0.0192992
C11orf86	0	0	0	0	0	0.944202	0.0075046	0.0239772	0.0243165
C11orf87	0	0	0	0	0	0.941487	0.00816763	0.0242081	0.0261371
C11orf88	0	0	0	0	0	0.95199	0.00562969	0.0240237	0.0183563
C11orf91	0	0	0	0	0	0.941337	0.00820319	0.0241505	0.0263094
C11orf92	0	0	0	0	0	0.939128	0.00875605	0.0245058	0.0276103
C11orf93	0	0	0	0	0	0.945505	0.00719043	0.0238269	0.0234779
C11orf94	0	0	0	0	0	0.941803	0.00808999	0.0241794	0.025928
C11orf95	0	0	0	0	0	0.948932	0.00638678	0.0229911	0.0216903
C11orf96	0	0	0	0	0	0.940098	0.00851063	0.0243063	0.0270847
C12orf10	0	0	0	0	0	0.973201	0.000795944	0.0232628	0.00273987
C12orf23	0	0	0	0	0	0.949277	0.00626141	0.0244952	0.019966
C12orf29	0	0	0	0	0	0.956552	0.00453974	0.0240545	0.0148543
C12orf36	0	0	0	0	0	0.939558	0.0086482	0.0244635	0.02733
C12orf39	0	0	0	0	0	0.951144	0.00583522	0.0239636	0.0190572
C12orf4	0	0	0	0	1	0.8281	0.0340894	0.0196595	0.118151
C12orf40	0	0	0	0	0	0.951313	0.0058302	0.023107	0.0197502
C12orf42	0	0	0	0	0	0.943648	0.00763913	0.0240383	0.0246751
C12orf43	0	0	0	0	0	0.961825	0.0032889	0.0240748	0.0108116
C12orf44	0	0	0	0	0	0.960179	0.00362498	0.0245129	0.0116835
C12orf45	0	0	0	0	0	0.946343	0.00698282	0.0242833	0.0223913
C12orf49	0	0	0	0	0	0.956845	0.00444068	0.024366	0.0143488
C12orf5	0	0	0	0	0	0.960343	0.00359577	0.0244307	0.0116303
C12orf50	0	0	0	0	0	0.957536	0.00439054	0.023095	0.0149783
C12orf52	0	0	0	0	0	0.951006	0.00587372	0.0238422	0.0192778
C12orf54	0	0	0	0	0	0.944412	0.00745363	0.0239537	0.0241804
C12orf56	0	0	0	0	0	0.96039	0.00371516	0.0232885	0.0126064
C12orf57	0	0	0	0	0	0.947375	0.00672888	0.0243931	0.0215033
C12orf60	0	0	0	0	0	0.941138	0.00825512	0.0243044	0.0263027
C12orf61	0	0	0	0	0	0.942584	0.00789702	0.02401	0.0255093
C12orf65	0	0	0	0	0	0.955186	0.00485491	0.024175	0.0157838
C12orf66	0	0	0	0	0	0.959854	0.00375681	0.0240535	0.0123354
C12orf68	0	0	0	0	0	0.941324	0.00820615	0.0241393	0.0263306
C12orf71	0	0	0	0	0	0.942052	0.00802962	0.0242094	0.0257094
C12orf73	0	0	0	0	0	0.94121	0.00823672	0.0242704	0.0262828
C12orf74	0	0	0	0	0	0.942973	0.00780354	0.0241114	0.0251117
C12orf75	0	0	0	0	0	0.941252	0.00822642	0.024272	0.0262494
C12orf76	0	0	0	0	0	0.942045	0.00803127	0.0242101	0.0257138
C12orf77	0	0	0	0	0	0.942209	0.00799078	0.0241928	0.025607
C13orf35	0	0	0	0	0	0.942213	0.00798985	0.0241924	0.0256045
C13orf45	0	0	0	0	1	0.48256	0.120229	0.0124058	0.384805
C14orf1	0	0	0	0	0	0.954664	0.00497083	0.0242902	0.0160752
C14orf105	0	0	0	0	0	0.953454	0.00529652	0.0237636	0.0174858
C14orf119	0	0	0	0	0	0.950012	0.00609178	0.0242982	0.0195978
C14orf132	0	0	0	0	0	0.93974	0.00860262	0.0244378	0.0272197
C14orf142	0	0	0	0	0	0.940134	0.00850278	0.0243424	0.0270207
C14orf159	0	0	0	0	0	0.968142	0.00192097	0.0233971	0.00654041
C14orf166	0	0	0	0	0	0.959867	0.00376036	0.0239965	0.0123766
C14orf166B	0	0	0	0	0	0.960206	0.00374494	0.0234091	0.0126396
C14orf177	0	0	0	0	0	0.941406	0.00818878	0.0242767	0.0261285
C14orf178	0	0	0	0	0	0.940787	0.00834188	0.024334	0.0265369
C14orf180	0	0	0	0	0	0.943796	0.00760229	0.0239086	0.0246931
C14orf182	0	0	0	0	0	0.942075	0.00802372	0.0242069	0.0256939
C14orf183	0	0	0	0	0	0.945863	0.00710452	0.0237841	0.0232479
C14orf2	0	0	0	0	0	0.941401	0.00819001	0.0242772	0.0261317
C14orf23	0	0	0	0	0	0.941312	0.00821204	0.0242864	0.0261896
C14orf28	0	0	0	0	0	0.947518	0.00671118	0.0235923	0.0221781
C14orf37	0	0	0	0	0	0.952987	0.00542623	0.0234139	0.0181727
C14orf39	0	0	0	0	0	0.960037	0.00382381	0.0230152	0.0131243
C14orf64	0	0	0	0	0	0.939538	0.00865326	0.0244655	0.0273431
C14orf79	0	0	0	0	0	0.946806	0.00687872	0.0237809	0.0225345
C14orf80	0	0	0	0	0	0.959288	0.00399936	0.0229691	0.0137437
C14orf93	0	0	0	0	0	0.948757	0.00642028	0.0234395	0.021383
C15orf26	0	0	0	0	0	0.957906	0.00420963	0.0241396	0.013745
C15orf27	0	0	0	0	0	0.962765	0.00312026	0.0236736	0.0104413
C15orf32	0	0	0	0	0	0.942567	0.00790295	0.0241549	0.0253749
C15orf38	0	0	0	0	0	0.943741	0.00761612	0.023995	0.0246476
C15orf38-AP3S2	0	0	0	0	0	0.960359	0.00366086	0.0238524	0.0121281
C15orf39	0	0	0	0	0	0.9689	0.00177046	0.0232611	0.00606794
C15orf40	0	0	0	0	0	0.952349	0.00553154	0.02423	0.0178894
C15orf41	0	0	0	0	0	0.961046	0.00350658	0.0237941	0.0116538
C15orf43	0	0	0	0	0	0.944356	0.00746724	0.02396	0.0242168
C15orf48	0	0	0	0	0	0.942152	0.00800495	0.0241989	0.0256444
C15orf52	0	0	0	0	0	0.96346	0.00305173	0.0229448	0.0105439
C15orf53	0	0	0	0	0	0.941964	0.00805115	0.0242186	0.0257662
C15orf54	0	0	0	0	0	0.941448	0.00817841	0.0242724	0.0261012
C15orf56	0	0	0	0	0	0.942935	0.00781136	0.0239753	0.0252785
C15orf57	0	0	0	0	0	0.950452	0.00599039	0.0241928	0.0193646
C15orf59	0	0	0	0	0	0.955868	0.00468819	0.0242196	0.0152246
C15orf60	0	0	0	0	0	0.961491	0.00334607	0.0242429	0.0109195
C15orf61	0	0	0	0	0	0.957696	0.00422011	0.024524	0.0135603
C15orf62	0	0	0	0	0	0.942971	0.00780374	0.0240699	0.0251556
C16orf11	0	0	0	0	0	0.963437	0.00295155	0.0237663	0.0098451
C16orf13	0	0	0	0	0	0.965736	0.00236604	0.0240953	0.00780289
C16orf3	0	0	0	0	0	0.939933	0.00855357	0.0243919	0.027121
C16orf45	0	0	0	0	0	0.956015	0.00464374	0.0243215	0.0150193
C16orf46	0	0	0	0	0	0.945567	0.00717553	0.0238229	0.0234347
C16orf52	0	0	0	0	0	0.944604	0.00740721	0.023902	0.0240867
C16orf54	0	0	0	0	0	0.943327	0.0077172	0.0240732	0.0248826
C16orf55	0	0	0	0	0	0.942951	0.0078084	0.024059	0.0251815
C16orf58	0	0	0	0	0	0.971249	0.00120248	0.0234508	0.00409788
C16orf59	0	0	0	0	0	0.953494	0.0053273	0.023033	0.018146
C16orf62	0	0	0	0	0	0.978368	5.81952e-05	0.0213544	0.000219387
C16orf70	0	0	0	1	0	0.730161	0.0571478	0.0175989	0.195092
C16orf71	0	0	0	0	0	0.95061	0.00599247	0.0231498	0.0202474
C16orf72	0	0	0	0	0	0.963195	0.0030286	0.0236092	0.0101668
C16orf74	0	0	0	0	0	0.940519	0.00840869	0.0243675	0.026705
C16orf78	0	0	0	0	0	0.950227	0.00606198	0.0237805	0.019931
C16orf80	0	0	0	0	0	0.964269	0.0026749	0.0243349	0.00872135
C16orf82	0	0	0	0	0	0.940329	0.00845599	0.0243867	0.0268287
C16orf86	0	0	0	0	0	0.945074	0.00729376	0.0236961	0.0239358
C16orf87	0	0	0	0	0	0.946067	0.00705456	0.0239308	0.0229478
C16orf89	0	0	0	0	0	0.959714	0.00383544	0.023637	0.0128136
C16orf90	0	0	0	0	0	0.942353	0.00795534	0.0241641	0.0255276
C16orf91	0	0	0	0	0	0.94199	0.00804348	0.0241329	0.0258338
C16orf92	0	0	0	0	0	0.942425	0.00793786	0.02417	0.0254672
C16orf93	0	0	0	0	1	0.629019	0.0822795	0.0155929	0.273109
C16orf95	0	0	0	0	0	0.945594	0.00716902	0.023797	0.0234396
C16orf96	0	0	0	0	0	0.958888	0.00416583	0.0220203	0.0149264
C16orf97	0	0	0	0	0	0.942412	0.00794094	0.0241713	0.0254753
C16orf98	0	0	0	0	0	0.939128	0.00875605	0.0245058	0.0276103
C17orf102	0	0	0	0	0	0.941215	0.00823404	0.0242041	0.0263463
C17orf104	0	0	0	0	0	0.952825	0.00548754	0.0228983	0.0187887
C17orf105	0	0	0	0	0	0.942416	0.00794005	0.0241709	0.025473
C17orf107	0	0	0	0	0	0.943374	0.00770539	0.0240249	0.0248958
C17orf112	0	0	0	0	0	0.940735	0.00835488	0.0243455	0.0265642
C17orf47	0	0	0	0	0	0.950075	0.00611424	0.0232711	0.0205396
C17orf49	0	0	0	0	0	0.943028	0.00778941	0.0240285	0.0251542
C17orf50	0	0	0	0	0	0.94373	0.00761786	0.0238712	0.0247807
C17orf51	0	0	0	0	0	0.943545	0.00766344	0.0239672	0.0248243
C17orf53	0	0	0	0	0	0.969196	0.00168288	0.0233817	0.00573982
C17orf58	0	0	0	0	0	0.943399	0.00769935	0.024024	0.0248778
C17orf59	0	0	0	0	0	0.955115	0.00488169	0.0240538	0.0159496
C17orf62	0	0	0	0	0	0.944104	0.00752815	0.0239692	0.0243985
C17orf64	0	0	0	0	0	0.947524	0.00670372	0.023945	0.0218273
C17orf66	0	0	0	0	0	0.955017	0.00500064	0.0225785	0.017404
C17orf67	0	0	0	0	0	0.943355	0.00771025	0.0240701	0.0248642
C17orf70	0	0	0	1	0	0.680543	0.0674314	0.0159979	0.236027
C17orf72	0	0	0	0	0	0.944422	0.00745102	0.0238645	0.0242626
C17orf74	0	0	0	0	0	0.948373	0.00651287	0.0233341	0.0217805
C17orf75	0	0	0	0	0	0.961358	0.00345403	0.023621	0.011567
C17orf76-AS1	0	0	0	0	0	0.943724	0.00762043	0.0240298	0.0246253
C17orf77	0	0	0	0	0	0.94209	0.00802009	0.0242054	0.0256843
C17orf78	0	0	0	0	0	0.944685	0.00738769	0.0239232	0.0240041
C17orf80	0	0	0	0	0	0.955844	0.00476438	0.023329	0.0160622
C17orf82	0	0	0	0	0	0.944783	0.00736349	0.0236992	0.024154
C17orf85	0	0	0	0	0	0.961525	0.00352185	0.0226535	0.0123
C17orf89	0	0	0	0	0	0.941477	0.00816951	0.0241772	0.0261763
C17orf96	0	0	0	0	0	0.942989	0.00779486	0.023749	0.025467
C17orf97	0	0	0	0	0	0.94273	0.00786188	0.0240422	0.0253657
C17orf98	0	0	0	0	0	0.941921	0.00806168	0.0242231	0.025794
C17orf99	0	0	0	0	0	0.943182	0.00775194	0.0240323	0.0250333
C18orf21	0	0	0	0	0	0.947688	0.00666355	0.0239775	0.0216708
C18orf25	0	0	0	0	0	0.946991	0.00683605	0.0236559	0.0225174
C18orf32	0	0	0	0	0	0.940655	0.0083749	0.0243537	0.0266166
C18orf42	0	0	0	0	0	0.940044	0.00852673	0.0244117	0.0270172
C18orf54	0	0	0	0	0	0.959095	0.00393539	0.0240638	0.0129061
C18orf56	0	0	0	0	0	0.942526	0.00791155	0.0240459	0.0255165
C18orf63	0	0	0	0	0	0.951341	0.00582473	0.0230745	0.01976
C18orf8	0	0	0	0	0	0.973907	0.000806087	0.0224031	0.00288336
C19orf10	0	0	0	0	0	0.950445	0.00600025	0.024015	0.0195398
C19orf12	0	0	0	0	0	0.954675	0.00496429	0.0243389	0.0160221
C19orf18	0	0	0	0	0	0.943691	0.0076286	0.0240335	0.024647
C19orf21	0	0	0	0	0	0.957864	0.00429602	0.0233223	0.014518
C19orf24	0	0	0	0	0	0.941819	0.00808384	0.0240609	0.0260364
C19orf25	0	0	0	0	0	0.948294	0.00650835	0.0242922	0.0209053
C19orf26	0	0	0	0	0	0.962384	0.00319064	0.0238176	0.0106081
C19orf33	0	0	0	0	0	0.940834	0.00832959	0.0242937	0.026543
C19orf35	0	0	0	0	0	0.946369	0.0069853	0.0234417	0.023204
C19orf38	0	0	0	0	0	0.944543	0.00742205	0.0239369	0.0240983
C19orf40	0	0	0	0	0	0.943573	0.00765716	0.0240264	0.0247435
C19orf43	0	0	0	0	0	0.952271	0.00556481	0.0239828	0.018181
C19orf44	0	0	0	0	0	0.960031	0.00376037	0.023647	0.0125617
C19orf45	0	0	0	0	0	0.95109	0.00587783	0.0232325	0.0197993
C19orf47	0	0	0	0	0	0.966306	0.00223005	0.0241101	0.00735422
C19orf48	0	0	0	0	0	0.941898	0.00806742	0.0242255	0.0258091
C19orf52	0	0	0	0	0	0.957975	0.00418315	0.0242378	0.0136042
C19orf53	0	0	0	0	0	0.940347	0.00845046	0.0243439	0.0268588
C19orf54	0	0	0	0	0	0.956828	0.00448307	0.0239542	0.0147345
C19orf55	0	0	0	0	0	0.950272	0.00606949	0.0232186	0.0204395
C19orf57	0	0	0	0	0	0.949297	0.00629495	0.0233561	0.0210524
C19orf59	0	0	0	0	0	0.946844	0.00687075	0.0236733	0.0226116
C19orf60	0	0	0	0	0	0.951303	0.00579719	0.0239661	0.0189342
C19orf66	0	0	0	0	0	0.945494	0.00719327	0.0237682	0.0235449
C19orf67	0	0	0	0	0	0.947651	0.00668134	0.0234647	0.0222027
C19orf69	0	0	0	0	0	0.941499	0.00816592	0.0242671	0.0260684
C19orf70	0	0	0	0	0	0.945904	0.00708996	0.0242602	0.0227459
C19orf71	0	0	0	0	1	0.561782	0.0992702	0.014127	0.32482
C19orf73	0	0	0	0	0	0.939802	0.00858452	0.0243397	0.0272738
C19orf77	0	0	0	0	0	0.941486	0.00816806	0.0242191	0.0261266
C19orf80	0	0	0	0	0	0.943952	0.00756519	0.0239963	0.0244869
C19orf81	0	0	0	0	0	0.944259	0.00749044	0.0238787	0.0243723
C1D	0	0	0	0	0	0.948144	0.00654587	0.0242552	0.0210545
C1GALT1	0	0	0	0	0	0.959942	0.00371174	0.0242623	0.0120837
C1QA	0	0	0	0	0	0.944637	0.0073994	0.0239594	0.0240045
C1QB	0	0	0	0	0	0.959267	0.00383906	0.0245526	0.0123417
C1QBP	0	0	0	0	0	0.958389	0.0040936	0.0241497	0.0133673
C1QC	0	0	0	0	0	0.963604	0.00280571	0.0245167	0.00907375
C1QL1	0	0	0	0	0	0.964727	0.00255529	0.0244064	0.0083109
C1QL2	0	0	0	0	0	0.960858	0.00349719	0.0242364	0.0114082
C1QL3	0	0	0	0	0	0.962834	0.00300497	0.0244067	0.00975418
C1QL4	0	0	0	0	0	0.959593	0.00377299	0.0244486	0.0121851
C1QTNF1	0	0	0	0	0	0.966503	0.00218242	0.0241186	0.00719609
C1QTNF2	0	0	0	0	0	0.966887	0.0020587	0.0243194	0.00673477
C1QTNF3	0	0	0	0	0	0.94597	0.00707901	0.0237762	0.0231747
C1QTNF3-AMACR	0	0	0	0	0	0.94211	0.00801515	0.0242032	0.0256713
C1QTNF4	0	0	0	0	0	0.943535	0.0076629	0.0237092	0.0250924
C1QTNF5	0	0	0	0	0	0.949655	0.00621625	0.0231106	0.0210179
C1QTNF6	0	0	0	0	0	0.964963	0.00248133	0.0245205	0.00803478
C1QTNF7	0	0	0	0	0	0.963281	0.00288189	0.0245217	0.00931508
C1QTNF8	0	0	0	0	0	0.962482	0.00311934	0.0241832	0.0102153
C1QTNF9	0	0	0	0	0	0.9653	0.00247114	0.0240762	0.0081523
C1QTNF9B	0	0	0	0	0	0.961106	0.00346182	0.0240488	0.0113838
C1QTNF9B-AS1	0	0	0	0	0	0.943313	0.00772053	0.0240747	0.0248915
C1RL	0	0	0	1	0	0.645976	0.0784708	0.0160743	0.259479
C1RL-AS1	0	0	0	0	0	0.9434	0.0076995	0.0240653	0.0248356
C1S	0	0	0	0	0	0.970293	0.00148344	0.0230952	0.00512813
C1orf100	0	0	0	0	0	0.949919	0.00614263	0.0235601	0.0203784
C1orf101	0	0	0	0	0	0.961096	0.00364074	0.0224242	0.0128395
C1orf105	0	0	0	0	0	0.942874	0.00782787	0.0241221	0.0251762
C1orf106	0	0	0	0	0	0.964614	0.00275695	0.0231948	0.00943408
C1orf109	0	0	0	0	0	0.954088	0.00514401	0.0238018	0.0169663
C1orf110	0	0	0	0	0	0.94432	0.00747623	0.0240904	0.0241138
C1orf111	0	0	0	0	0	0.948984	0.0063446	0.0241998	0.020472
C1orf112	0	0	0	0	0	0.972198	0.00114789	0.0225887	0.00406512
C1orf115	0	0	0	0	0	0.943979	0.00755777	0.0238732	0.0245897
C1orf116	0	0	0	0	0	0.968892	0.00167459	0.0238317	0.00560191
C1orf122	0	0	0	0	0	0.941276	0.00821899	0.0241893	0.026316
C1orf123	0	0	0	0	0	0.957551	0.0042767	0.0243127	0.0138595
C1orf127	0	0	0	0	0	0.955371	0.00492385	0.0225094	0.0171957
C1orf131	0	0	0	0	0	0.959725	0.00376215	0.0242735	0.0122394
C1orf141	0	0	0	0	0	0.947828	0.00663809	0.0235546	0.0219789
C1orf145	0	0	0	0	0	0.940211	0.00848532	0.0243985	0.0269053
C1orf146	0	0	0	0	0	0.945025	0.00730569	0.0238848	0.0237844
C1orf158	0	0	0	0	0	0.95347	0.00525203	0.0243692	0.0169083
C1orf159	0	0	0	0	0	0.960293	0.00365679	0.0240228	0.0120279
C1orf162	0	0	0	0	0	0.942529	0.00791227	0.0241589	0.0253996
C1orf168	0	0	0	0	0	0.958994	0.00407752	0.0228446	0.0140843
C1orf170	0	0	0	0	0	0.94047	0.00842086	0.0243724	0.0267369
C1orf172	0	0	0	0	0	0.946633	0.00692134	0.0236682	0.0227779
C1orf173	0	0	0	0	0	0.959427	0.00405812	0.0218596	0.0146556
C1orf174	0	0	0	0	0	0.952937	0.00540206	0.0240442	0.0176165
C1orf177	0	0	0	0	0	0.963106	0.00308418	0.0233367	0.0104733
C1orf180	0	0	0	0	0	0.939592	0.00863982	0.0244602	0.0273082
C1orf185	0	0	0	0	0	0.944275	0.00748692	0.0239691	0.0242693
C1orf186	0	0	0	0	0	0.9435	0.00767502	0.0240544	0.0247705
C1orf189	0	0	0	0	0	0.948465	0.00646639	0.0243042	0.0207639
C1orf192	0	0	0	0	0	0.950133	0.00606661	0.0242089	0.0195913
C1orf194	0	0	0	0	0	0.949647	0.00618057	0.0242881	0.0198841
C1orf198	0	0	0	0	1	0.638898	0.0799093	0.0158306	0.265362
C1orf200	0	0	0	0	0	0.939103	0.00876229	0.0245082	0.0276265
C1orf204	0	0	0	0	0	0.947264	0.00676726	0.0238936	0.0220755
C1orf21	0	0	0	0	0	0.942255	0.00797963	0.024188	0.0255775
C1orf210	0	0	0	0	0	0.946499	0.00694395	0.0243247	0.0222324
[truncated: 17,359 more rows]

## Sheet: SCZ_ASD
geneName	dn_silentCFPK_SCZ	dn_damaging_SCZ	dn_lof_SCZ	dn_damaging_ASD	dn_lof_ASD	NO	BOTH	FIRST	SECOND
A1BG	0	0	0	0	0	0.923864	0.0110933	0.0191597	0.045883
A1BG-AS1	0	0	0	0	0	0.916165	0.0129892	0.0201259	0.0507195
A1CF	0	0	0	0	0	0.945198	0.00676261	0.0186659	0.0293737
A2M	0	0	0	0	0	0.964787	0.00309876	0.0172364	0.014878
A2M-AS1	0	0	0	0	0	0.915941	0.0130518	0.0201716	0.050836
A2ML1	0	0	0	1	0	0.637455	0.0614493	0.0116066	0.289489
A2MP1	0	0	0	0	0	0.91714	0.0127191	0.019927	0.0502138
A3GALT2	0	0	0	0	0	0.919155	0.0121142	0.0193365	0.0493945
A4GALT	0	0	0	0	0	0.933135	0.00937963	0.0200602	0.0374255
A4GNT	0	0	0	0	0	0.933324	0.00932609	0.0199788	0.0373709
AAAS	0	0	0	0	0	0.939599	0.00785617	0.0187188	0.0338257
AACS	0	0	0	0	0	0.957107	0.0044908	0.0191585	0.0192439
AACSP1	0	0	0	0	0	0.917216	0.0126981	0.0199114	0.0501742
AADAC	0	0	0	1	0	0.569342	0.0831036	0.0120984	0.335456
AADACL2	0	0	0	0	0	0.9324	0.00941444	0.0194264	0.0387593
AADACL3	0	0	0	0	0	0.917912	0.0125149	0.0197958	0.0497769
AADACL4	0	0	0	0	0	0.930863	0.00982334	0.019902	0.0394112
AADAT	0	0	0	0	0	0.942064	0.00748415	0.0196069	0.030845
AAED1	0	0	0	0	0	0.928551	0.0103085	0.0199167	0.0412243
AAGAB	0	0	0	0	0	0.929478	0.0100065	0.0194071	0.0411088
AAK1	0	0	0	0	0	0.941421	0.00743434	0.0182504	0.0328947
AAMDC	0	0	0	0	0	0.926039	0.0108634	0.0200414	0.0430565
AAMP	0	0	0	0	0	0.939573	0.00798684	0.0196013	0.0328392
AANAT	0	0	0	0	0	0.932729	0.00945019	0.019981	0.03784
AAR2	0	0	0	0	0	0.939846	0.00798589	0.0200359	0.0321324
AARD	0	0	0	0	0	0.917286	0.0126567	0.0198249	0.0502327
AARS	0	0	0	0	0	0.968517	0.00239629	0.0180695	0.0110172
AARS2	0	0	0	0	0	0.966354	0.00280041	0.0178183	0.0130276
AARSD1	0	0	0	0	0	0.92012	0.0119024	0.0192973	0.0486807
AASDH	0	0	0	0	1	0.86714	0.0215194	0.0169592	0.0943814
AASDHPPT	0	0	0	0	0	0.93198	0.00953519	0.0196062	0.0388789
AASS	0	0	0	1	0	0.755587	0.0428708	0.0148859	0.186656
AATF	0	0	0	0	0	0.922353	0.0113066	0.0188271	0.0475135
AATK	0	0	0	0	0	0.959971	0.00395022	0.0176708	0.0184075
AATK-AS1	0	0	0	0	0	0.916553	0.0128817	0.020047	0.0505188
ABAT	0	0	0	0	0	0.957061	0.00449973	0.0192411	0.0191986
ABCA1	0	0	0	0	0	0.978873	0.000859847	0.0156557	0.00461155
ABCA10	0	0	0	0	0	0.931822	0.00892553	0.0168084	0.0424437
ABCA11P	0	0	0	0	0	0.91594	0.013052	0.0201717	0.0508362
ABCA12	0	0	0	0	0	0.975345	0.00145835	0.0151358	0.00806096
ABCA13	0	0	0	1	0	0.866123	0.0167289	0.0117973	0.10535
ABCA17P	0	0	0	0	0	0.918747	0.0122787	0.0195971	0.0493774
ABCA2	0	0	0	0	0	0.951109	0.00526605	0.0150177	0.0286077
ABCA3	0	0	0	0	1	0.943122	0.00685865	0.0166053	0.0334142
ABCA4	0	0	0	0	0	0.977098	0.00114145	0.0156467	0.00611426
ABCA5	0	0	0	0	0	0.960929	0.00377267	0.0169226	0.0183758
ABCA6	0	0	0	0	0	0.952431	0.00529629	0.0173878	0.0248847
ABCA7	0	0	0	0	0	0.936043	0.00782804	0.0154513	0.0406777
ABCA8	0	0	0	0	0	0.95757	0.00437033	0.0172512	0.0208084
ABCA9	0	0	0	0	0	0.956592	0.00452056	0.016773	0.0221146
ABCB1	0	0	0	0	0	0.968082	0.00249511	0.0177497	0.011673
ABCB10	0	0	0	0	0	0.952579	0.00536603	0.0191043	0.0229507
ABCB11	0	0	0	0	0	0.967163	0.00265302	0.0178627	0.0123215
ABCB4	0	0	0	0	0	0.968726	0.00238585	0.0176653	0.0112226
ABCB5	0	0	0	0	0	0.956315	0.00458992	0.0171837	0.021911
ABCB6	0	0	0	0	0	0.964989	0.0030221	0.0183759	0.013613
ABCB8	0	0	0	0	0	0.961843	0.00358171	0.0191209	0.0154546
ABCB9	0	0	0	0	0	0.960232	0.00388044	0.0194785	0.0164087
ABCC1	0	0	0	0	0	0.977895	0.000826361	0.0172637	0.00401513
ABCC10	0	0	0	0	0	0.973026	0.00165606	0.0173525	0.00796544
ABCC11	0	0	0	0	0	0.963171	0.00337195	0.0178495	0.0156074
ABCC12	0	0	0	0	0	0.967931	0.00251771	0.0178221	0.0117291
ABCC13	0	0	0	0	0	0.916612	0.0128652	0.0200349	0.050488
ABCC2	0	0	0	0	0	0.970534	0.00209589	0.0172617	0.0101081
ABCC3	0	0	0	0	0	0.975667	0.00117249	0.0175785	0.00558214
ABCC4	0	0	0	0	0	0.966361	0.0028082	0.0176192	0.0132115
ABCC5	0	0	0	2	0	0.35564	0.108958	0.00628184	0.52912
ABCC5-AS1	0	0	0	0	0	0.915939	0.0130524	0.020172	0.050837
ABCC6	0	0	0	0	0	0.930116	0.00932296	0.0171235	0.043438
ABCC6P1	0	0	0	0	0	0.917343	0.0126631	0.0198854	0.0501081
ABCC6P2	0	0	0	0	0	0.915741	0.0131076	0.0202122	0.0509394
ABCC8	0	0	0	0	0	0.972304	0.00181355	0.0169687	0.00891361
ABCC9	0	0	0	0	0	0.971125	0.0020019	0.0171493	0.00972399
ABCD2	0	0	0	0	0	0.953202	0.00525433	0.0194069	0.022137
ABCD3	0	0	0	0	0	0.961018	0.00376014	0.0180492	0.0171731
ABCD4	0	0	0	0	0	0.954322	0.00502356	0.0189234	0.021731
ABCE1	0	0	0	0	0	0.949645	0.00590472	0.0186227	0.0258279
ABCF1	0	0	0	0	0	0.958993	0.004131	0.0180541	0.0188221
ABCF2	0	0	0	0	0	0.953264	0.00522219	0.0187981	0.0227156
ABCF3	0	0	0	0	0	0.959407	0.00405214	0.0188578	0.0176834
ABCG1	0	0	0	1	0	0.7468	0.0448349	0.0148408	0.193524
ABCG2	0	0	0	0	0	0.947636	0.00628641	0.0185906	0.0274867
ABCG4	0	0	0	0	0	0.927576	0.0103156	0.0190703	0.0430385
ABCG5	0	0	0	0	0	0.943605	0.00712205	0.0191136	0.0301595
ABCG8	0	0	0	0	0	0.947437	0.0063797	0.0192509	0.0269322
ABHD1	0	0	0	0	0	0.937701	0.00836205	0.0195715	0.0343657
ABHD10	0	0	0	0	0	0.933301	0.00924955	0.0195249	0.037925
ABHD11	0	0	0	0	0	0.939348	0.00801308	0.0194595	0.0331792
ABHD12	0	0	0	0	0	0.942748	0.00729642	0.0191592	0.0307964
ABHD12B	0	0	0	0	0	0.92916	0.0100864	0.0194753	0.0412778
ABHD13	0	0	0	0	0	0.933057	0.00936861	0.0199056	0.0376687
ABHD14A	0	0	0	0	0	0.928948	0.0102085	0.0198364	0.0410072
ABHD14A-ACY1	0	0	0	0	0	0.918736	0.0122816	0.0195993	0.0493829
ABHD14B	0	0	0	0	0	0.927444	0.0105556	0.019988	0.0420121
ABHD15	0	0	0	0	0	0.937748	0.00831391	0.0193159	0.0346218
ABHD16A	0	0	0	0	0	0.954391	0.00499994	0.0185857	0.0220234
ABHD16B	0	0	0	0	0	0.943023	0.00732422	0.0199392	0.0297131
ABHD17A	0	0	0	0	0	0.955028	0.00490037	0.0199855	0.0200863
ABHD17B	0	0	0	0	0	0.938723	0.00819243	0.0198467	0.0332379
ABHD17C	0	0	0	0	0	0.931098	0.00973204	0.0196854	0.0394845
ABHD2	0	0	0	0	0	0.942163	0.00744756	0.0194593	0.0309304
ABHD3	0	0	0	0	0	0.935631	0.00877066	0.0194992	0.0360988
ABHD4	0	0	0	0	0	0.942432	0.00739212	0.0194459	0.0307301
ABHD5	0	0	0	0	0	0.937843	0.00829008	0.0192846	0.0345819
ABHD6	0	0	0	0	0	0.935237	0.00889287	0.0197521	0.036118
ABHD8	0	0	0	0	0	0.930911	0.00972991	0.019485	0.0398739
ABI1	0	0	0	0	0	0.945726	0.00671538	0.0192297	0.0283292
ABI2	0	0	0	1	0	0.653747	0.0642718	0.0134202	0.268561
ABI3	0	0	0	0	0	0.932073	0.00950288	0.0195378	0.0388868
ABI3BP	0	0	0	1	0	0.703405	0.0500578	0.0129289	0.233608
ABL1	0	0	0	1	0	0.741228	0.0448934	0.014302	0.199576
ABL2	0	0	0	0	0	0.955593	0.0047524	0.017936	0.0217187
ABLIM1	0	0	0	0	0	0.962947	0.00339448	0.0185171	0.0151417
ABLIM2	0	0	0	0	0	0.96394	0.00321611	0.0183589	0.0144846
ABLIM3	0	0	0	0	0	0.954581	0.00495326	0.0182859	0.0221799
ABP1	0	0	0	0	0	0.957085	0.00449339	0.019606	0.0188152
ABR	0	0	0	1	0	0.786282	0.0358307	0.0148197	0.163067
ABRA	0	0	0	0	0	0.935703	0.00879723	0.0197518	0.0357478
ABRACL	0	0	0	0	0	0.916736	0.0128308	0.0200096	0.0504235
ABT1	0	0	0	0	0	0.943353	0.00728339	0.0202292	0.0291341
ABTB1	0	0	0	0	0	0.94919	0.00603407	0.019236	0.02554
ABTB2	0	0	0	0	0	0.956898	0.00452295	0.0183738	0.0202051
ACAA1	0	0	0	0	0	0.954767	0.00494959	0.0195614	0.0207223
ACAA2	0	0	0	0	0	0.94495	0.00691017	0.0196808	0.0284594
ACACA	0	0	0	0	0	0.942456	0.00652137	0.0143926	0.0366297
ACACB	0	0	0	1	1	0.927762	0.00873699	0.0140643	0.049437
ACAD10	0	0	0	0	0	0.962318	0.00352728	0.0177678	0.0163869
ACAD11	0	0	0	0	0	0.925457	0.0105001	0.0181709	0.045872
ACAD8	0	0	0	0	0	0.950014	0.00587374	0.0192588	0.0248534
ACAD9	0	0	0	0	0	0.953174	0.00525124	0.0191231	0.0224516
ACADL	0	0	0	0	0	0.938855	0.00807848	0.0192236	0.0338428
ACADM	0	0	0	0	0	0.945567	0.00676108	0.0193897	0.0282819
ACADS	0	0	0	0	0	0.955062	0.00489311	0.0198134	0.0202316
ACADSB	0	0	0	0	0	0.94055	0.00779054	0.0196134	0.0320456
ACADVL	0	0	0	0	0	0.957169	0.00447754	0.0188339	0.0195191
ACAN	0	0	0	0	0	0.929925	0.00938274	0.0172138	0.0434784
ACAP1	0	0	0	0	0	0.954864	0.00489725	0.0181998	0.0220393
ACAP2	0	0	0	0	0	0.95361	0.00512848	0.0181547	0.023107
ACAP3	0	0	0	0	0	0.963088	0.00337297	0.0183725	0.0151664
ACAT1	0	0	0	0	0	0.944188	0.00706945	0.0197454	0.0289968
ACAT2	0	0	0	0	0	0.942834	0.0073589	0.0199	0.0299066
ACBD3	0	0	0	0	0	0.941449	0.00752238	0.018918	0.0321106
ACBD4	0	0	0	0	0	0.93381	0.00899873	0.0187508	0.0384408
ACBD5	0	0	0	0	0	0.939792	0.00788294	0.0191611	0.0331644
ACBD6	0	0	0	0	0	0.92512	0.0109466	0.0195891	0.0443442
ACBD7	0	0	0	0	0	0.916675	0.0128475	0.0200212	0.0504564
ACCS	0	0	0	0	0	0.942958	0.00729114	0.0194863	0.0302643
ACCSL	0	0	0	0	0	0.937397	0.00838489	0.0193184	0.0348996
ACD	0	0	0	0	0	0.922738	0.0111828	0.0186692	0.0474103
ACE	0	0	0	0	0	0.9755	0.00123106	0.0173229	0.00594646
ACER1	0	0	0	0	0	0.932582	0.0094788	0.0199703	0.0379688
ACER2	0	0	0	0	0	0.938015	0.00834344	0.0198897	0.0337519
ACER3	0	0	0	0	0	0.9304	0.00981917	0.019412	0.0403688
ACHE	0	0	0	1	0	0.737497	0.0468669	0.0147594	0.200877
ACIN1	0	0	0	0	0	0.934846	0.00828866	0.0164423	0.0404234
ACLY	0	0	0	1	0	0.916449	0.0116626	0.0165743	0.0553146
ACMSD	0	0	0	0	0	0.941004	0.0077063	0.0196759	0.0316136
ACN9	1	0	0	0	0	0.902982	0.0191941	0.0336712	0.0441529
ACO1	0	0	0	0	0	0.969836	0.00214314	0.0182534	0.00976738
ACO2	0	0	0	0	0	0.967064	0.0026028	0.0189245	0.0114089
ACOT1	0	0	0	0	0	0.945352	0.00684086	0.0198229	0.027984
ACOT11	0	0	0	0	0	0.958251	0.00427179	0.0187897	0.0186871
ACOT12	0	0	0	0	0	0.94929	0.00599928	0.019001	0.0257096
ACOT13	0	0	0	0	0	0.927397	0.0105881	0.0200904	0.0419243
ACOT2	0	0	0	0	0	0.946828	0.00652769	0.0196127	0.0270312
ACOT4	0	0	0	0	0	0.943143	0.00729081	0.0198469	0.0297189
ACOT6	0	0	0	0	0	0.925433	0.0110205	0.0201665	0.0433796
ACOT7	0	0	0	0	0	0.946869	0.00651882	0.0196038	0.0270079
ACOT8	0	0	0	0	0	0.942258	0.00743748	0.0195386	0.0307663
ACOX1	0	0	0	0	0	0.958472	0.00422943	0.0189271	0.0183717
ACOX2	0	0	0	0	1	0.834299	0.0283747	0.0168557	0.12047
ACOX3	0	0	0	0	0	0.957009	0.00450716	0.0187406	0.0197427
ACOXL	0	0	0	0	0	0.93583	0.00864441	0.0189956	0.0365301
ACP1	0	0	0	0	0	0.924826	0.0110339	0.0196931	0.0444474
ACP2	0	0	0	0	0	0.949041	0.00608825	0.0196551	0.0252159
ACP5	0	0	0	0	0	0.937801	0.00837298	0.019787	0.0340394
ACP6	0	0	0	0	0	0.925439	0.0108351	0.0194071	0.0443189
ACPL2	0	0	0	0	0	0.946135	0.00667957	0.0197808	0.0274049
ACPP	0	0	0	0	0	0.940141	0.00785486	0.019469	0.0325356
ACPT	0	0	0	0	0	0.942684	0.00734826	0.0195055	0.0304625
ACR	0	0	0	0	0	0.926319	0.0105804	0.0191106	0.0439905
ACRBP	0	0	0	0	0	0.937052	0.00838545	0.0188986	0.0356642
ACRV1	0	0	0	0	0	0.921515	0.0117301	0.019708	0.0470471
ACSBG1	0	0	0	0	0	0.95726	0.00446116	0.0192552	0.019024
ACSBG2	0	0	0	0	0	0.922907	0.0111651	0.0187253	0.0472025
ACSF2	0	0	0	0	0	0.955571	0.00478511	0.0189875	0.0206567
ACSF3	0	0	0	0	0	0.948653	0.00611951	0.0189497	0.0262781
ACSL1	0	0	0	0	0	0.959626	0.00401401	0.0185047	0.0178554
ACSL3	0	0	0	0	0	0.959312	0.00407065	0.0188001	0.017817
ACSL5	0	0	0	0	0	0.956667	0.00457436	0.0189399	0.0198192
ACSL6	0	0	0	0	0	0.962218	0.00352864	0.0185673	0.0156858
ACSM1	0	0	0	0	0	0.933912	0.00899864	0.0188531	0.038236
ACSM2A	0	0	0	0	0	0.935315	0.00865991	0.0185298	0.037495
ACSM2B	0	0	0	0	0	0.934124	0.00888865	0.0185098	0.0384778
ACSM3	0	0	0	0	0	0.949219	0.00601112	0.0189709	0.0257992
ACSM4	0	0	0	0	0	0.922903	0.0111676	0.018731	0.0471984
ACSM5	0	0	0	1	0	0.661211	0.0620633	0.0133659	0.26336
ACSS1	0	0	0	0	0	0.963226	0.00332423	0.0189775	0.0144728
ACSS2	0	0	0	0	0	0.963513	0.00327292	0.0189073	0.0143066
ACSS3	0	0	0	0	0	0.95328	0.00522519	0.0189619	0.0225327
ACTA1	0	0	0	0	0	0.932672	0.00939932	0.0196386	0.0382901
ACTA2	0	0	0	0	0	0.919571	0.012055	0.0194267	0.0489469
ACTB	0	0	0	0	0	0.918298	0.0123905	0.0196546	0.0496568
ACTBL2	0	0	0	0	0	0.91854	0.012335	0.0196397	0.0494851
ACTC1	0	0	0	0	0	0.918241	0.0124166	0.0197012	0.0496408
ACTG1	0	0	0	0	0	0.919638	0.0120176	0.0193488	0.0489952
ACTG2	0	0	0	0	0	0.919212	0.0121524	0.0195011	0.0491348
ACTL10	0	0	0	0	0	0.927022	0.010624	0.0198983	0.0424557
ACTL6A	0	0	0	0	0	0.939888	0.00790007	0.0194266	0.0327855
ACTL6B	0	0	0	0	0	0.950731	0.00572764	0.0191501	0.0243912
ACTL7A	0	0	0	0	0	0.944179	0.00709568	0.0200201	0.0287048
ACTL7B	0	0	0	0	0	0.918945	0.0123035	0.0198195	0.0489324
ACTL8	0	0	0	0	0	0.925742	0.0108335	0.0196536	0.0437711
ACTL9	0	0	0	0	0	0.924003	0.0112508	0.0198717	0.0448741
ACTN1	0	1	0	0	0	0.955986	0.00279286	0.0346031	0.00661846
ACTN1-AS1	0	0	0	0	0	0.916142	0.0129957	0.0201306	0.0507316
ACTN2	0	0	0	0	0	0.972563	0.00160291	0.0186729	0.00716119
ACTN3	0	0	0	0	0	0.919508	0.0120722	0.0194399	0.0489801
ACTN4	0	0	0	0	0	0.969538	0.00219128	0.0183262	0.00994402
ACTR10	0	0	0	0	0	0.935312	0.00881964	0.0194064	0.0364615
ACTR1A	0	0	0	0	0	0.951222	0.00563763	0.0192708	0.0238699
ACTR1B	0	0	0	0	0	0.95811	0.00429457	0.0194353	0.01816
ACTR2	0	0	0	0	0	0.934541	0.00891091	0.0190489	0.0374992
ACTR3	0	0	0	0	0	0.946521	0.00657723	0.0194595	0.0274418
ACTR3B	0	0	0	0	0	0.921468	0.011538	0.0190027	0.0479917
ACTR3C	0	0	0	0	0	0.928351	0.0102921	0.0196514	0.0417056
ACTR5	0	0	0	0	0	0.952494	0.00539384	0.0194217	0.0226905
ACTR6	0	0	0	1	0	0.617052	0.0718507	0.0127467	0.298351
ACTR8	0	0	0	0	0	0.949269	0.00597427	0.0185915	0.0261656
ACTRT2	0	0	0	0	0	0.940394	0.0078911	0.0201936	0.0315214
ACTRT3	0	0	0	0	0	0.9354	0.00891193	0.020083	0.0356052
ACVR1	0	0	0	0	0	0.946514	0.0065703	0.0193541	0.0275621
ACVR1B	0	0	0	0	0	0.955695	0.00476492	0.0192809	0.020259
ACVR1C	0	0	0	0	0	0.946405	0.00658634	0.0192895	0.0277187
ACVR2A	0	0	0	0	0	0.94181	0.00751	0.0193898	0.0312898
ACVR2B	0	0	0	0	0	0.946032	0.00666067	0.0192962	0.0280107
ACVR2B-AS1	0	0	0	0	0	0.91575	0.0131049	0.0202102	0.0509345
ACVRL1	0	0	0	0	0	0.940125	0.00786478	0.0195211	0.0324892
ACY1	0	0	0	0	0	0.94793	0.00630883	0.0196344	0.0261264
ACY3	0	0	0	0	0	0.93339	0.00927545	0.0197682	0.0375667
ACYP1	0	0	0	0	0	0.916805	0.0128117	0.0199955	0.0503877
ACYP2	0	0	0	0	0	0.916709	0.0128349	0.0200041	0.0504516
ADA	0	0	0	0	0	0.945826	0.00672989	0.0196312	0.0278128
ADAD1	0	0	0	0	0	0.940233	0.00779691	0.0191742	0.0327954
ADAD2	0	0	0	0	0	0.941372	0.00757442	0.0192025	0.0318511
ADAL	0	0	0	0	0	0.930314	0.00987488	0.0195935	0.040218
ADAM10	0	0	0	0	0	0.949356	0.00596954	0.0187547	0.0259198
ADAM11	0	0	0	0	0	0.96589	0.00287513	0.0180057	0.0132296
ADAM12	0	0	0	0	0	0.958801	0.00416823	0.0184281	0.0186025
ADAM15	0	0	0	0	0	0.945814	0.00653422	0.0176975	0.0299543
ADAM17	0	0	0	0	0	0.951408	0.00557537	0.0187505	0.024266
ADAM18	0	0	0	1	0	0.587939	0.076353	0.0118914	0.323816
ADAM19	0	0	0	0	0	0.960297	0.00389166	0.0181365	0.017675
ADAM2	0	0	0	0	0	0.923172	0.0110971	0.0186742	0.0470565
ADAM20	0	0	0	0	0	0.92249	0.0114233	0.0193337	0.0467531
ADAM20P1	0	0	0	0	0	0.915734	0.0131095	0.0202136	0.050943
ADAM21	0	0	0	0	0	0.920212	0.0118823	0.0192938	0.0486117
ADAM22	0	0	0	0	0	0.959805	0.00398085	0.0177583	0.0184557
ADAM23	0	0	0	0	0	0.955437	0.00479382	0.0182966	0.0214727
ADAM28	0	0	0	0	0	0.924046	0.0108692	0.0184894	0.046595
ADAM29	0	0	0	0	0	0.921202	0.0116174	0.0190877	0.0480931
ADAM30	0	0	0	0	0	0.930649	0.00972734	0.0192181	0.0404056
ADAM32	0	0	0	0	0	0.925424	0.0105107	0.0181856	0.0458795
ADAM33	0	0	0	0	1	0.730866	0.047094	0.0142055	0.207835
ADAM3A	0	0	0	0	0	0.92127	0.0115993	0.0190736	0.0480574
ADAM5	0	0	0	0	0	0.91875	0.0122777	0.0195964	0.0493756
ADAM6	0	0	0	0	0	0.915737	0.0131086	0.0202129	0.0509413
ADAM7	0	0	0	0	0	0.944393	0.00692924	0.0187651	0.029913
ADAM8	0	0	0	0	0	0.927009	0.0100414	0.0176111	0.0453381
ADAM9	0	0	0	0	0	0.956318	0.0046345	0.0185221	0.0205252
ADAMDEC1	0	0	0	0	0	0.933647	0.0091221	0.0192187	0.0380125
ADAMTS1	0	0	0	0	0	0.924153	0.0107884	0.0182837	0.0467744
ADAMTS10	0	1	0	0	1	0.842586	0.0377074	0.0305768	0.0891295
ADAMTS12	0	0	0	0	0	0.972914	0.00164974	0.0176245	0.00781171
ADAMTS13	0	0	0	0	0	0.92984	0.00934762	0.0170279	0.0437845
ADAMTS14	0	0	0	0	0	0.97191	0.00183707	0.0175024	0.00875037
ADAMTS15	0	0	0	0	0	0.924345	0.0107378	0.0182395	0.0466778
ADAMTS16	0	0	0	0	0	0.971361	0.00191585	0.0177083	0.00901441
ADAMTS17	0	0	0	0	0	0.964704	0.00311191	0.0172929	0.0148911
ADAMTS18	0	0	0	0	0	0.972255	0.00183073	0.0168576	0.00905693
ADAMTS19	0	0	0	0	0	0.956806	0.00450589	0.0172521	0.0214356
ADAMTS2	0	0	0	0	0	0.971336	0.00190891	0.0178403	0.0089151
ADAMTS20	0	0	0	0	0	0.974753	0.00152164	0.015536	0.00818914
ADAMTS3	0	1	0	0	0	0.948819	0.00497555	0.0344513	0.0117542
ADAMTS4	0	0	0	0	0	0.952273	0.00542208	0.019024	0.0232808
ADAMTS5	0	0	0	0	0	0.959985	0.00394231	0.0188644	0.0172085
ADAMTS6	0	0	0	0	0	0.965771	0.0029053	0.0178111	0.0135128
ADAMTS7	0	0	0	1	0	0.87811	0.0178082	0.0150691	0.089013
ADAMTS8	0	0	0	0	0	0.963452	0.00328392	0.0189182	0.0143455
ADAMTS9	0	0	0	0	1	0.964332	0.0031722	0.0149825	0.0175136
ADAMTS9-AS2	0	0	0	0	0	0.916545	0.0128839	0.0200486	0.0505229
ADAMTSL1	0	0	0	0	0	0.950428	0.00559105	0.0167202	0.027261
ADAMTSL2	0	0	0	0	0	0.93687	0.00823445	0.0178747	0.0370208
ADAMTSL3	0	0	0	0	0	0.963347	0.00335457	0.0166704	0.0166282
ADAMTSL4	0	0	0	0	0	0.928504	0.00968984	0.017366	0.0444398
ADAMTSL5	0	0	0	0	0	0.942999	0.00724123	0.0191107	0.0306492
ADAP1	0	0	0	0	0	0.947762	0.00631356	0.0192202	0.0267047
ADAP2	0	0	0	0	0	0.945557	0.00675975	0.0193518	0.0283315
ADAR	0	0	0	0	0	0.958419	0.00423874	0.01829	0.0190525
ADARB1	0	0	0	0	0	0.95926	0.00406783	0.0195572	0.0171145
ADARB2	0	0	0	0	0	0.961033	0.00372859	0.0193723	0.0158662
ADARB2-AS1	0	0	0	0	0	0.915741	0.0131075	0.0202121	0.0509393
ADAT1	0	0	0	0	0	0.942977	0.00726231	0.0192572	0.0305038
ADAT2	0	0	0	0	0	0.928504	0.0103025	0.0198444	0.0413487
ADAT3	0	0	0	0	0	0.917605	0.0126025	0.0198689	0.0499241
ADC	0	0	0	0	0	0.941072	0.00766258	0.0194293	0.0318356
ADCK1	0	0	0	0	0	0.953816	0.00513595	0.0195029	0.0215456
ADCK2	0	0	0	0	0	0.943427	0.00716641	0.0191969	0.0302101
ADCK3	0	0	0	0	0	0.955706	0.00476177	0.0191865	0.0203455
ADCK4	0	0	0	0	0	0.957724	0.00437203	0.0190825	0.0188218
ADCK5	0	0	0	0	0	0.954402	0.00501789	0.019348	0.0212319
ADCY1	0	0	0	0	0	0.960467	0.00385909	0.0183165	0.0173579
ADCY10	0	0	0	0	0	0.956636	0.00452377	0.0169838	0.0218567
ADCY10P1	0	0	0	0	0	0.920306	0.011857	0.0192743	0.0485624
ADCY2	0	0	0	0	0	0.966603	0.00272446	0.0183868	0.0122855
ADCY3	0	0	0	1	0	0.843827	0.0250671	0.0157252	0.115381
ADCY4	0	0	0	0	0	0.959428	0.00405071	0.0179734	0.0185475
ADCY5	0	0	0	2	0	0.346426	0.114422	0.00638189	0.532771
ADCY6	0	0	0	0	0	0.971329	0.00184655	0.0185143	0.0083098
ADCY7	1	0	0	0	0	0.908361	0.0170841	0.0296306	0.0449245
ADCY8	0	0	0	0	0	0.963471	0.00331161	0.0180812	0.0151364
ADCY9	0	0	0	0	1	0.898638	0.0153556	0.0172034	0.0688032
ADCYAP1	0	0	0	0	0	0.918026	0.0124509	0.0196651	0.0498576
ADCYAP1R1	0	0	0	0	0	0.949027	0.00605479	0.019065	0.0258532
ADD1	0	0	0	0	0	0.956748	0.00455963	0.0190781	0.019614
ADD2	0	0	0	0	0	0.962338	0.00351267	0.0183324	0.0158167
ADD3	0	0	0	0	0	0.953279	0.00522352	0.0189084	0.0225892
ADGB	0	0	0	0	0	0.940895	0.00718718	0.0162733	0.0356447
ADH1A	0	0	0	0	0	0.939952	0.0079624	0.0200214	0.0320646
ADH1B	0	0	0	0	0	0.940797	0.00779089	0.0200412	0.0313711
ADH4	0	0	0	0	0	0.935921	0.00877249	0.0198788	0.0354278
ADH5	0	0	0	0	0	0.938028	0.0083268	0.01979	0.0338548
ADH6	0	0	0	0	0	0.937239	0.00850897	0.0199316	0.0343208
ADH7	0	0	0	0	0	0.934151	0.00912453	0.019802	0.0369225
ADHFE1	0	0	0	0	0	0.949781	0.00593244	0.0194964	0.0247899
ADI1	0	0	0	0	0	0.933541	0.00929147	0.0200395	0.0371281
ADIG	0	0	0	0	0	0.916619	0.0128596	0.0200217	0.0504996
ADIPOQ	0	0	0	0	0	0.935447	0.0089051	0.0201022	0.0355457
ADIPOQ-AS1	0	0	0	0	0	0.915941	0.0130517	0.0201715	0.0508357
ADIPOR1	0	0	0	0	0	0.936015	0.00873196	0.0197438	0.0355088
ADIPOR2	0	0	0	0	0	0.938015	0.00830467	0.0196146	0.0340662
ADIRF	0	0	0	0	0	0.91645	0.0129015	0.0200399	0.0506088
ADK	0	0	0	0	0	0.932393	0.00945542	0.0196324	0.0385192
ADM	0	0	0	0	0	0.931688	0.00963975	0.0198381	0.0388337
ADM2	0	0	0	0	0	0.918268	0.0123928	0.0196414	0.0496978
ADM5	0	0	0	0	0	0.917868	0.0124979	0.0197098	0.049924
ADNP	0	0	0	0	5	0.000873961	0.187661	1.73371e-05	0.811448
ADNP2	0	0	0	0	0	0.939611	0.00792752	0.0192222	0.0332395
ADO	0	0	0	0	0	0.933796	0.00919269	0.0197736	0.0372375
ADORA1	0	0	0	0	0	0.94003	0.00796549	0.0201862	0.0318179
ADORA2A	0	0	0	0	0	0.941168	0.00768746	0.0197992	0.0313454
ADORA2A-AS1	0	0	0	0	0	0.917331	0.0126665	0.019888	0.0501145
ADORA2B	0	0	0	0	0	0.923818	0.0112575	0.0197447	0.0451803
ADORA3	0	0	0	0	0	0.92757	0.0104062	0.0194456	0.0425784
ADPGK	0	0	0	0	0	0.944604	0.00696813	0.0195542	0.0288734
ADPGK-AS1	0	0	0	0	0	0.915937	0.013053	0.0201724	0.0508381
ADPRH	0	0	0	0	0	0.943212	0.00728827	0.019966	0.0295335
ADPRHL1	0	0	0	0	0	0.943345	0.00723599	0.0197048	0.0297145
ADPRHL2	0	0	0	0	0	0.939535	0.00803318	0.0199007	0.0325315
ADPRM	0	0	0	0	0	0.932211	0.00954909	0.0199332	0.0383064
ADRA1A	0	0	0	0	0	0.94909	0.00609648	0.0200083	0.0248055
ADRA1B	0	0	0	0	0	0.942648	0.0073877	0.0198089	0.0301558
ADRA1D	0	0	0	0	0	0.944661	0.0069696	0.0196969	0.028672
ADRA2A	0	0	0	0	0	0.91871	0.0122057	0.0193334	0.0497511
ADRA2B	0	0	0	0	0	0.919122	0.0121242	0.0193466	0.0494074
ADRA2C	0	0	0	0	0	0.919955	0.0118508	0.0190159	0.0491781
ADRB1	0	0	0	0	0	0.918643	0.0121968	0.0192609	0.0498988
ADRB2	0	0	0	0	0	0.940467	0.00787602	0.0201939	0.0314631
ADRB3	0	0	0	0	0	0.950019	0.00590409	0.0198999	0.0241772
ADRBK1	0	0	0	0	0	0.954499	0.00497689	0.0185093	0.0220149
ADRBK2	0	0	0	0	0	0.948362	0.00615118	0.0186353	0.0268514
ADRM1	0	0	0	1	0	0.640738	0.0673761	0.0132919	0.278594
ADSL	0	0	0	0	0	0.95782	0.00435273	0.0192577	0.01857
ADSS	0	0	0	0	1	0.808236	0.0338449	0.016604	0.141315
ADSSL1	0	0	0	0	0	0.958022	0.00431457	0.0191033	0.0185599
ADTRP	0	0	0	0	0	0.926442	0.0107211	0.0197939	0.0430427
AEBP1	0	0	0	0	0	0.968629	0.00242166	0.0173562	0.0115928
AEBP2	0	0	0	0	0	0.922082	0.011337	0.0187452	0.0478355
AEN	0	0	0	0	0	0.933742	0.00922379	0.0198887	0.0371451
AES	0	0	0	0	0	0.919521	0.0120337	0.0193219	0.049123
AFAP1	0	0	0	1	0	0.732956	0.0471093	0.014411	0.205524
AFAP1-AS1	0	0	0	0	0	0.915729	0.0131108	0.0202145	0.0509453
AFAP1L1	0	0	0	1	0	0.740606	0.0449882	0.014281	0.200125
AFAP1L2	0	0	0	0	0	0.959964	0.00394597	0.0188833	0.0172069
AFF1	0	0	0	0	0	0.958314	0.00425734	0.0182007	0.0192278
AFF3	0	0	0	0	0	0.957429	0.00441557	0.0179272	0.020228
AFF4	0	0	0	0	0	0.964608	0.0031032	0.0181132	0.0141755
AFG3L1P	0	0	0	0	0	0.91829	0.0124034	0.0196912	0.0496156
AFG3L2	0	0	0	0	0	0.959995	0.00394593	0.0183976	0.0176615
AFM	0	0	0	0	1	0.748636	0.0456298	0.0153943	0.19034
AFMID	0	0	0	0	0	0.932816	0.00932287	0.0193904	0.0384708
AFP	0	0	0	0	0	0.935144	0.00877338	0.0189547	0.0371279
AFTPH	0	0	0	0	0	0.941417	0.00755099	0.0190881	0.0319444
AGA	0	0	0	0	0	0.941614	0.00759446	0.0197792	0.0310122
AGAP1	0	0	0	1	0	0.823182	0.0289255	0.0154176	0.132475
AGAP11	0	0	0	0	0	0.921861	0.0114424	0.0189499	0.047747
AGAP2	0	0	0	0	0	0.963008	0.00341212	0.017022	0.0165583
AGAP3	0	0	0	0	0	0.959535	0.00403176	0.0182222	0.0182107
AGAP4	0	0	0	0	0	0.941203	0.00762081	0.0193039	0.0318721
AGAP5	0	0	0	0	0	0.940377	0.00777456	0.0192203	0.032628
AGAP6	0	0	0	0	0	0.924825	0.0108556	0.0190035	0.0453158
AGAP7	0	0	0	0	0	0.92089	0.0117006	0.0191528	0.0482566
AGAP8	0	0	0	0	0	0.92186	0.0114427	0.0189501	0.0477476
AGAP9	0	0	0	0	0	0.926568	0.0102223	0.0179517	0.0452579
AGBL1	0	0	0	0	0	0.949292	0.00589978	0.0177633	0.0270448
AGBL2	0	0	0	0	0	0.953704	0.00511769	0.0182957	0.0228828
AGBL3	0	0	0	0	0	0.950499	0.00572437	0.0183693	0.0254073
AGBL4	0	0	0	0	0	0.940989	0.00763617	0.0190932	0.0322815
AGBL5	0	0	0	0	0	0.963697	0.00326163	0.0183415	0.0146998
AGER	0	0	0	0	0	0.932518	0.00926928	0.0188237	0.0393886
AGFG1	0	0	0	0	0	0.934716	0.00890707	0.0192193	0.0371576
AGFG2	0	0	0	0	0	0.941011	0.00770596	0.0196853	0.0315974
AGGF1	0	0	0	0	0	0.94118	0.00753892	0.0186545	0.0326265
AGK	0	0	0	0	0	0.928079	0.0101566	0.0188339	0.0429304
AGL	0	0	0	0	0	0.974978	0.00141066	0.0164307	0.00718015
AGMAT	0	0	0	0	0	0.947483	0.00642394	0.0200362	0.0260573
AGMO	0	0	0	0	0	0.934508	0.00896865	0.0193283	0.0371954
AGO1	0	0	0	1	0	0.800361	0.0331342	0.015016	0.151488
AGO2	0	0	0	0	0	0.969343	0.00220453	0.0185957	0.00985719
AGO3	0	0	0	1	0	0.75762	0.0414094	0.0144258	0.186545
AGO4	0	0	0	0	0	0.959697	0.0040013	0.0184039	0.0178977
AGPAT1	0	0	0	0	0	0.940661	0.00777949	0.0197058	0.0318538
AGPAT2	0	0	0	0	0	0.935802	0.00876783	0.0196952	0.0357346
AGPAT3	0	0	0	0	0	0.947913	0.00630344	0.0194992	0.0262846
AGPAT4	0	0	0	0	0	0.945574	0.00676627	0.019464	0.0281958
AGPAT5	0	0	0	0	0	0.931346	0.00962634	0.019413	0.0396142
AGPAT6	0	0	0	0	0	0.943786	0.00711088	0.0193441	0.0297591
AGPAT9	0	0	0	0	0	0.938825	0.00805133	0.0190011	0.0341228
AGPHD1	0	0	0	0	1	0.761575	0.0439332	0.0160868	0.178406
AGPS	0	0	0	0	0	0.951557	0.00555329	0.0188734	0.0240163
AGR2	0	0	0	0	0	0.925306	0.0109717	0.0198481	0.0438745
AGR3	0	0	0	0	0	0.924671	0.0111133	0.0198827	0.0443331
AGRN	0	0	0	0	0	0.96925	0.00238209	0.0159569	0.0124113
AGRP	0	0	0	0	0	0.929607	0.0101318	0.0201329	0.0401284
AGT	0	0	0	0	0	0.933518	0.00926246	0.0198447	0.0373747
AGTPBP1	0	0	0	0	0	0.964412	0.00315032	0.0177828	0.0146551
AGTR1	0	0	0	0	0	0.935454	0.00886109	0.0198305	0.0358549
AGTRAP	0	0	0	0	0	0.918927	0.0122282	0.0195554	0.0492888
AGXT	0	0	0	0	0	0.945532	0.00678602	0.0195973	0.0280845
AGXT2	0	0	0	0	0	0.946104	0.00663968	0.019217	0.0280396
AGXT2L1	0	0	0	0	0	0.947927	0.00630244	0.019527	0.0262434
AGXT2L2	0	0	0	0	0	0.94878	0.00614632	0.0197638	0.0253094
AHCTF1	0	0	0	0	0	0.962907	0.00341965	0.0158269	0.017846
AHCY	0	0	0	0	0	0.944893	0.0069338	0.0198229	0.0283504
AHCYL1	0	0	0	0	0	0.953074	0.00525634	0.0187433	0.0229264
AHCYL2	0	0	0	0	0	0.950859	0.00568057	0.0187492	0.0247114
AHDC1	1	0	0	0	1	0.70791	0.0701673	0.0212302	0.200692
AHI1	0	0	0	1	0	0.699855	0.0502349	0.0127138	0.237197
AHNAK	0	0	0	0	0	0.963267	0.00336489	0.017259	0.0161092
AHNAK2	0	0	0	0	0	0.936764	0.00768472	0.015366	0.0401854
AHR	0	0	0	0	0	0.950378	0.00575791	0.0185226	0.0253415
AHRR	0	0	0	0	0	0.94274	0.00729561	0.0191381	0.0308267
AHSA1	0	0	0	0	0	0.941918	0.00752493	0.0197075	0.03085
AHSA2	0	0	0	0	0	0.919257	0.0122684	0.019926	0.0485489
AHSG	0	0	0	0	0	0.930354	0.00991145	0.0198126	0.0399223
AHSP	0	0	0	0	0	0.916792	0.0128153	0.0199981	0.0503944
AICDA	0	0	0	0	0	0.931503	0.00966989	0.0197954	0.0390314
AIDA	0	0	0	0	0	0.928088	0.0103414	0.0196287	0.0419418
AIF1	0	0	0	0	0	0.924088	0.0112286	0.0198543	0.0448287
AIF1L	0	0	0	0	0	0.924791	0.0110792	0.0198464	0.0442835
AIFM2	0	0	0	0	0	0.938192	0.0082885	0.019756	0.033763
AIFM3	0	0	0	0	0	0.958613	0.00420317	0.0188126	0.0183715
AIG1	0	0	0	0	0	0.933472	0.00928089	0.0198959	0.0373508
AIM1	0	0	0	0	0	0.9537	0.00504922	0.017111	0.0241397
AIM1L	0	0	0	0	0	0.952524	0.00528873	0.0175112	0.0246765
AIM2	0	0	0	0	0	0.918209	0.0124253	0.0197077	0.0496575
AIMP1	0	0	0	0	0	0.931352	0.00968422	0.0197081	0.039256
AIMP2	0	0	0	0	0	0.932931	0.0094135	0.0200112	0.0376444
AIP	0	0	0	0	0	0.936891	0.00853473	0.019625	0.0349495
AIPL1	0	0	0	0	0	0.944651	0.00697164	0.0196958	0.0286817
AIRE	0	0	0	0	0	0.940848	0.00764677	0.018964	0.0325417
AIRN	0	0	0	0	0	0.915941	0.0130518	0.0201715	0.0508359
AJAP1	0	0	0	0	0	0.919686	0.012006	0.0193429	0.0489653
AJUBA	0	0	0	0	0	0.933117	0.00917819	0.0189614	0.0387432
AK1	0	0	0	0	0	0.93905	0.00814935	0.0200318	0.032769
AK2	0	0	0	0	0	0.934764	0.0089967	0.0197924	0.0364467
AK3	0	0	0	0	0	0.937997	0.00834974	0.0199083	0.0337453
AK4	0	0	0	0	0	0.928866	0.0102287	0.0198511	0.0410545
AK5	0	0	0	0	0	0.93837	0.00815818	0.0191103	0.0343615
AK7	0	0	0	0	0	0.950683	0.00568828	0.0183487	0.0252804
AK8	0	0	0	0	0	0.939832	0.00793264	0.0195885	0.0326467
AKAP1	0	0	0	0	0	0.948226	0.00619686	0.0188777	0.0266996
AKAP10	0	0	0	0	0	0.943077	0.00719274	0.0188303	0.0308998
AKAP11	0	0	0	0	0	0.944748	0.0067534	0.0178664	0.0306319
AKAP12	0	0	0	0	0	0.938558	0.00797873	0.0182322	0.0352311
AKAP13	0	0	0	0	0	0.93843	0.00739503	0.0153203	0.038855
AKAP2	0	0	0	0	0	0.951985	0.00548435	0.0191753	0.0233552
AKAP3	0	0	0	0	0	0.934449	0.0089955	0.019412	0.0371436
AKAP5	0	0	0	0	0	0.918392	0.0123791	0.0196819	0.0495473
AKAP6	0	0	0	0	0	0.953328	0.00509342	0.0168296	0.0247486
AKAP7	0	0	0	0	0	0.924792	0.0109907	0.0194946	0.0447228
AKAP8	0	0	0	0	0	0.929222	0.00993079	0.0188458	0.0420011
AKAP8L	0	0	0	0	0	0.930207	0.00968784	0.0186438	0.0414615
AKAP9	0	0	0	0	1	0.875222	0.0148091	0.0112636	0.0987053
AKD1	0	0	1	0	0	0.644975	0.0721934	0.267924	0.0149074
AKIP1	0	0	0	0	0	0.92697	0.0106326	0.0198882	0.042509
AKIRIN1	0	0	0	0	0	0.93603	0.00875072	0.0198835	0.0353357
AKIRIN2	0	0	0	0	0	0.935865	0.00872269	0.0194955	0.0359171
AKNA	0	0	0	0	0	0.933652	0.00879935	0.0176725	0.0398758
AKNAD1	0	0	0	0	0	0.925005	0.0106703	0.0184589	0.0458657
AKR1A1	0	0	0	0	0	0.936044	0.00870778	0.0196286	0.0356193
AKR1B1	0	0	0	0	0	0.934176	0.00911989	0.0198053	0.0368984
AKR1B10	0	0	0	0	0	0.931936	0.00958168	0.0198023	0.0386798
AKR1B15	0	0	0	0	0	0.919182	0.0121605	0.0195073	0.0491504
AKR1C1	0	0	0	0	0	0.93125	0.00962832	0.0193264	0.0397957
AKR1C2	0	0	0	0	0	0.932489	0.009362	0.019251	0.0388984
AKR1C3	0	0	0	0	0	0.932829	0.0092905	0.0192375	0.0386425
AKR1C4	0	0	0	0	0	0.930467	0.00982765	0.0195175	0.0401882
AKR1C6P	0	0	0	0	0	0.917536	0.0126102	0.0198461	0.0500082
AKR1CL1	0	0	0	0	0	0.917275	0.0126818	0.0198993	0.0501434
AKR1D1	0	0	0	1	0	0.593675	0.0773065	0.0124351	0.316584
AKR1E2	0	0	0	0	0	0.936737	0.00855818	0.0195747	0.0351298
AKR7A2	0	0	0	0	0	0.940963	0.00773058	0.0198115	0.0314949
AKR7A3	0	0	0	0	0	0.938295	0.00825762	0.0196851	0.0337621
AKR7L	0	0	0	0	0	0.916757	0.0128251	0.0200053	0.0504127
AKT1	0	0	0	0	0	0.950194	0.00582869	0.0190828	0.024895
AKT1S1	0	0	0	0	0	0.918859	0.012235	0.0195307	0.0493751
AKT2	0	0	0	0	0	0.953943	0.00511038	0.0194807	0.0214656
AKT3	0	0	0	0	0	0.943825	0.00707299	0.0190612	0.0300411
AKTIP	0	1	0	0	0	0.905079	0.0187056	0.0380653	0.0381506
ALAD	0	0	0	0	0	0.948624	0.00617034	0.0196343	0.0255717
ALAS1	0	1	0	0	0	0.93657	0.0082766	0.0373526	0.017801
ALB	0	0	0	0	0	0.940128	0.007773	0.0188562	0.0332424
ALCAM	0	0	0	0	0	0.932498	0.00934096	0.0191551	0.0390057
ALDH16A1	0	0	0	0	0	0.947276	0.00632957	0.0183189	0.0280753
ALDH18A1	0	0	0	0	0	0.96459	0.00308426	0.0186228	0.0137032
ALDH1A1	0	0	0	0	0	0.945719	0.00674128	0.019509	0.0280312
ALDH1A2	0	0	0	0	0	0.953082	0.00528112	0.0195317	0.0221049
ALDH1A3	0	0	0	0	0	0.954633	0.00497709	0.0196613	0.0207286
ALDH1B1	0	0	0	0	0	0.949657	0.00598273	0.0200351	0.0243247
ALDH1L1	0	0	0	0	0	0.968087	0.00242713	0.0187178	0.0107678
ALDH1L1-AS1	0	0	0	0	0	0.916141	0.0129961	0.0201308	0.0507322
ALDH1L1-AS2	0	0	0	0	0	0.915733	0.0131097	0.0202137	0.0509433
ALDH1L2	0	1	0	0	0	0.940773	0.00715377	0.036068	0.0160055
ALDH2	0	0	0	0	0	0.956914	0.00452618	0.01973	0.01883
ALDH3A1	0	0	0	1	0	0.661495	0.063072	0.013672	0.261761
ALDH3A2	0	0	0	0	0	0.950871	0.00571833	0.0195325	0.0238784
ALDH3B2	0	0	0	0	0	0.93754	0.00839706	0.0195876	0.0344753
ALDH4A1	0	0	0	0	0	0.958956	0.00413645	0.0190006	0.0179074
ALDH5A1	0	0	0	0	0	0.953426	0.00520882	0.0193477	0.0220175
ALDH6A1	0	0	0	0	0	0.953046	0.00527648	0.0191356	0.0225417
ALDH7A1	0	0	0	0	0	0.95449	0.00498913	0.0188459	0.0216746
ALDH8A1	0	0	0	0	0	0.949319	0.00604934	0.0199924	0.0246392
ALDH9A1	0	0	0	0	0	0.946861	0.00649974	0.019333	0.0273058
ALDOA	0	0	0	0	0	0.948849	0.00611096	0.0193931	0.0256468
ALDOB	0	0	0	0	0	0.945945	0.00671988	0.0198084	0.0275264
ALDOC	0	0	0	0	0	0.947372	0.00643054	0.019785	0.0264121
ALG1	0	0	0	0	0	0.947598	0.00635619	0.0193615	0.0266841
ALG10	0	0	0	0	0	0.940748	0.00778337	0.0198881	0.0315806
ALG10B	0	0	0	0	0	0.940664	0.00779935	0.0198782	0.0316582
ALG11	0	0	0	0	0	0.918512	0.0123403	0.0196375	0.0495102
ALG12	0	0	0	0	0	0.949106	0.00607749	0.0196977	0.0251186
ALG14	0	0	0	0	0	0.929465	0.0100886	0.0197774	0.0406691
ALG1L	0	0	0	0	0	0.92798	0.0104147	0.0198572	0.0417484
ALG1L2	0	0	0	0	0	0.918272	0.0124082	0.0196948	0.0496248
ALG1L9P	0	0	0	0	0	0.916322	0.0129456	0.0200939	0.0506381
ALG2	0	0	0	0	0	0.948634	0.00617608	0.0197711	0.0254187
ALG3	0	0	0	0	0	0.920286	0.0118489	0.0192329	0.0486326
ALG5	0	0	0	0	0	0.944636	0.00692212	0.0191452	0.0292965
ALG6	0	0	0	0	0	0.944517	0.00697473	0.0194401	0.0290678
ALG8	0	0	0	0	0	0.948343	0.00617873	0.0189384	0.0265396
ALG9	0	0	0	0	0	0.947425	0.00634269	0.0187683	0.0274641
ALK	0	0	0	0	0	0.957151	0.00443902	0.0171108	0.0212995
ALKBH1	0	0	0	0	0	0.940738	0.00776128	0.0196845	0.0318163
ALKBH2	0	0	0	0	0	0.929671	0.0100453	0.0197756	0.0405076
ALKBH3	0	0	0	0	0	0.935807	0.00869735	0.0192748	0.0362207
ALKBH4	0	0	0	0	0	0.940079	0.00794478	0.0200948	0.0318812
ALKBH5	0	0	0	0	0	0.9361	0.00869889	0.0196439	0.0355575
ALKBH6	0	0	0	0	0	0.920023	0.0119062	0.0192436	0.0488268
ALKBH7	0	0	0	0	0	0.940104	0.00791914	0.0199214	0.0320557
ALKBH8	0	0	0	0	0	0.953004	0.00529082	0.0193303	0.0223744
ALLC	0	0	0	0	0	0.941769	0.00752673	0.0194604	0.0312443
ALMS1	0	0	1	0	0	0.641512	0.103738	0.229922	0.0248275
ALMS1P	0	0	0	0	0	0.916742	0.0128293	0.0200084	0.0504206
ALOX12	0	0	0	0	0	0.952945	0.00528452	0.018828	0.0229425
ALOX12B	0	0	0	0	0	0.956432	0.00461783	0.0188217	0.0201283
ALOX12P2	0	0	0	0	0	0.918171	0.0124357	0.0197155	0.0496773
ALOX15	0	0	0	0	0	0.946015	0.0066276	0.0188951	0.0284628
ALOX15B	0	0	0	0	0	0.952086	0.00545811	0.0190182	0.0234381
ALOX15P1	0	0	0	0	0	0.916357	0.012936	0.0200869	0.0506202
ALOX5	0	0	0	0	0	0.961546	0.00365378	0.0185847	0.0162154
ALOX5AP	0	0	0	0	0	0.92644	0.010769	0.0199982	0.042793
ALOXE3	0	0	0	0	0	0.957329	0.00444231	0.0183601	0.0198686
ALPI	0	0	0	0	0	0.959037	0.00411719	0.0192679	0.0175781
ALPK1	0	0	0	0	0	0.94907	0.00599319	0.0183525	0.0265848
ALPK2	0	0	0	0	0	0.94295	0.00708012	0.0178026	0.0321675
ALPK3	0	0	0	0	0	0.950474	0.00565459	0.0174452	0.0264263
ALPL	0	0	0	0	0	0.958119	0.00429197	0.0195032	0.018086
ALPP	0	0	0	0	0	0.957809	0.00435578	0.0190324	0.0188028
ALPPL2	0	0	0	0	0	0.955126	0.00487453	0.0192013	0.0207986
ALS2	0	0	0	1	0	0.793533	0.0321246	0.0136036	0.160739
ALS2CL	0	0	1	0	0	0.616225	0.0892493	0.277527	0.0169985
ALS2CR11	0	0	0	0	1	0.747892	0.0423563	0.013872	0.19588
ALS2CR12	0	0	0	0	0	0.926128	0.0106173	0.0191037	0.0441512
ALS2CR8	0	0	0	0	0	0.929975	0.00980033	0.0189329	0.0412921
ALX1	0	0	0	0	0	0.930247	0.00990408	0.0196683	0.0401807
ALX3	0	0	0	0	0	0.939677	0.00801399	0.0199814	0.0323276
ALX4	0	0	0	0	0	0.938121	0.00825876	0.0194481	0.0341718
ALYREF	0	0	0	0	0	0.929856	0.00997388	0.0196164	0.0405538
AMACR	0	0	0	0	0	0.946533	0.00659403	0.0197094	0.0271635
AMBN	0	0	0	0	0	0.933487	0.00921569	0.0195479	0.0377491
AMBP	0	0	0	0	1	0.770151	0.04183	0.0160708	0.171948
AMBRA1	0	0	0	0	0	0.943645	0.00693538	0.0176953	0.0317243
AMD1	0	0	0	0	0	0.93426	0.0091059	0.0198245	0.0368096
AMDHD1	0	0	0	0	0	0.946995	0.0065064	0.0197845	0.0267138
AMDHD2	0	0	0	0	0	0.953797	0.00513858	0.0194502	0.0216146
AMER2	0	0	0	0	0	0.932035	0.00945737	0.0192687	0.0392393
AMER3	0	0	0	0	0	0.931823	0.00941926	0.0188788	0.0398794
AMFR	0	0	0	0	0	0.94962	0.00593155	0.0189451	0.0255031
AMH	0	0	0	0	0	0.922165	0.0113471	0.0188356	0.0476527
AMHR2	0	0	0	0	0	0.925716	0.0105445	0.0185134	0.0452261
AMICA1	0	0	0	0	0	0.926111	0.0107339	0.0195587	0.0435966
AMIGO1	0	0	0	0	0	0.934859	0.00899826	0.0199201	0.036223
AMIGO2	0	0	0	1	0	0.570953	0.0827534	0.0121282	0.334165
AMIGO3	0	0	0	0	0	0.931799	0.0096286	0.0199008	0.0386711
AMMECR1L	0	0	0	0	0	0.935946	0.00864864	0.0191527	0.0362526
AMN	0	0	0	0	0	0.920237	0.0117801	0.0189734	0.0490092
AMN1	0	0	0	0	0	0.925647	0.0108614	0.0196873	0.0438043
AMOTL1	0	0	0	0	1	0.874826	0.0197796	0.0167428	0.0886512
AMOTL2	0	0	0	0	0	0.961301	0.0036986	0.0186348	0.0163661
AMPD1	0	0	0	0	1	0.883539	0.0184594	0.0173452	0.080656
AMPD2	0	0	0	0	0	0.970861	0.00193012	0.0185388	0.00867023
AMPD3	0	0	0	0	0	0.967625	0.00249965	0.0188955	0.0109799
AMPH	0	0	0	0	0	0.948302	0.00616007	0.0186035	0.0269345
AMT	0	0	0	0	0	0.950359	0.00583377	0.0198551	0.0239517
AMTN	0	0	0	0	0	0.918076	0.0124618	0.0197351	0.0497268
AMY1A	0	0	0	0	0	0.935373	0.00808926	0.0160177	0.0405195
AMY1B	0	0	0	0	0	0.935115	0.00814909	0.0160759	0.0406604
AMY1C	0	0	0	0	0	0.935115	0.00814909	0.0160759	0.0406604
AMY2A	0	0	0	0	0	0.951016	0.00567213	0.0191503	0.0241618
AMY2B	0	0	0	1	0	0.662265	0.0615973	0.0133138	0.262824
AMZ1	0	0	0	0	0	0.935879	0.00871237	0.0194508	0.0359575
AMZ2	0	0	0	0	1	0.734696	0.0492291	0.015465	0.200609
AMZ2P1	0	0	0	0	0	0.916334	0.0129424	0.0200916	0.0506322
ANAPC1	0	0	0	0	0	0.942351	0.00688532	0.0160182	0.0347453
ANAPC10	0	0	0	0	0	0.928036	0.0103735	0.0197239	0.0418666
ANAPC11	0	0	0	0	0	0.918927	0.0122297	0.0195599	0.0492834
ANAPC13	0	0	0	0	0	0.91756	0.0126036	0.0198412	0.0499957
ANAPC15	0	0	0	0	0	0.924562	0.0111406	0.0199007	0.0443965
ANAPC16	0	0	0	0	0	0.917086	0.012734	0.019938	0.0502417
ANAPC1P1	0	0	0	0	0	0.918281	0.0124057	0.019693	0.0496201
ANAPC2	0	0	0	0	0	0.960071	0.00392512	0.0189132	0.0170908
ANAPC4	0	0	0	0	0	0.939482	0.00776504	0.0180123	0.0347405
ANAPC5	0	0	0	0	0	0.942092	0.00738748	0.0188502	0.0316698
ANAPC7	0	0	0	0	0	0.930794	0.00964956	0.0189938	0.0405623
ANG	0	0	0	0	0	0.916803	0.0128123	0.0199959	0.0503888
ANGEL1	0	0	0	0	0	0.94508	0.00680523	0.0188526	0.0292625
ANGEL2	0	0	0	0	0	0.943846	0.0070709	0.0190811	0.0300016
ANGPT1	0	0	0	0	0	0.943841	0.00709505	0.0192979	0.0297657
ANGPT2	0	0	0	1	0	0.654034	0.0641332	0.0134037	0.268429
ANGPT4	0	0	0	0	0	0.940378	0.00781457	0.0195274	0.0322801
ANGPTL1	0	0	0	0	0	0.943581	0.00717837	0.0196054	0.0296347
ANGPTL2	0	0	0	0	0	0.950181	0.00585593	0.0195515	0.0244115
ANGPTL3	0	0	0	0	0	0.930884	0.00972631	0.019441	0.0399482
ANGPTL4	0	0	0	1	0	0.588754	0.0774025	0.0121512	0.321692
ANGPTL5	0	0	0	0	0	0.931982	0.00953655	0.019616	0.0388651
ANGPTL6	0	0	0	0	0	0.940008	0.00784778	0.0192186	0.0329252
ANGPTL7	0	0	0	0	0	0.936985	0.00854241	0.0198034	0.0346692
ANHX	0	0	0	0	0	0.91905	0.0121962	0.0195345	0.0492191
ANK1	0	0	0	0	0	0.980136	0.000613724	0.016032	0.00321843
ANK2	0	0	0	2	4	0.0011068	0.139117	1.53619e-05	0.85976
ANK3	0	0	0	0	0	0.979315	0.000957277	0.0139729	0.005755
ANKAR	0	0	0	0	0	0.936628	0.00825306	0.0177379	0.0373812
ANKDD1A	0	0	0	1	0	0.591708	0.075567	0.011957	0.320768
ANKDD1B	0	0	0	0	0	0.920905	0.0116858	0.0191131	0.0482963
ANKEF1	0	0	0	0	0	0.942014	0.00743268	0.0190861	0.0314672
ANKFN1	0	0	0	0	1	0.814992	0.0317175	0.0161705	0.13712
ANKFY1	0	0	0	0	0	0.951119	0.00557218	0.0178705	0.0254387
ANKH	0	0	0	0	0	0.926088	0.0107345	0.0195421	0.0436352
ANKHD1	0	0	0	0	0	0.971206	0.00206238	0.0159815	0.0107507
ANKHD1-EIF4EBP3	0	0	0	0	0	0.971556	0.00201519	0.0157984	0.0106303
ANKIB1	0	0	0	0	0	0.949004	0.00596546	0.0178973	0.027133
ANKK1	0	0	0	0	0	0.932116	0.00942415	0.0191856	0.0392742
ANKLE1	0	0	0	0	0	0.923164	0.0111563	0.0188746	0.0468052
ANKLE2	0	0	0	0	0	0.95588	0.00472162	0.0187383	0.0206603
ANKMY1	0	0	0	0	0	0.941149	0.00753868	0.0186105	0.0327015
ANKMY2	0	0	0	0	0	0.933782	0.00910239	0.0192591	0.0378562
ANKRA2	0	0	0	0	0	0.926273	0.0106974	0.0195466	0.043483
ANKRD1	0	0	0	0	0	0.927989	0.0103367	0.0195175	0.0421573
ANKRD10	0	0	0	0	0	0.934541	0.00904216	0.0197898	0.036627
ANKRD11	1	0	0	0	2	0.677068	0.0695363	0.01709	0.236305
ANKRD12	0	0	0	0	0	0.965416	0.00299685	0.0169212	0.0146663
ANKRD13A	0	0	0	0	0	0.953555	0.00517283	0.0189801	0.0222919
ANKRD13B	0	0	0	0	0	0.956685	0.00457204	0.019136	0.0196065
ANKRD13C	0	0	0	0	0	0.946243	0.00658241	0.0188879	0.0282862
ANKRD13D	0	0	0	0	0	0.954571	0.00498385	0.0192879	0.0211573
ANKRD16	0	0	0	0	0	0.934802	0.00892935	0.0194428	0.0368258
ANKRD17	0	0	0	0	0	0.966004	0.00290671	0.016426	0.0146629
ANKRD18A	0	0	0	0	0	0.924809	0.0106622	0.0182939	0.0462345
ANKRD18B	0	0	0	0	0	0.924896	0.0106413	0.0182804	0.0461819
ANKRD18DP	0	0	0	0	0	0.917209	0.0127002	0.019913	0.0501782
ANKRD19P	0	0	0	0	0	0.917343	0.0126631	0.0198854	0.0501082
ANKRD2	0	0	0	0	0	0.930158	0.00986259	0.0193844	0.0405946
ANKRD20A1	0	0	0	0	0	0.923803	0.0109325	0.018541	0.0467237
ANKRD20A11P	0	0	0	0	0	0.916538	0.0128857	0.0200499	0.0505262
ANKRD20A12P	0	0	0	0	0	0.916313	0.0129481	0.0200957	0.0506427
ANKRD20A19P	0	0	0	0	0	0.916337	0.0129415	0.0200909	0.0506306
ANKRD20A2	0	0	0	0	0	0.931038	0.00911462	0.016981	0.0428662
ANKRD20A3	0	0	0	0	0	0.937549	0.00759348	0.0155261	0.0393318
ANKRD20A4	0	0	0	0	0	0.923384	0.0110416	0.0186295	0.0469447
ANKRD20A5P	0	0	0	0	0	0.918465	0.0123554	0.0196551	0.0495242
ANKRD20A8P	0	0	0	0	0	0.919961	0.0119498	0.0193459	0.048743
ANKRD22	0	0	0	0	0	0.923515	0.0113273	0.0197698	0.0453878
ANKRD23	0	0	0	0	0	0.921534	0.0116554	0.019456	0.0473541
ANKRD24	0	0	0	0	0	0.927623	0.00995546	0.0177213	0.0447
ANKRD26	0	0	0	0	0	0.938017	0.00778198	0.016694	0.037507
ANKRD26P1	0	0	0	0	0	0.918684	0.0122958	0.01961	0.0494101
ANKRD26P3	0	0	0	0	0	0.919358	0.0121127	0.0194709	0.0490583
ANKRD27	0	0	0	0	0	0.947758	0.00621057	0.0180325	0.0279991
ANKRD28	0	0	0	0	0	0.96087	0.00378512	0.0182513	0.0170932
ANKRD29	0	0	0	0	0	0.925862	0.0107553	0.0194368	0.0439458
ANKRD30A	0	0	0	0	0	0.929211	0.0095612	0.0173804	0.0438469
ANKRD30B	0	0	0	0	0	0.930633	0.0092121	0.0170671	0.0430873
ANKRD30BL	0	0	0	0	0	0.916861	0.0127961	0.019984	0.0503585
ANKRD30BP2	0	0	0	0	0	0.917662	0.0125754	0.0198202	0.0499425
ANKRD30BP3	0	0	0	0	0	0.916886	0.0127895	0.019979	0.050346
ANKRD31	0	0	0	0	0	0.929027	0.00960773	0.0174243	0.0439405
ANKRD32	0	0	0	0	0	0.934623	0.00875554	0.0183318	0.0382901
ANKRD33	0	0	0	0	0	0.934038	0.00908067	0.0194217	0.0374599
ANKRD33B	0	0	0	0	0	0.919645	0.0119875	0.019254	0.0491133
ANKRD34A	0	0	0	0	0	0.920464	0.0117797	0.019125	0.0486309
ANKRD34B	0	0	0	0	0	0.924501	0.0110911	0.0196517	0.0447562
ANKRD34C	0	0	0	0	0	0.918596	0.0123197	0.0196281	0.049456
ANKRD35	0	0	0	0	0	0.927398	0.00998218	0.0176634	0.0449563
ANKRD36	0	0	0	0	0	0.939222	0.00722267	0.0151517	0.0384039
ANKRD36B	0	0	0	0	0	0.932372	0.0087894	0.0166698	0.0421688
ANKRD36BP2	0	0	0	0	0	0.918722	0.0122855	0.0196023	0.0493905
ANKRD37	0	0	0	0	0	0.917129	0.012721	0.0199255	0.0502244
ANKRD39	0	0	0	0	0	0.918221	0.0124099	0.0196651	0.049704
ANKRD40	0	0	0	0	0	0.927604	0.0104206	0.0195383	0.0424367
ANKRD42	0	0	0	0	0	0.930512	0.00981007	0.0194777	0.0402001
ANKRD44	0	0	0	0	0	0.961305	0.00369894	0.0185823	0.0164139
ANKRD45	0	0	0	0	0	0.923499	0.0113315	0.019773	0.0453963
ANKRD46	0	0	0	0	0	0.92571	0.0107918	0.0194577	0.0440403
ANKRD49	0	0	0	0	0	0.927127	0.0106122	0.0199437	0.0423166
ANKRD50	0	0	0	0	0	0.953478	0.00514457	0.0179933	0.0233841
ANKRD52	0	0	0	0	0	0.960685	0.00382003	0.0181677	0.0173268
ANKRD53	0	0	0	0	0	0.928474	0.0101486	0.0191325	0.0422449
ANKRD54	0	0	0	0	0	0.928724	0.010151	0.0193643	0.0417604
ANKRD55	0	0	0	0	0	0.93484	0.00884289	0.0190039	0.0373131
ANKRD6	0	0	0	0	0	0.947947	0.00624051	0.0187512	0.0270612
ANKRD61	0	0	0	0	0	0.917937	0.0124999	0.0197637	0.0497994
ANKRD62	0	0	0	0	0	0.925511	0.0104891	0.0181691	0.0458309
ANKRD62P1-PARP4P3	0	0	0	0	0	0.917098	0.0127307	0.0199356	0.0502356
ANKRD63	0	0	0	0	0	0.920106	0.0118406	0.0190833	0.0489702
ANKRD65	0	0	0	0	0	0.920927	0.0116323	0.0189494	0.0484917
ANKRD66	0	0	0	0	0	0.917761	0.0125482	0.0197998	0.0498908
ANKRD7	0	0	0	0	0	0.922006	0.0116037	0.0196226	0.0467677
ANKRD9	0	0	0	0	0	0.919916	0.0119854	0.0194336	0.0486652
ANKS1A	0	0	0	0	0	0.953517	0.00514857	0.018212	0.0231222
ANKS1B	0	0	0	0	0	0.957109	0.00446272	0.0175388	0.0208897
ANKS3	0	0	0	0	0	0.943974	0.00700021	0.0186768	0.0303487
ANKS4B	0	0	0	0	0	0.932784	0.00943784	0.0199762	0.0378018
ANKS6	0	0	0	0	0	0.951549	0.00555449	0.0188687	0.0240273
ANKUB1	0	0	0	0	0	0.922686	0.0113302	0.0191448	0.0468394
ANKZF1	0	0	0	0	0	0.955226	0.00483754	0.0184352	0.0215008
ANLN	0	0	0	0	0	0.962781	0.00343958	0.0179866	0.0157926
ANO1	0	0	0	0	0	0.971708	0.00183467	0.0179267	0.00853031
ANO10	0	0	0	0	0	0.951196	0.00564544	0.0193323	0.0238263
ANO2	0	0	0	0	0	0.966024	0.00285628	0.0178887	0.0132307
ANO3	0	0	0	0	0	0.963276	0.00335542	0.0177383	0.01563
ANO4	0	0	0	0	0	0.965273	0.00300426	0.017545	0.0141777
ANO5	0	0	0	0	1	0.86727	0.0208882	0.0162571	0.0955843
ANO6	0	0	0	1	0	0.803374	0.0323703	0.0149392	0.149317
ANO7	0	0	0	0	0	0.947514	0.00617905	0.0173333	0.0289734
ANO8	0	0	0	0	0	0.967739	0.00256896	0.0175205	0.0121714
ANO9	0	0	0	0	1	0.787437	0.0362686	0.0152076	0.161087
ANP32A	0	0	0	0	1	0.743206	0.0477023	0.0157268	0.193365
ANP32B	0	0	0	0	0	0.926553	0.0106746	0.0196944	0.0430777
ANP32C	0	0	0	0	0	0.917203	0.0127013	0.0199128	0.0501826
ANP32D	0	0	0	0	0	0.920324	0.0121222	0.0202149	0.0473392
ANP32E	0	0	0	0	0	0.928837	0.0101632	0.019522	0.041478
ANPEP	0	0	0	0	0	0.966478	0.00275939	0.018178	0.0125844
ANTXR1	0	0	0	0	0	0.952899	0.00530289	0.0190773	0.0227203
ANTXR2	0	0	0	0	0	0.946384	0.00657811	0.0191432	0.027895
ANXA1	0	0	0	0	0	0.93615	0.00867707	0.0195711	0.035602
ANXA10	0	0	0	0	0	0.929659	0.00990264	0.019105	0.0413332
ANXA11	0	0	0	0	0	0.953437	0.00520491	0.0192843	0.0220736
ANXA13	0	0	0	0	0	0.938674	0.00814265	0.0194157	0.0337676
ANXA2	0	0	0	0	0	0.920251	0.0118697	0.019279	0.0485999
ANXA2R	0	0	0	0	0	0.917091	0.0127299	0.0199276	0.050252
ANXA3	0	0	0	0	0	0.936818	0.00852119	0.0194433	0.0352174
ANXA4	0	0	0	0	0	0.945167	0.00683739	0.0193552	0.02864
ANXA5	0	0	0	0	0	0.941847	0.0075217	0.0195524	0.0310791
ANXA6	0	0	0	0	0	0.961081	0.00373175	0.0189687	0.0162184
ANXA7	0	0	0	0	0	0.944638	0.00691197	0.0190491	0.0294012
ANXA8	0	0	0	0	0	0.923101	0.0111148	0.0186861	0.047098
ANXA8L1	0	0	0	0	0	0.92256	0.0112569	0.0188001	0.0473832
ANXA8L2	0	0	0	0	0	0.919162	0.0121584	0.019487	0.0491921
ANXA9	0	0	0	0	0	0.930546	0.00973402	0.0191521	0.0405682
AOAH	0	0	0	0	0	0.922973	0.0111492	0.0187162	0.0471615
AOAH-IT1	0	0	0	0	0	0.915821	0.0130852	0.0201959	0.0508979
AOC2	0	0	0	0	0	0.952256	0.00542651	0.0190483	0.0232696
AOC3	0	0	0	0	0	0.954127	0.00506421	0.0190324	0.0217769
AOX1	0	1	0	0	0	0.948978	0.0051806	0.0331022	0.0127395
AOX2P	0	0	0	0	0	0.921359	0.0115755	0.0190549	0.0480105
AP1AR	0	0	0	0	0	0.92741	0.0104108	0.0193264	0.0428528
AP1B1	0	0	0	0	0	0.971729	0.00175816	0.018658	0.00785438
AP1B1P1	0	0	0	0	0	0.916146	0.0129946	0.0201298	0.0507296
AP1G1	0	0	0	1	0	0.792769	0.034352	0.014775	0.158104
AP1G2	0	0	0	0	0	0.966724	0.00269555	0.0184933	0.0120866
AP1M1	0	0	0	0	0	0.961776	0.00358447	0.0193832	0.0152562
AP1M2	0	0	0	0	0	0.95432	0.00503767	0.0195663	0.021076
AP1S1	0	0	0	0	0	0.931259	0.00974758	0.0199363	0.0390567
AP1S3	0	0	0	0	0	0.933282	0.00935709	0.0201075	0.0372536
AP2A1	0	0	0	0	0	0.97235	0.00168828	0.0182423	0.00771898
AP2A2	0	0	0	0	0	0.971475	0.00184935	0.0182153	0.00846035
AP2B1	0	0	0	0	0	0.924296	0.0108045	0.0184366	0.0464631
AP2M1	0	0	0	0	0	0.950013	0.00588149	0.0193983	0.0247073
AP2S1	0	0	0	1	0	0.5711	0.0832796	0.0122371	0.333384
AP3B1	0	0	0	0	0	0.95976	0.00399033	0.018086	0.0181636
AP3B2	0	0	0	1	0	0.886685	0.0172718	0.0165188	0.0795243
AP3D1	0	0	0	0	0	0.976361	0.0010601	0.0175075	0.00507114
AP3M1	0	0	0	0	0	0.944425	0.00702248	0.0197545	0.0287981
AP3M2	0	0	0	0	0	0.947857	0.00632569	0.0196698	0.0261471
AP3S1	0	0	0	0	0	0.926199	0.0107973	0.0199018	0.043102
AP3S2	0	0	0	0	0	0.929831	0.0100251	0.0198377	0.0403063
AP4B1	0	0	0	0	0	0.952683	0.00533778	0.0188973	0.0230824
AP4B1-AS1	0	0	0	0	0	0.916343	0.0129398	0.0200897	0.0506274
AP4E1	0	0	0	0	0	0.952796	0.00528261	0.0182015	0.0237199
AP4M1	0	0	0	0	0	0.945446	0.0067656	0.0191769	0.0286112
AP4S1	0	0	0	0	0	0.929742	0.0100092	0.0196725	0.0405762
AP5B1	0	0	0	0	0	0.921606	0.0114258	0.0187213	0.0482466
AP5M1	0	0	0	0	0	0.941026	0.00767698	0.0194709	0.0318257
AP5S1	0	0	0	0	0	0.926849	0.0106647	0.0199178	0.0425684
AP5Z1	0	0	0	0	0	0.949533	0.00590296	0.0183195	0.0262444
APAF1	0	0	0	1	0	0.735162	0.0448839	0.0137244	0.20623
APBA1	0	0	0	0	0	0.956979	0.00451473	0.0189596	0.0195468
APBA2	0	0	0	0	0	0.96154	0.00363627	0.0192181	0.0156058
APBA3	0	0	0	0	0	0.955481	0.00480303	0.0190263	0.0206897
APBB1	0	0	0	0	1	0.829538	0.0289061	0.0164392	0.125117
APBB1IP	0	0	0	0	0	0.948162	0.00622779	0.0191218	0.0264886
APBB2	0	0	0	0	0	0.954708	0.00493973	0.0185788	0.0217734
APBB3	0	0	0	0	0	0.942883	0.0072955	0.0193887	0.0304325
APC	0	0	0	0	0	0.968752	0.00248043	0.015269	0.013499
APC2	0	0	0	1	0	0.878857	0.0167242	0.0139333	0.0904859
APCDD1	0	0	0	0	0	0.95103	0.00569669	0.0197858	0.0234875
APCDD1L	0	0	0	0	0	0.949848	0.00594016	0.0199391	0.0242727
APCDD1L-AS1	0	0	0	0	0	0.916726	0.0128335	0.0200116	0.0504286
APCS	0	0	0	0	0	0.924733	0.0111133	0.0199356	0.0442181
APEH	0	0	0	0	0	0.952167	0.00543495	0.0188519	0.0235465
APEX1	0	0	0	0	0	0.941549	0.00758888	0.0196136	0.031249
APH1A	0	0	0	0	0	0.939516	0.0080327	0.0198674	0.0325834
APH1B	0	0	0	0	0	0.93439	0.00907402	0.0197945	0.0367414
API5	0	0	0	0	0	0.941976	0.00740871	0.0188386	0.0317765
APIP	0	0	0	0	0	0.93208	0.00955918	0.0198403	0.0385211
APITD1	0	0	0	0	0	0.924967	0.0110117	0.0197224	0.044299
APITD1-CORT	0	0	0	0	0	0.92642	0.0106577	0.0195079	0.0434142
APLF	0	0	0	1	0	0.584783	0.0787532	0.0121818	0.324282
APLNR	0	0	0	0	0	0.917583	0.0125935	0.0198245	0.0499989
APLP1	0	0	0	0	0	0.937477	0.0082195	0.0184191	0.0358847
APLP2	0	0	0	0	0	0.960018	0.00393844	0.0187072	0.0173367
APMAP	0	0	0	0	0	0.944595	0.00694439	0.019287	0.0291734
APOA1	0	0	0	0	0	0.918285	0.0123737	0.0195903	0.0497515
APOA1BP	0	0	0	0	1	0.784243	0.039498	0.0166468	0.159613
APOA2	0	0	0	0	0	0.916633	0.0128593	0.0200306	0.0504769
APOA4	0	0	0	0	0	0.922401	0.0115048	0.0195625	0.0465315
APOA5	0	0	0	0	0	0.928197	0.0103183	0.0196263	0.0418583
APOB	0	0	0	0	0	0.977532	0.00115744	0.0147161	0.00659489
APOBEC1	0	0	0	0	0	0.922599	0.0115076	0.0197253	0.0461685
APOBEC2	0	0	0	0	0	0.927905	0.0104409	0.0199052	0.041749
APOBEC3A	0	0	0	0	0	0.917752	0.0125363	0.0197546	0.0499572
APOBEC3B	0	0	0	0	0	0.92124	0.0115833	0.018999	0.0481778
APOBEC3C	0	0	0	0	0	0.918236	0.0124111	0.019679	0.0496744
APOBEC3D	0	0	0	0	0	0.921039	0.0116453	0.0190691	0.0482467
APOBEC3F	0	0	0	0	0	0.921371	0.0115611	0.0190138	0.0480545
APOBEC3G	0	0	0	0	0	0.920356	0.0118435	0.0192631	0.0485378
APOBEC3H	0	0	0	0	0	0.918621	0.0123131	0.0196231	0.0494432
APOBEC4	0	0	0	0	0	0.917795	0.0125453	0.0198137	0.0498463
APOBR	0	0	0	0	0	0.922407	0.0112786	0.0187689	0.0475455
APOC1	0	0	0	0	0	0.916534	0.0128835	0.0200398	0.0505429
APOC1P1	0	0	0	0	0	0.916227	0.0129721	0.0201133	0.0506875
APOC2	0	0	0	0	0	0.917295	0.0126764	0.0198953	0.0501333
APOC3	0	0	0	0	0	0.917595	0.0125938	0.0198339	0.0499773
APOC4	0	0	0	0	0	0.916678	0.012847	0.0200215	0.0504539
APOC4-APOC2	0	0	0	0	0	0.916552	0.0128818	0.0200471	0.0505189
APOD	0	0	0	0	0	0.92857	0.0103327	0.0200496	0.0410482
APOE	0	0	0	0	0	0.930073	0.00996672	0.0197976	0.0401631
APOF	0	0	0	0	0	0.919177	0.0121997	0.0196349	0.0489883
APOH	0	0	0	0	0	0.930479	0.00982951	0.019539	0.040152
APOL1	0	0	0	0	0	0.921244	0.0116955	0.0193857	0.0476743
APOL2	0	0	0	0	0	0.919422	0.0121015	0.0194777	0.048999
APOL3	0	0	0	0	0	0.922236	0.0114931	0.0193962	0.0468743
APOL5	0	0	0	0	0	0.920706	0.0117364	0.0191459	0.0484118
APOL6	0	0	0	0	0	0.917991	0.0125102	0.0198352	0.0496635
APOLD1	0	0	0	0	0	0.918444	0.0123175	0.0195165	0.0497216
APOM	0	0	0	0	0	0.929272	0.0101782	0.0200147	0.0405356
APOPT1	0	0	0	0	0	0.924241	0.0111817	0.0197956	0.0447813
APP	0	0	0	0	0	0.957868	0.00434211	0.0183885	0.0194014
APPBP2	0	0	0	0	0	0.931086	0.00956498	0.0188737	0.0404752
APPL1	0	0	0	0	0	0.948667	0.00607999	0.0184789	0.0267739
APPL2	0	0	0	0	0	0.946008	0.00662604	0.0188663	0.0284994
APRT	0	0	0	0	0	0.929703	0.0100495	0.0198271	0.0404206
APTX	0	0	0	0	0	0.941504	0.00756971	0.0193767	0.0315496
AQP1	0	0	0	0	0	0.942922	0.00735034	0.0199941	0.029734
AQP10	0	0	0	0	0	0.935875	0.00881146	0.0200708	0.035243
AQP11	0	0	0	0	0	0.931328	0.00971332	0.0198323	0.0391264
AQP12A	0	0	0	0	0	0.927677	0.0104407	0.0196911	0.0421917
AQP12B	0	0	0	0	0	0.929072	0.0101627	0.0197428	0.0410225
AQP2	0	0	0	0	0	0.938169	0.00833501	0.0200609	0.0334356
AQP3	0	0	0	0	0	0.938765	0.00816875	0.0197351	0.0333308
AQP4	0	0	0	0	0	0.93304	0.00938546	0.0199812	0.037593
AQP4-AS1	0	0	0	0	0	0.917434	0.0126382	0.0198669	0.0500612
AQP5	0	0	0	0	0	0.928597	0.0103066	0.0199538	0.0411422
AQP6	0	0	0	0	0	0.933407	0.00932383	0.020066	0.0372028
AQP7	0	0	0	0	0	0.93545	0.00886946	0.0198781	0.0358027
AQP7P1	0	0	0	0	0	0.916139	0.0129966	0.0201312	0.0507332
AQP7P3	0	0	0	0	0	0.916673	0.0128483	0.0200224	0.0504563
AQP8	0	0	0	0	0	0.937552	0.00846075	0.0200477	0.03394
AQP9	0	0	0	0	0	0.931904	0.00960863	0.0199102	0.0385771
AQPEP	0	0	0	0	0	0.94741	0.00632998	0.0185934	0.0276665
AQR	0	0	0	0	0	0.975304	0.00132935	0.0167114	0.00665487
ARAP1	0	0	0	0	0	0.96513	0.00304459	0.0169932	0.0148324
ARAP2	0	0	0	0	0	0.961924	0.00359831	0.0167063	0.0177718
ARAP3	0	0	0	0	0	0.96525	0.00302234	0.0170566	0.0146711
ARC	0	0	0	0	0	0.91989	0.0119125	0.0191732	0.0490247
ARCN1	0	0	0	0	0	0.951347	0.00559951	0.0189844	0.0240694
AREG	0	0	0	0	0	0.928155	0.0101989	0.0190723	0.042574
AREL1	0	0	0	0	0	0.95409	0.00505404	0.0185083	0.0223477
ARF1	0	0	0	0	0	0.932717	0.00947215	0.0200908	0.0377201
ARF3	0	0	0	0	0	0.933908	0.00921386	0.0200323	0.0368457
ARF4	0	0	0	0	0	0.93185	0.00963634	0.0199991	0.0385141
ARF5	0	0	0	0	0	0.932016	0.00960961	0.0200419	0.038332
ARF6	0	0	0	0	0	0.940357	0.00791011	0.0202947	0.0314386
ARFGAP1	0	0	0	0	0	0.948423	0.00617222	0.0190589	0.0263461
ARFGAP2	0	0	0	1	0	0.722132	0.0497476	0.0144197	0.2137
ARFGAP3	0	0	0	0	0	0.949344	0.0059958	0.0191091	0.0255507
ARFGEF1	0	0	0	0	0	0.977507	0.00100898	0.016291	0.0051931
ARFGEF2	0	0	0	0	0	0.978959	0.000781787	0.0162091	0.00405009
ARFIP1	0	0	0	0	0	0.93889	0.0081376	0.0196929	0.0332793
ARFIP2	0	0	0	0	0	0.943695	0.00714375	0.0194884	0.0296724
ARFRP1	0	0	0	0	0	0.919703	0.0120102	0.0193687	0.0489179
ARG1	0	0	0	0	0	0.937318	0.00847481	0.0198076	0.0343999
ARG2	0	0	0	0	0	0.938201	0.0082559	0.0195386	0.0340047
ARGFX	0	0	0	0	0	0.919326	0.0121214	0.0194775	0.049075
ARGLU1	0	0	0	0	0	0.934569	0.00889419	0.0189895	0.0375471
ARHGAP1	0	0	0	0	0	0.944564	0.00698267	0.0196244	0.0288289
ARHGAP10	0	0	0	0	0	0.952597	0.00532927	0.0183727	0.0237015
ARHGAP11A	0	0	0	0	0	0.950128	0.00582516	0.0188157	0.0252313
ARHGAP11B	0	0	0	0	0	0.917877	0.0125164	0.0197761	0.0498307
ARHGAP12	0	0	0	0	0	0.955539	0.00478023	0.0184835	0.0211975
ARHGAP15	0	0	0	0	0	0.936812	0.00847225	0.0191327	0.0355833
ARHGAP17	0	0	0	0	0	0.953629	0.00515025	0.0187407	0.0224799
ARHGAP18	0	0	0	0	0	0.924793	0.0107282	0.0185154	0.0459632
ARHGAP19	0	0	0	0	0	0.922064	0.0113862	0.0188991	0.0476509
ARHGAP19-SLIT1	0	0	0	0	0	0.918312	0.0123974	0.0196867	0.0496043
ARHGAP20	0	0	0	0	0	0.942473	0.00722779	0.0182073	0.0320922
ARHGAP21	0	0	0	0	0	0.971973	0.00191833	0.0162917	0.00981708
ARHGAP22	0	0	0	0	0	0.958122	0.00429604	0.0189675	0.0186145
ARHGAP23	0	0	0	0	0	0.929233	0.00942698	0.0169129	0.0444273
ARHGAP24	0	0	0	0	0	0.949651	0.00590993	0.0187139	0.0257249
ARHGAP25	0	0	0	0	0	0.941948	0.007447	0.0190959	0.0315095
ARHGAP26	0	0	0	0	0	0.961079	0.00374493	0.0183647	0.0168109
ARHGAP26-AS1	0	0	0	0	0	0.916544	0.012884	0.0200487	0.0505231
ARHGAP27	0	0	0	0	0	0.954639	0.00492869	0.017958	0.0224743
ARHGAP28	0	0	0	0	0	0.939129	0.00798288	0.0189467	0.033941
ARHGAP29	0	0	0	0	0	0.932207	0.00904216	0.0175485	0.0412019
ARHGAP30	0	0	0	0	1	0.832051	0.0283042	0.0163895	0.123255
[truncated: 18,400 more rows]

## Sheet: ID_EE
geneName	dn_damaging_ID	dn_lof_ID	dn_damaging_EE	dn_lof_EE	NO	BOTH	FIRST	SECOND
[truncated: 19,358 more rows]

[truncated: 10 more sheets: DD_ID, DD_EE, CHD_SCZ, CHD_ID, CHD_EE, CHD_DD, CHD_ASD, ASD_ID, ASD_EE, ASD_DD]
