# Supplementary material for: mTADA is a framework for identifying risk genes from de novo mutations in multiple traits
Source: Nat Commun. 2020 Jun 10;11:2929. doi: 10.1038/s41467-020-16487-z (PMC7287090; doi:10.1038/s41467-020-16487-z)
Supplement: Supplementary file 3 — Supplementary Data 2 [file 41467_2020_16487_MOESM3_ESM.xlsx]

## Sheet: Information
Analysis results of ID and CHD using mTADA
Columns 'NO', 'BOTH', 'FIRST' and SECOND are posterior probabilites for four models H0, H3, H1 and H2 respectively

## Sheet: ID-CHDall
'geneName'	dn_damaging_ID	dn_lof_ID	dn_damaging_CHDall	dn_lof_CHDall	NO	BOTH	FIRST	SECOND
'A1BG'	0	0	0	0	0.944961	0.00832179	0.0124238	0.0342938
'A1BG-AS1'	0	0	0	0	0.935025	0.0113553	0.0148304	0.038789
'A1CF'	0	0	0	0	0.959573	0.00451841	0.00860302	0.0273055
'A2M'	0	0	0	0	0.974538	0.00171948	0.00479045	0.0189521
'A2M-AS1'	0	0	0	0	0.934455	0.0115389	0.0149631	0.0390427
'A2ML1'	0	0	0	0	0.968359	0.0027929	0.00658049	0.0222675
'A2MP1'	0	0	0	0	0.937455	0.0105857	0.0142629	0.0376965
'A3GALT2'	0	0	0	0	0.941332	0.00940182	0.0133509	0.0359156
'A4GALT'	0	0	0	0	0.94398	0.00851437	0.0124066	0.0350995
'A4GNT'	0	0	0	0	0.944754	0.00829545	0.0122293	0.0347211
'AAAS'	0	0	0	0	0.956815	0.00517443	0.00936386	0.0286467
'AACS'	0	0	0	0	0.961249	0.00405082	0.00786026	0.0268399
'AACSP1'	0	0	0	0	0.937642	0.0105273	0.014219	0.0376117
'AADAC'	0	0	0	0	0.946147	0.00790505	0.0119026	0.0340456
'AADACL2'	0	0	0	0	0.948815	0.00720234	0.011344	0.0326383
'AADACL3'	0	0	0	0	0.939076	0.0100831	0.0138801	0.0369607
'AADACL4'	0	0	0	0	0.944186	0.008478	0.0124218	0.0349144
'AADAT'	0	0	0	0	0.951703	0.00637433	0.0104401	0.0314826
'AAED1'	0	0	0	0	0.941979	0.00913194	0.0129783	0.0359107
'AAGAB'	0	0	0	0	0.947558	0.00756124	0.0116986	0.033182
'AAK1'	0	0	0	0	0.960539	0.00434048	0.00847882	0.0266413
'AAMDC'	0	0	0	0	0.940666	0.00953845	0.0133316	0.0364643
'AAMP'	0	0	0	0	0.950255	0.00676484	0.0108347	0.0321454
'AANAT'	0	0	0	0	0.944385	0.00840447	0.0123279	0.0348826
'AAR2'	0	0	0	0	0.947521	0.00747469	0.0114286	0.0335757
'AARD'	0	0	0	0	0.937408	0.0106004	0.0142738	0.0377178
'AARS'	0	0	0	0	0.972932	0.00190009	0.00495524	0.0202129
'AARS2'	0	0	0	0	0.972484	0.00199155	0.00515011	0.0203748
'AARSD1'	0	0	0	0	0.944386	0.00850869	0.0126271	0.0344784
'AASDH'	0	0	0	0	0.965087	0.00328604	0.00696794	0.0246589
'AASDHPPT'	0	0	0	0	0.946864	0.00772816	0.0117948	0.0336133
'AASS'	0	0	0	0	0.9649	0.00330444	0.00695411	0.0248414
'AATF'	0	0	0	0	0.949234	0.00716552	0.0114691	0.0321313
'AATK'	0	0	0	0	0.965776	0.00316287	0.00683021	0.0242305
'AATK-AS1'	0	0	0	0	0.935999	0.0110445	0.0146034	0.0383535
'ABAT'	1	0	0	0	0.720113	0.0880857	0.171796	0.0200046
'ABCA1'	0	0	0	0	0.985725	0.000459774	0.00209511	0.0117201
'ABCA10'	0	0	0	0	0.96654	0.00319211	0.00726781	0.0230003
'ABCA11P'	0	0	0	0	0.934454	0.0115393	0.0149634	0.0390433
'ABCA12'	0	0	0	0	0.985207	0.000526049	0.00235775	0.0119095
'ABCA13'	0	0	0	0	0.989597	0.00024918	0.00155343	0.00860039
'ABCA17P'	0	0	0	0	0.941312	0.00940762	0.0133555	0.0359246
'ABCA2'	0	0	0	0	0.975225	0.00170697	0.00498882	0.0180789
'ABCA3'	0	0	0	0	0.979227	0.00104381	0.00338922	0.0163397
'ABCA4'	0	0	0	0	0.98477	0.000543998	0.00235361	0.0123321
'ABCA5'	0	0	0	0	0.974389	0.0017686	0.00493941	0.0189028
'ABCA6'	0	0	0	0	0.969412	0.00258381	0.00623346	0.021771
'ABCA7'	0	0	0	0	0.971427	0.00232788	0.00607425	0.0201705
'ABCA8'	1	0	0	0	0.796186	0.0523223	0.134741	0.016751
'ABCA9'	0	0	0	0	0.973622	0.00190346	0.00521279	0.0192621
'ABCB1'	0	0	0	0	0.974001	0.00175906	0.00476709	0.0194726
'ABCB10'	0	0	0	0	0.95868	0.0046426	0.00858358	0.0280935
'ABCB11'	0	0	0	0	0.973103	0.00189316	0.0049863	0.0200173
'ABCB4'	0	0	0	0	0.974643	0.00166618	0.00461154	0.0190791
'ABCB5'	0	0	0	0	0.971686	0.00219409	0.00564027	0.0204795
'ABCB6'	0	0	0	0	0.969303	0.00249105	0.00585236	0.0223537
'ABCB8'	0	0	0	0	0.964407	0.00337577	0.00699296	0.0252238
'ABCB9'	0	0	0	0	0.961824	0.00389142	0.00759904	0.0266859
'ABCC1'	0	0	0	0	0.981641	0.000771547	0.00276913	0.0148187
'ABCC10'	0	0	0	0	0.977535	0.00126045	0.00384579	0.0173584
'ABCC11'	0	0	0	0	0.971304	0.00219851	0.00551367	0.0209837
'ABCC12'	0	0	0	0	0.973627	0.00181169	0.00484785	0.0197136
'ABCC13'	0	0	0	0	0.936147	0.0109974	0.0145688	0.0382869
'ABCC2'	0	0	1	0	0.883971	0.00803014	0.00368695	0.104312
'ABCC3'	0	1	0	1	0.210565	0.61774	0.0678941	0.1038
'ABCC4'	0	0	0	0	0.973605	0.00183246	0.00492148	0.0196408
'ABCC5'	0	0	0	0	0.978859	0.00110642	0.00356218	0.0164725
'ABCC5-AS1'	0	0	0	0	0.93445	0.0115405	0.0149642	0.0390449
'ABCC6'	0	0	0	0	0.9636	0.00376976	0.00798613	0.0246441
'ABCC6P1'	0	0	0	0	0.937953	0.0104305	0.0141461	0.0374704
'ABCC6P2'	0	0	0	0	0.933946	0.011704	0.0150816	0.0392688
'ABCC8'	1	0	0	0	0.859428	0.0302193	0.0956396	0.0147128
'ABCC9'	0	0	0	0	0.977656	0.00126944	0.00391964	0.017155
'ABCD2'	0	0	0	0	0.958551	0.00466012	0.00857956	0.0282088
'ABCD3'	0	0	0	0	0.969283	0.0025383	0.00601429	0.022164
'ABCD4'	0	0	0	0	0.961813	0.00396822	0.00783896	0.0263795
'ABCE1'	0	0	0	0	0.961651	0.00404584	0.00802027	0.026283
'ABCF1'	0	0	0	0	0.968443	0.00269672	0.00626114	0.0225993
'ABCF2'	0	0	0	0	0.962148	0.00391191	0.00780151	0.0261391
'ABCF3'	0	0	0	0	0.9643	0.00342859	0.00712292	0.0251482
'ABCG1'	0	0	0	0	0.963018	0.00367399	0.00739878	0.025909
'ABCG2'	0	0	0	0	0.961022	0.00419226	0.00821533	0.0265702
'ABCG4'	0	0	0	0	0.94902	0.00718663	0.0114114	0.0323818
'ABCG5'	0	0	0	0	0.955462	0.00545406	0.00956453	0.0295194
'ABCG8'	0	0	0	0	0.956758	0.00511896	0.00916275	0.0289599
'ABHD1'	0	0	0	0	0.94996	0.00685771	0.0109508	0.0322311
'ABHD10'	0	0	0	0	0.94817	0.00736584	0.0114678	0.0329963
'ABHD11'	0	0	0	0	0.951018	0.00657344	0.0106724	0.0317364
'ABHD12'	0	0	0	0	0.954322	0.00573115	0.0098441	0.0301023
'ABHD12B'	0	0	1	0	0.761644	0.0431171	0.00958368	0.185655
'ABHD13'	0	0	0	0	0.945234	0.00816463	0.0121298	0.0344716
'ABHD14A'	0	0	0	0	0.943617	0.00865662	0.0125991	0.0351272
'ABHD14A-ACY1'	0	0	0	0	0.941287	0.00941504	0.0133614	0.0359362
'ABHD14B'	0	0	0	0	0.941545	0.00926765	0.0131008	0.0360869
'ABHD15'	0	0	0	0	0.94991	0.00687331	0.0109699	0.0322466
'ABHD16A'	0	0	0	0	0.963365	0.0036617	0.00750423	0.0254686
'ABHD16B'	0	0	0	0	0.949862	0.00682875	0.0108151	0.0324943
'ABHD17A'	0	0	0	0	0.954879	0.0054562	0.00929433	0.030371
'ABHD17B'	0	0	0	0	0.948438	0.00724367	0.0112597	0.0330582
'ABHD17C'	0	0	0	0	0.943951	0.00854521	0.012477	0.0350267
'ABHD2'	0	0	0	0	0.952942	0.00606785	0.0101623	0.0308281
'ABHD3'	0	0	0	0	0.949375	0.00702831	0.0111377	0.0324587
'ABHD4'	0	0	0	0	0.953127	0.00602026	0.0101137	0.0307393
'ABHD5'	0	0	0	0	0.952164	0.00629881	0.0104542	0.0310826
'ABHD6'	0	0	0	0	0.947369	0.0075621	0.0115958	0.0334733
'ABHD8'	0	0	0	0	0.94691	0.00772549	0.011813	0.0335517
'ABI1'	0	0	0	1	0.481139	0.0788317	0.00472076	0.435309
'ABI2'	0	0	1	0	0.794133	0.0306757	0.00788901	0.167303
'ABI3'	0	0	0	0	0.946249	0.00789646	0.0119353	0.0339191
'ABI3BP'	0	0	0	0	0.969673	0.00251843	0.00609292	0.0217154
'ABL1'	0	0	0	0	0.965595	0.00319386	0.0068625	0.0243482
'ABL2'	0	0	1	0	0.842811	0.0168168	0.00570219	0.13467
'ABLIM1'	0	0	0	0	0.968176	0.00269916	0.00616724	0.0229578
'ABLIM2'	0	0	0	0	0.969026	0.00254836	0.00595388	0.0224716
'ABLIM3'	0	0	0	0	0.965511	0.00325319	0.00703062	0.0242053
'ABP1'	0	0	0	0	0.959403	0.00442891	0.00824459	0.0279234
'ABR'	0	0	1	0	0.849082	0.014869	0.0052287	0.13082
'ABRA'	0	0	0	0	0.94774	0.00745828	0.0114999	0.0333023
'ABRACL'	0	0	0	0	0.936456	0.0108995	0.0144965	0.0381477
'ABT1'	0	0	0	0	0.947338	0.00748384	0.0113577	0.0338203
'ABTB1'	0	0	0	0	0.957483	0.00493907	0.00894993	0.0286282
'ABTB2'	0	0	0	0	0.964482	0.00342566	0.0071877	0.024905
'ACAA1'	0	0	0	0	0.957782	0.00480877	0.00868842	0.0287209
'ACAA2'	0	0	0	0	0.952677	0.00610417	0.0101367	0.0310825
'ACACA'	0	0	0	0	0.980318	0.00108472	0.00392715	0.0146706
'ACACB'	0	0	0	0	0.991444	0.000119876	0.000848674	0.00758748
'ACAD10'	0	0	0	0	0.97121	0.00222122	0.00556471	0.0210039
'ACAD11'	0	0	0	0	0.955472	0.00557906	0.00996458	0.028984
'ACAD8'	0	0	0	0	0.957697	0.00488294	0.00887651	0.0285434
'ACAD9'	0	0	0	0	0.960022	0.00434839	0.00826547	0.0273641
'ACADL'	0	0	0	0	0.952931	0.00610093	0.0102564	0.0307113
'ACADM'	0	0	0	0	0.954939	0.00555674	0.00962046	0.0298839
'ACADS'	0	0	0	0	0.956765	0.00502742	0.00888897	0.0293182
'ACADSB'	0	0	0	0	0.951013	0.00656207	0.0106366	0.0317879
'ACADVL'	0	0	0	0	0.962038	0.00389471	0.0076988	0.0263684
'ACAN'	0	0	0	0	0.96346	0.00379824	0.00802022	0.0247211
'ACAP1'	0	0	0	0	0.964854	0.00337507	0.00717247	0.0245988
'ACAP2'	0	0	0	0	0.965837	0.00320152	0.00698828	0.0239733
'ACAP3'	0	0	0	0	0.966315	0.0030226	0.00656789	0.0240942
'ACAT1'	0	0	0	0	0.951733	0.00634461	0.0103683	0.0315537
'ACAT2'	0	0	0	0	0.949869	0.00682936	0.0108206	0.0324811
'ACBD3'	0	0	0	1	0.479713	0.0806081	0.00481778	0.434861
'ACBD4'	0	0	0	0	0.954189	0.00583472	0.0100943	0.0298825
'ACBD5'	0	0	0	0	0.953701	0.00590571	0.01006	0.0303337
'ACBD6'	0	0	0	0	0.943763	0.00864807	0.0126598	0.0349295
'ACBD7'	0	0	0	0	0.936299	0.0109491	0.0145332	0.0382184
'ACCS'	0	0	0	0	0.953116	0.00601756	0.0101005	0.0307655
'ACCSL'	0	0	0	0	0.951833	0.00638514	0.0105396	0.0312424
'ACD'	0	0	0	0	0.948447	0.00737465	0.0116504	0.0325277
'ACE'	0	0	1	0	0.894368	0.00617076	0.00310315	0.0963585
'ACER1'	0	0	1	0	0.754194	0.0457711	0.00983327	0.190202
'ACER2'	0	0	0	0	0.947509	0.00749757	0.0114872	0.0335065
'ACER3'	0	0	0	0	0.947783	0.0074935	0.0116264	0.0330969
'ACHE'	0	0	0	1	0.514046	0.0621651	0.00412558	0.419664
'ACIN1'	0	0	0	0	0.968931	0.00274924	0.00666476	0.021655
'ACLY'	0	0	0	0	0.979723	0.000963916	0.00316935	0.016144
'ACMSD'	0	0	0	0	0.950826	0.00660475	0.0106646	0.0319045
'ACN9'	0	0	0	0	0.93878	0.0101278	0.0138212	0.0372711
'ACO1'	0	0	0	0	0.973047	0.00186453	0.0048592	0.0202291
'ACO2'	0	0	0	0	0.967495	0.00275479	0.00610775	0.0236425
'ACOT1'	0	0	0	0	0.950345	0.00668201	0.0106414	0.0323316
'ACOT11'	0	0	0	0	0.9644	0.00342294	0.00714477	0.0250326
'ACOT12'	0	0	0	0	0.958864	0.00463543	0.00864529	0.0278552
'ACOT13'	0	0	0	0	0.940832	0.00947692	0.0132601	0.0364309
'ACOT2'	0	0	0	0	0.952554	0.00611604	0.0101106	0.0312192
'ACOT4'	0	0	0	0	0.94929	0.00697666	0.0109433	0.0327895
'ACOT6'	0	0	0	0	0.939226	0.00997361	0.0136681	0.0371323
'ACOT7'	0	0	0	0	0.953371	0.00591655	0.00992699	0.0307858
'ACOT8'	0	0	0	0	0.952089	0.00627697	0.01035	0.0312841
'ACOX1'	0	0	0	0	0.963751	0.0035427	0.00727345	0.0254329
'ACOX2'	0	0	0	0	0.958656	0.00465657	0.00861601	0.0280712
'ACOX3'	0	0	0	0	0.963661	0.00357762	0.00735091	0.0254106
'ACOXL'	0	0	0	0	0.953134	0.00607628	0.0102873	0.0305021
'ACP1'	0	0	0	0	0.943109	0.00883672	0.0128127	0.0352412
'ACP2'	0	0	0	0	0.954667	0.00558323	0.00956812	0.030182
'ACP5'	0	0	0	0	0.948458	0.0072478	0.0112819	0.0330126
'ACP6'	0	0	0	0	0.945463	0.00816697	0.0122676	0.0341024
'ACPL2'	0	0	0	0	0.952431	0.00615141	0.0101528	0.0312652
'ACPP'	0	0	0	0	0.951806	0.00636737	0.0104726	0.031354
'ACPT'	0	0	0	0	0.951784	0.00634964	0.0104086	0.0314582
'ACR'	0	0	0	0	0.947387	0.0076334	0.011814	0.0331654
'ACRBP'	0	0	0	0	0.953758	0.00591553	0.0101194	0.0302074
'ACRV1'	0	0	0	0	0.941552	0.00931562	0.0132402	0.0358923
'ACSBG1'	0	0	0	0	0.961395	0.00401804	0.00781858	0.0267687
'ACSBG2'	0	0	0	0	0.95046	0.00684096	0.0111748	0.0315247
'ACSF2'	0	0	0	0	0.961822	0.00395313	0.00779425	0.0264302
'ACSF3'	0	0	0	0	0.957555	0.00493139	0.00895996	0.0285539
'ACSL1'	0	0	0	0	0.96664	0.00300039	0.0066191	0.0237401
'ACSL3'	0	0	0	0	0.964988	0.00330116	0.00697865	0.0247318
'ACSL5'	0	0	0	0	0.962959	0.00371557	0.0075089	0.0258164
'ACSL6'	0	0	0	1	0.555299	0.0475503	0.00363544	0.393515
'ACSM1'	0	0	0	0	0.95381	0.00592531	0.0101769	0.030088
'ACSM2A'	0	0	0	0	0.956653	0.00524209	0.00949763	0.0286076
'ACSM2B'	0	0	0	0	0.956348	0.00532058	0.00959284	0.0287386
'ACSM3'	0	0	0	0	0.959361	0.00452863	0.00853658	0.0275742
'ACSM4'	0	0	0	0	0.950474	0.00683726	0.0111714	0.0315177
'ACSM5'	0	0	0	0	0.957824	0.00486847	0.00889062	0.0284174
'ACSS1'	0	0	0	0	0.965548	0.0031499	0.0066971	0.024605
'ACSS2'	0	0	0	0	0.966342	0.0030049	0.00651876	0.0241342
'ACSS3'	0	0	0	0	0.960789	0.00418839	0.00809772	0.0269247
'ACTA1'	0	0	0	0	0.946238	0.00789328	0.01192	0.0339484
'ACTA2'	0	0	0	0	0.943222	0.00884482	0.0129034	0.0350296
'ACTB'	0	0	0	1	0.404168	0.124691	0.00586849	0.465273
'ACTBL2'	0	0	0	0	0.940826	0.00955298	0.0134702	0.0361504
'ACTC1'	0	0	0	0	0.940119	0.00976633	0.0136371	0.036478
'ACTG1'	0	0	0	0	0.943044	0.00889667	0.0129456	0.0351135
'ACTG2'	0	0	0	0	0.942395	0.00908692	0.0130995	0.0354188
'ACTL10'	0	0	0	0	0.940387	0.0096147	0.0133766	0.0366213
'ACTL6A'	0	1	0	0	0.372987	0.231807	0.382974	0.0122318
'ACTL6B'	0	0	0	0	0.958646	0.00466784	0.00864665	0.0280392
'ACTL7A'	0	0	0	0	0.949853	0.00681796	0.0107795	0.0325499
'ACTL7B'	0	0	0	0	0.938632	0.0102107	0.0139596	0.0371979
'ACTL8'	0	0	0	0	0.942957	0.00887416	0.0128289	0.0353402
'ACTL9'	0	0	0	0	0.941225	0.00939132	0.0132562	0.0361277
'ACTN1'	0	0	0	0	0.975716	0.00145669	0.00411546	0.0187116
'ACTN1-AS1'	0	0	0	0	0.934966	0.0113743	0.0148442	0.0388153
'ACTN2'	0	0	0	0	0.973283	0.0017814	0.00462516	0.0203102
'ACTN3'	0	0	0	0	0.943076	0.00888725	0.012938	0.0350983
'ACTN4'	0	0	0	0	0.970883	0.00218364	0.00531269	0.0216208
'ACTR10'	0	0	0	0	0.950025	0.00686261	0.0109999	0.0321124
'ACTR1A'	0	0	0	0	0.958294	0.00473869	0.00870571	0.0282612
'ACTR1B'	0	0	0	0	0.960797	0.00412746	0.00790902	0.0271663
'ACTR2'	0	0	0	0	0.952503	0.00624166	0.0104596	0.0307957
'ACTR3'	0	0	0	0	0.954879	0.00556114	0.00960435	0.0299559
'ACTR3B'	0	0	0	0	0.947296	0.00769131	0.0119334	0.0330796
'ACTR3C'	0	0	0	0	0.944937	0.00828965	0.0123173	0.0344557
'ACTR5'	0	0	0	0	0.95718	0.00497078	0.0089066	0.0289431
'ACTR6'	0	0	0	0	0.952779	0.00610882	0.0102019	0.0309107
'ACTR8'	0	0	0	0	0.96143	0.00409467	0.00808107	0.0263941
'ACTRT2'	0	0	0	0	0.945935	0.00789657	0.0117625	0.0344064
'ACTRT3'	0	0	1	0	0.754115	0.045618	0.00978497	0.190482
'ACVR1'	0	0	0	0	0.955674	0.00537607	0.00942945	0.0295207
'ACVR1B'	0	0	0	0	0.960364	0.00424783	0.00809953	0.0272886
'ACVR1C'	0	0	0	0	0.955869	0.00533254	0.00939092	0.0294078
'ACVR2A'	0	0	0	0	0.953195	0.00600967	0.0101166	0.0306788
'ACVR2B'	0	0	0	0	0.955559	0.00540799	0.00947099	0.0295622
'ACVR2B-AS1'	0	0	0	0	0.93397	0.0116961	0.015076	0.0392581
'ACVRL1'	0	0	0	0	0.951547	0.00643209	0.0105301	0.0314912
'ACY1'	0	0	0	0	0.9541	0.00572978	0.00973021	0.0304402
'ACY3'	0	0	0	0	0.946521	0.00780825	0.0118339	0.0338373
'ACYP1'	0	0	0	0	0.936628	0.0108454	0.0144565	0.0380705
'ACYP2'	0	0	0	0	0.936328	0.0109401	0.0145265	0.0382055
'ADA'	0	0	0	0	0.953257	0.00595424	0.0099825	0.030806
'ADAD1'	0	0	0	0	0.954109	0.00580311	0.00995546	0.0301325
'ADAD2'	0	0	0	0	0.952836	0.0061038	0.010216	0.0308442
'ADAL'	0	0	0	0	0.946536	0.00783108	0.0119086	0.0337239
'ADAM10'	0	0	0	0	0.960676	0.00424957	0.00824375	0.0268309
'ADAM11'	0	0	0	0	0.971072	0.00220599	0.00545818	0.021264
'ADAM12'	0	0	0	0	0.966347	0.00306179	0.00671364	0.0238775
'ADAM15'	0	0	0	0	0.965196	0.00337711	0.00732834	0.0240987
'ADAM17'	0	0	0	0	0.961464	0.00406825	0.00800991	0.0264577
'ADAM18'	0	0	0	0	0.954607	0.00570239	0.00990015	0.0297905
'ADAM19'	0	0	0	0	0.968591	0.00265955	0.00618527	0.0225647
'ADAM2'	0	0	0	0	0.951028	0.0066926	0.0110381	0.0312416
'ADAM20'	0	0	0	0	0.945297	0.00823491	0.0123684	0.0340998
'ADAM20P1'	0	0	0	0	0.933928	0.0117098	0.0150857	0.0392767
'ADAM21'	0	0	0	0	0.944674	0.00842628	0.0125586	0.0343412
'ADAM22'	0	0	0	0	0.969943	0.00244321	0.00591788	0.0216959
'ADAM23'	0	0	0	0	0.965408	0.00326531	0.00702913	0.0242981
'ADAM28'	0	0	0	0	0.952797	0.00623934	0.0106117	0.0303523
'ADAM29'	0	0	0	0	0.946862	0.00781098	0.012037	0.0332899
'ADAM30'	0	0	0	0	0.949707	0.00698271	0.0111839	0.0321262
'ADAM32'	0	0	0	0	0.955442	0.00558637	0.00997192	0.0289997
'ADAM33'	0	0	0	0	0.956099	0.00542898	0.00981272	0.0286596
'ADAM3A'	0	0	0	0	0.94701	0.00777012	0.0120017	0.0332183
'ADAM5'	0	0	0	0	0.941321	0.00940516	0.0133535	0.0359208
'ADAM6'	0	0	0	0	0.933936	0.0117071	0.0150838	0.039273
'ADAM7'	0	0	0	0	0.958615	0.00473298	0.00883805	0.0278138
'ADAM8'	0	0	0	0	0.957449	0.00511126	0.00948486	0.0279545
'ADAM9'	0	0	0	0	0.964911	0.00334824	0.00710514	0.024636
'ADAMDEC1'	0	0	0	0	0.95097	0.00663406	0.0108274	0.0315689
'ADAMTS1'	0	0	0	0	0.952194	0.00639232	0.0107571	0.0306567
'ADAMTS10'	0	0	0	0	0.96971	0.00247422	0.00594326	0.0218723
'ADAMTS12'	0	0	0	0	0.9771	0.00130903	0.00392206	0.0176691
'ADAMTS13'	0	0	0	0	0.962573	0.00398141	0.00823684	0.0252086
'ADAMTS14'	0	0	0	0	0.976605	0.00138233	0.00407829	0.0179345
'ADAMTS15'	0	0	0	0	0.952563	0.00629852	0.0106682	0.0304706
'ADAMTS16'	0	0	1	0	0.878229	0.00885286	0.00386261	0.109056
'ADAMTS17'	0	0	0	0	0.973504	0.00186433	0.00501211	0.0196191
'ADAMTS18'	0	0	0	0	0.979148	0.00109325	0.00358622	0.0161721
'ADAMTS19'	0	0	0	0	0.970433	0.00238953	0.00590644	0.0212712
'ADAMTS2'	0	0	0	0	0.974499	0.00165232	0.00451139	0.0193377
'ADAMTS20'	0	0	0	0	0.983962	0.000625119	0.0026012	0.0128117
'ADAMTS3'	0	0	0	0	0.973273	0.0018648	0.00493448	0.019928
'ADAMTS4'	0	0	0	0	0.959655	0.00443648	0.00837916	0.0275291
'ADAMTS5'	0	0	0	0	0.963381	0.0035977	0.00730106	0.0257203
'ADAMTS6'	0	0	0	0	0.972642	0.00197411	0.00513864	0.0202448
'ADAMTS7'	0	0	0	0	0.979244	0.00106226	0.00347503	0.0162182
'ADAMTS8'	0	0	0	0	0.964907	0.00326485	0.00682693	0.0250012
'ADAMTS9'	0	0	0	0	0.987671	0.000321927	0.00166582	0.0103414
'ADAMTS9-AS2'	0	0	0	0	0.935979	0.0110508	0.0146081	0.0383624
'ADAMTSL1'	1	0	0	0	0.793631	0.0524622	0.137501	0.0164058
'ADAMTSL2'	0	0	1	0	0.807422	0.0271728	0.00752936	0.157876
'ADAMTSL3'	0	0	0	0	0.976145	0.00151862	0.00450407	0.0178319
'ADAMTSL4'	0	0	0	0	0.960454	0.00443389	0.00875362	0.026358
'ADAMTSL5'	0	0	0	0	0.954857	0.00560191	0.00971768	0.0298229
'ADAP1'	0	0	0	0	0.955983	0.00529415	0.009329	0.0293934
'ADAP2'	1	0	0	0	0.666542	0.114394	0.198224	0.0208408
'ADAR'	0	0	0	0	0.967151	0.00292333	0.0065543	0.0233714
'ADARB1'	0	0	0	0	0.960899	0.0040899	0.00783521	0.0271756
'ADARB2'	0	0	0	0	0.96251	0.00374646	0.00742268	0.0263211
'ADARB2-AS1'	0	0	0	0	0.933946	0.0117038	0.0150814	0.0392685
'ADAT1'	0	0	1	0	0.791752	0.0317258	0.00807954	0.168443
'ADAT2'	0	0	0	0	0.943292	0.00875335	0.0126833	0.0352717
'ADAT3'	0	0	0	0	0.938235	0.0103418	0.0140766	0.0373462
'ADC'	0	0	0	0	0.952408	0.00620951	0.0103131	0.0310693
'ADCK1'	0	0	0	0	0.958277	0.00471192	0.00861545	0.0283955
'ADCK2'	0	0	0	0	0.953826	0.00584437	0.00993761	0.0303923
'ADCK3'	0	0	0	0	0.959883	0.00435005	0.00820917	0.0275582
'ADCK4'	0	1	0	0	0.466394	0.174645	0.346214	0.0127468
'ADCK5'	0	0	0	0	0.959486	0.00444642	0.00833484	0.0277326
'ADCY1'	0	0	0	0	0.966719	0.00298024	0.00658087	0.0237196
'ADCY10'	0	0	0	0	0.9727	0.00203838	0.00541201	0.0198493
'ADCY10P1'	0	0	0	0	0.944885	0.0083661	0.0125084	0.0342405
'ADCY2'	0	0	0	0	0.970356	0.00230376	0.00556111	0.0217793
'ADCY3'	0	0	0	0	0.972843	0.00189336	0.00490087	0.020363
'ADCY4'	0	0	0	0	0.968374	0.00270561	0.00626603	0.0226545
'ADCY5'	0	0	0	0	0.974304	0.00165923	0.00447811	0.0195589
'ADCY6'	0	0	0	0	0.972815	0.00187061	0.0048081	0.0205058
'ADCY7'	0	0	0	0	0.955808	0.00549851	0.00988331	0.0288106
'ADCY8'	0	0	0	0	0.970118	0.00237942	0.00574928	0.0217531
'ADCY9'	0	0	0	0	0.968788	0.00256338	0.00591962	0.0227293
'ADCYAP1'	0	0	0	0	0.938501	0.0102595	0.0140137	0.037226
'ADCYAP1R1'	0	0	0	0	0.95869	0.00467513	0.00868962	0.0279453
'ADD1'	0	0	0	0	0.962178	0.00386799	0.00767235	0.0262815
'ADD2'	0	0	0	0	0.968617	0.00263348	0.00610259	0.0226468
'ADD3'	0	0	0	0	0.961553	0.00403138	0.00792957	0.0264859
'ADGB'	0	0	0	0	0.971642	0.00227414	0.00594469	0.0201387
'ADH1A'	0	0	0	0	0.94769	0.00742872	0.0113883	0.0334934
'ADH1B'	0	0	0	0	0.947963	0.00734701	0.011302	0.0333877
'ADH4'	0	0	0	0	0.946831	0.00770005	0.011696	0.0337729
'ADH5'	0	0	0	0	0.948488	0.00723771	0.011269	0.0330055
'ADH6'	0	0	0	0	0.94705	0.00762804	0.0116101	0.0337122
'ADH7'	0	0	0	0	0.946605	0.00777827	0.0117948	0.033822
'ADHFE1'	0	0	0	0	0.956151	0.0052321	0.0092201	0.0293972
'ADI1'	0	0	0	0	0.944029	0.00849696	0.0123858	0.0350884
'ADIG'	0	0	0	0	0.936098	0.011013	0.0145802	0.0383089
'ADIPOQ'	0	0	0	0	0.94478	0.00826692	0.0121639	0.0347888
'ADIPOQ-AS1'	0	0	0	0	0.934457	0.0115385	0.0149628	0.0390421
'ADIPOR1'	0	0	0	0	0.94795	0.00739938	0.0114445	0.0332064
'ADIPOR2'	0	0	0	0	0.949885	0.00687409	0.0109586	0.0322826
'ADIRF'	0	0	0	0	0.935581	0.0111775	0.0147009	0.0385408
'ADK'	0	0	0	0	0.946983	0.00769203	0.011757	0.033568
'ADM'	0	0	0	0	0.943977	0.00853073	0.0124513	0.0350406
'ADM2'	0	0	0	0	0.939888	0.00983618	0.0136914	0.0365843
'ADM5'	0	0	0	0	0.938853	0.0101524	0.0139349	0.0370598
'ADNP'	0	1	0	0	0.412973	0.20279	0.372041	0.0121959
'ADNP2'	0	0	0	0	0.953498	0.00595579	0.0101086	0.0304374
'ADO'	0	0	0	0	0.944419	0.00838799	0.0123006	0.0348926
'ADORA1'	0	0	0	0	0.946438	0.00776317	0.0116608	0.0341384
'ADORA2A'	0	0	0	0	0.948693	0.00715352	0.0111366	0.0330166
'ADORA2A-AS1'	0	0	0	0	0.937923	0.0104399	0.0141532	0.037484
'ADORA2B'	0	0	0	0	0.941229	0.00939299	0.0132635	0.0361144
'ADORA3'	0	0	0	0	0.946543	0.00785174	0.0119724	0.0336329
'ADPGK'	0	0	0	0	0.952742	0.00609312	0.0101367	0.0310282
'ADPGK-AS1'	0	0	0	0	0.934445	0.0115422	0.0149655	0.0390473
'ADPRH'	0	0	0	0	0.949758	0.00685313	0.0108318	0.0325568
'ADPRHL1'	0	0	0	0	0.951365	0.00644589	0.0104771	0.0317123
'ADPRHL2'	0	0	0	0	0.947747	0.00741914	0.0113916	0.0334424
'ADPRM'	0	0	0	0	0.944596	0.00835012	0.0122945	0.0347589
'ADRA1A'	0	0	0	0	0.952516	0.00609484	0.0100301	0.0313594
'ADRA1B'	0	0	0	0	0.948461	0.00719955	0.0111455	0.0331943
'ADRA1D'	0	0	0	0	0.950352	0.00668932	0.010666	0.0322926
'ADRA2A'	0	0	0	0	0.939766	0.00987318	0.01372	0.0366404
'ADRA2B'	0	0	0	0	0.941272	0.00941964	0.013365	0.0359434
'ADRA2C'	0	0	0	0	0.94238	0.00909116	0.0131029	0.0354256
'ADRB1'	0	0	0	0	0.939135	0.0100658	0.0138685	0.0369304
'ADRB2'	0	0	0	0	0.946604	0.00771339	0.0116105	0.0340723
'ADRB3'	0	0	0	0	0.950901	0.00648564	0.0103596	0.0322539
'ADRBK1'	0	0	0	0	0.963186	0.00369677	0.00754374	0.0255731
'ADRBK2'	0	0	0	0	0.96074	0.00424547	0.00825956	0.0267555
'ADRM1'	0	0	0	0	0.951746	0.00633148	0.0103363	0.0315864
'ADSL'	0	0	0	0	0.96155	0.00398003	0.00776397	0.0267062
'ADSS'	0	0	0	0	0.95419	0.0057355	0.00979154	0.0302826
'ADSSL1'	0	0	0	0	0.961532	0.00398335	0.00776715	0.0267171
'ADTRP'	0	0	0	0	0.94306	0.00883731	0.0127851	0.0353178
'AEBP1'	0	0	0	0	0.973388	0.00184334	0.00489044	0.0198784
'AEBP2'	0	0	0	0	0.947998	0.00749904	0.0117654	0.0327376
'AEN'	0	0	0	0	0.945702	0.00802885	0.012007	0.0342619
'AES'	0	0	0	0	0.942508	0.0090535	0.0130726	0.0353655
'AFAP1'	0	0	0	0	0.963596	0.00357953	0.00733041	0.0254936
'AFAP1-AS1'	0	0	0	0	0.933916	0.0117135	0.0150884	0.0392817
'AFAP1L1'	0	0	0	0	0.966458	0.00303785	0.00667561	0.0238285
'AFAP1L2'	0	0	0	0	0.964497	0.00338489	0.00705848	0.0250595
'AFF1'	0	0	0	0	0.967565	0.00285234	0.00646949	0.0231127
'AFF3'	0	0	0	0	0.96851	0.00269903	0.00629602	0.0224949
'AFF4'	0	0	0	0	0.970749	0.00226814	0.00557141	0.0214117
'AFG3L1P'	0	0	0	0	0.940233	0.00973159	0.01361	0.0364249
'AFG3L2'	0	0	0	0	0.967157	0.00290652	0.00649809	0.0234382
'AFM'	0	0	0	0	0.950301	0.00683007	0.0110528	0.0318165
'AFMID'	0	0	0	0	0.949247	0.00708568	0.0112367	0.0324309
'AFP'	0	0	0	0	0.953562	0.00597658	0.0102051	0.0302568
'AFTPH'	0	0	0	0	0.955218	0.00552969	0.00967603	0.0295763
'AGA'	0	0	0	0	0.950124	0.00677741	0.0108027	0.0322962
'AGAP1'	0	0	1	0	0.862714	0.0118153	0.00456788	0.120902
'AGAP11'	0	0	0	0	0.948283	0.00742155	0.0116971	0.0325982
'AGAP2'	0	0	0	0	0.972192	0.00207276	0.0053578	0.0203776
'AGAP3'	0	0	0	0	0.965802	0.00315595	0.00681697	0.024225
'AGAP4'	0	0	0	0	0.953614	0.00591368	0.0100399	0.0304326
'AGAP5'	0	0	0	0	0.953845	0.00586538	0.0100108	0.0302792
'AGAP6'	0	0	0	0	0.949029	0.00720313	0.0114657	0.0323025
'AGAP7'	0	0	0	0	0.94618	0.00800081	0.0121999	0.0336195
'AGAP8'	0	0	0	0	0.948281	0.00742215	0.0116976	0.0325993
'AGAP9'	0	0	0	0	0.957636	0.00506808	0.0094396	0.0278566
'AGBL1'	0	0	0	0	0.966391	0.00313195	0.00697864	0.0234983
'AGBL2'	0	0	0	0	0.965165	0.00332486	0.00713185	0.0243787
'AGBL3'	0	0	0	0	0.96347	0.00367518	0.00759511	0.0252593
'AGBL4'	0	0	0	0	0.954921	0.00560333	0.00975406	0.0297212
'AGBL5'	0	1	0	0	0.545898	0.131403	0.310168	0.0125302
'AGER'	0	0	0	0	0.953476	0.00601674	0.0102841	0.0302234
'AGFG1'	0	0	0	0	0.95103	0.00661053	0.0107894	0.0315698
'AGFG2'	0	0	0	0	0.94992	0.00683697	0.0108689	0.0323745
'AGGF1'	0	0	0	0	0.957656	0.00497205	0.00913676	0.0282352
'AGK'	0	0	0	0	0.951661	0.00649932	0.0107943	0.0310453
'AGL'	0	0	0	0	0.981755	0.000809373	0.00297785	0.0144573
'AGMAT'	0	0	0	0	0.950655	0.00657626	0.0104953	0.0322735
'AGMO'	0	0	0	0	0.9505	0.00674689	0.0109123	0.0318403
'AGO1'	2	0	0	0	0.126403	0.249383	0.621466	0.00274818
'AGO2'	3	0	1	0	0.00184413	0.726031	0.271858	0.000266835
'AGO3'	0	0	0	0	0.968328	0.00269364	0.00620577	0.0227722
'AGO4'	0	0	0	0	0.967138	0.00291274	0.00651202	0.0234376
'AGPAT1'	0	0	0	0	0.950441	0.00670598	0.01076	0.0320933
'AGPAT2'	0	0	0	0	0.946407	0.00781892	0.0118016	0.0339721
'AGPAT3'	0	0	0	0	0.954666	0.00559719	0.00960942	0.0301275
'AGPAT4'	0	0	0	0	0.954368	0.00569121	0.00974618	0.0301943
'AGPAT5'	0	0	0	0	0.947962	0.00743826	0.0115642	0.0330358
'AGPAT6'	0	0	0	0	0.954257	0.0057356	0.00982499	0.0301822
'AGPAT9'	0	0	0	0	0.954515	0.00571801	0.0099015	0.0298652
'AGPHD1'	0	0	0	0	0.947043	0.00766366	0.0117084	0.0335852
'AGPS'	0	0	0	0	0.960366	0.00429424	0.00824743	0.0270921
'AGR2'	0	0	0	0	0.941968	0.00916285	0.0130583	0.0358111
'AGR3'	0	0	0	0	0.941441	0.00932223	0.0131917	0.0360455
'AGRN'	0	0	0	0	0.978479	0.00120002	0.00386629	0.0164544
'AGRP'	0	0	0	0	0.941604	0.00922973	0.0130302	0.0361364
'AGT'	0	0	0	0	0.945957	0.00796108	0.0119563	0.0341259
'AGTPBP1'	0	0	0	0	0.97214	0.00206129	0.00529502	0.020504
'AGTR1'	0	0	0	0	0.946994	0.00766062	0.0116727	0.0336727
'AGTRAP'	0	0	0	0	0.941712	0.00928881	0.0132611	0.0357385
'AGXT'	0	0	0	0	0.952655	0.00610476	0.0101276	0.0311125
'AGXT2'	0	0	0	0	0.956398	0.00521393	0.00928241	0.0291059
'AGXT2L1'	0	0	0	0	0.955071	0.00550119	0.00951714	0.0299105
'AGXT2L2'	0	0	0	0	0.953902	0.00576632	0.00974246	0.0305895
'AHCTF1'	0	0	0	0	0.979166	0.00115638	0.00388451	0.0157928
'AHCY'	0	0	0	0	0.951612	0.0063669	0.0103719	0.0316495
'AHCYL1'	0	0	0	0	0.962174	0.00390896	0.0078033	0.0261141
'AHCYL2'	0	0	0	0	0.960516	0.0042703	0.00823839	0.0269749
'AHDC1'	0	2	0	0	0.00713431	0.351927	0.640726	0.00021231
'AHI1'	0	0	0	0	0.970597	0.00237021	0.00589747	0.0211349
'AHNAK'	0	0	0	1	0.610056	0.0333818	0.00312177	0.353441
'AHNAK2'	0	0	0	0	0.97264	0.00213275	0.00577888	0.0194485
'AHR'	0	0	0	0	0.962456	0.00387697	0.00782245	0.0258446
'AHRR'	0	0	0	0	0.954644	0.00565464	0.00977201	0.0299296
'AHSA1'	0	0	0	0	0.950885	0.00658073	0.0106251	0.0319087
'AHSA2'	0	0	0	0	0.938473	0.0102556	0.0139857	0.0372852
'AHSG'	0	0	0	0	0.944305	0.00844977	0.0124101	0.0348355
'AHSP'	0	0	0	0	0.936596	0.0108555	0.0144639	0.0380849
'AICDA'	0	0	0	0	0.945412	0.00812976	0.012131	0.0343273
'AIDA'	0	0	0	0	0.944983	0.00827911	0.0123135	0.0344243
'AIF1'	0	0	0	0	0.941422	0.00933264	0.0132098	0.0360355
'AIF1L'	0	0	0	0	0.941604	0.00927362	0.0131529	0.0359695
'AIFM2'	0	0	1	0	0.769757	0.0395634	0.00908627	0.181593
'AIFM3'	0	0	0	0	0.964191	0.00345847	0.00717701	0.0251734
'AIG1'	0	0	0	0	0.945287	0.00814625	0.0121077	0.0344588
'AIM1'	0	0	0	0	0.970348	0.00242319	0.00600158	0.021227
'AIM1L'	0	0	0	0	0.968183	0.00279299	0.00650623	0.0225183
'AIM2'	0	0	0	0	0.940042	0.00978943	0.0136551	0.0365132
'AIMP1'	0	0	0	0	0.945982	0.00797393	0.0120075	0.0340363
'AIMP2'	0	0	0	0	0.943853	0.00855269	0.0124422	0.035152
'AIP'	0	0	0	0	0.948669	0.00720189	0.011263	0.0328658
'AIPL1'	0	0	0	0	0.951836	0.006315	0.0103336	0.0315152
'AIRE'	0	0	0	0	0.953562	0.0059331	0.0100723	0.0304328
'AIRN'	0	0	0	0	0.934456	0.0115388	0.014963	0.0390426
'AJAP1'	0	0	0	0	0.943173	0.00885912	0.0129151	0.0350528
'AJUBA'	0	0	0	0	0.952234	0.00631995	0.0105552	0.0308908
'AK1'	0	0	0	0	0.94661	0.00772837	0.011656	0.0340054
'AK2'	0	0	0	0	0.946754	0.0077324	0.011746	0.0337677
'AK3'	0	0	0	0	0.947197	0.00758153	0.0115575	0.0336644
'AK4'	0	0	0	0	0.943331	0.00873898	0.0126657	0.0352643
'AK5'	0	0	0	0	0.953705	0.00591618	0.0100944	0.030284
'AK7'	0	1	0	0	0.472751	0.167661	0.34722	0.012368
'AK8'	0	0	0	0	0.950734	0.00663985	0.0107197	0.0319061
'AKAP1'	0	0	0	0	0.959471	0.00451442	0.00854216	0.0274729
'AKAP10'	0	0	0	0	0.957402	0.0050137	0.00914487	0.0284389
'AKAP11'	0	0	0	0	0.964244	0.00356583	0.00756495	0.0246252
'AKAP12'	0	0	0	2	0.0326652	0.140182	0.000300047	0.826853
'AKAP13'	0	0	0	0	0.975698	0.0016759	0.00503663	0.0175899
'AKAP2'	0	0	0	0	0.959084	0.00456023	0.00850967	0.0278464
'AKAP3'	0	0	0	0	0.94983	0.00692004	0.0110646	0.0321851
'AKAP5'	0	0	0	0	0.940366	0.00969108	0.0135777	0.0363648
'AKAP6'	0	0	0	0	0.972376	0.00210578	0.00555817	0.0199597
'AKAP7'	0	0	0	0	0.944499	0.008442	0.0125006	0.0345586
'AKAP8'	0	0	0	0	0.950146	0.00688182	0.0111235	0.0318487
'AKAP8L'	0	0	0	0	0.952316	0.00632185	0.0106054	0.0307565
'AKAP9'	0	0	0	0	0.989365	0.000283237	0.00176885	0.0085833
'AKD1'	0	0	0	0	0.974113	0.00183238	0.00510289	0.0189517
'AKIP1'	0	0	0	0	0.942016	0.00913488	0.0130081	0.0358413
'AKIRIN1'	0	0	0	0	0.946031	0.00791771	0.0118742	0.0341775
'AKIRIN2'	0	0	0	0	0.949004	0.00712378	0.0112168	0.0326549
'AKNA'	0	0	0	0	0.961626	0.00415762	0.00838609	0.0258303
'AKNAD1'	0	0	0	0	0.953261	0.00611843	0.0104865	0.0301342
'AKR1A1'	0	0	0	0	0.948866	0.00715708	0.0112393	0.0327372
'AKR1B1'	0	0	0	0	0.946483	0.00781133	0.0118218	0.0338839
'AKR1B10'	0	0	0	0	0.945558	0.00808549	0.0120872	0.0342695
'AKR1B15'	0	0	0	0	0.942326	0.00910726	0.0131158	0.0354512
'AKR1C1'	0	0	0	0	0.949059	0.00714759	0.0113168	0.0324763
'AKR1C2'	0	0	0	0	0.950195	0.0068418	0.0110303	0.0319325
'AKR1C3'	0	0	0	0	0.950478	0.00676619	0.0109581	0.0317974
'AKR1C4'	0	0	0	0	0.947228	0.00764188	0.0117489	0.0333807
'AKR1C6P'	0	0	0	0	0.938421	0.0102854	0.0140362	0.037257
'AKR1CL1'	0	0	0	0	0.937787	0.0104821	0.014185	0.0375458
'AKR1D1'	0	0	0	0	0.949694	0.00692145	0.0109956	0.0323891
'AKR1E2'	0	0	0	0	0.949554	0.00697149	0.0110673	0.0324072
'AKR7A2'	0	0	0	0	0.948412	0.0072296	0.0112053	0.0331534
'AKR7A3'	0	0	0	0	0.94779	0.00742211	0.0114235	0.0333639
'AKR7L'	0	0	0	0	0.936508	0.0108832	0.0144845	0.0381245
'AKT1'	0	0	0	0	0.957798	0.00486086	0.0088552	0.0284857
'AKT1S1'	0	0	0	0	0.941346	0.00939746	0.0133474	0.0359088
'AKT2'	0	0	0	0	0.957526	0.00487634	0.0087778	0.0288202
'AKT3'	0	0	0	0	0.956432	0.00522713	0.00934003	0.0290007
'AKTIP'	0	0	0	0	0.947144	0.0076558	0.011742	0.0334583
'ALAD'	0	0	0	0	0.954798	0.00555689	0.0095527	0.0300923
'ALAS1'	0	0	0	0	0.961556	0.00397348	0.00774599	0.0267244
'ALB'	0	0	0	0	0.956276	0.00529385	0.00947156	0.0289582
'ALCAM'	0	0	0	0	0.950973	0.00664226	0.0108539	0.031531
'ALDH16A1'	0	0	0	0	0.962077	0.00397922	0.00799265	0.0259511
'ALDH18A1'	0	0	0	0	0.968546	0.00261683	0.00601782	0.0228189
'ALDH1A1'	0	0	0	0	0.954252	0.00571698	0.00976651	0.0302642
'ALDH1A2'	0	0	0	1	0.489436	0.0731091	0.00447755	0.432977
'ALDH1A3'	0	0	0	0	0.957518	0.0048672	0.0087468	0.0288679
'ALDH1B1'	0	0	0	0	0.952638	0.00605795	0.00998267	0.0313217
'ALDH1L1'	0	0	0	0	0.970053	0.00232637	0.00553646	0.0220841
'ALDH1L1-AS1'	0	0	0	0	0.934963	0.0113752	0.0148448	0.0388166
'ALDH1L1-AS2'	0	0	0	0	0.933926	0.0117103	0.0150861	0.0392774
'ALDH1L2'	0	0	0	0	0.966594	0.0029898	0.00656444	0.0238521
'ALDH2'	0	0	0	0	0.958381	0.00464828	0.0084682	0.0285021
'ALDH3A1'	0	0	0	0	0.954129	0.00571991	0.0097149	0.0304366
'ALDH3A2'	0	0	0	0	0.956305	0.00518485	0.00914967	0.0293606
'ALDH3B2'	0	0	0	0	0.948702	0.0071881	0.0112405	0.0328699
'ALDH4A1'	0	0	0	0	0.963453	0.00359382	0.00731792	0.0256353
'ALDH5A1'	0	0	0	0	0.958184	0.00473883	0.00865592	0.0284214
'ALDH6A1'	0	0	0	0	0.959988	0.00435667	0.00827655	0.0273785
'ALDH7A1'	0	0	0	0	0.962114	0.00390676	0.00776998	0.0262097
'ALDH8A1'	0	0	0	0	0.952748	0.00603558	0.00997149	0.0312446
'ALDH9A1'	0	0	0	0	0.9555	0.00541358	0.00945948	0.0296269
'ALDOA'	0	0	0	0	0.956368	0.00519309	0.00920413	0.0292352
'ALDOB'	0	0	1	0	0.782957	0.0344182	0.00837919	0.174246
'ALDOC'	0	0	0	0	0.953118	0.00597024	0.00996094	0.0309511
'ALG1'	0	0	0	0	0.95568	0.0053644	0.00939674	0.0295593
'ALG10'	0	0	0	0	0.94896	0.00708656	0.0110851	0.0328687
'ALG10B'	0	0	0	0	0.948875	0.00710959	0.0111068	0.0329082
'ALG11'	0	0	0	0	0.940717	0.00958582	0.013496	0.0362011
'ALG12'	0	0	0	0	0.954412	0.00564219	0.00962108	0.0303248
'ALG14'	0	0	0	0	0.944298	0.00845936	0.0124336	0.0348086
'ALG1L'	0	0	0	0	0.943045	0.0088284	0.0127513	0.0353752
'ALG1L2'	0	0	0	0	0.940192	0.00974417	0.0136198	0.0364442
'ALG1L9P'	0	0	0	0	0.935421	0.0112285	0.0147381	0.0386122
'ALG2'	0	0	0	0	0.952848	0.0060224	0.00998148	0.0311484
'ALG3'	0	0	0	0	0.944608	0.00844521	0.0125744	0.0343727
'ALG5'	0	0	0	0	0.956006	0.00531807	0.00941308	0.0292632
'ALG6'	0	0	0	0	0.954163	0.00575032	0.00982282	0.0302634
'ALG8'	0	0	0	0	0.959025	0.00460934	0.00863751	0.027728
'ALG9'	0	0	0	0	0.959602	0.00449375	0.00853719	0.0273668
'ALK'	0	0	0	1	0.590927	0.039442	0.00344853	0.366183
'ALKBH1'	0	0	0	0	0.950235	0.00675832	0.0108052	0.0322015
'ALKBH2'	0	0	0	0	0.944721	0.00833845	0.0123324	0.0346081
'ALKBH3'	0	0	0	0	0.951469	0.00649006	0.0106619	0.0313795
'ALKBH4'	0	0	0	0	0.946504	0.0077458	0.011648	0.0341018
'ALKBH5'	0	0	0	0	0.946758	0.00772132	0.0117164	0.0338045
'ALKBH6'	0	0	0	0	0.943792	0.0086795	0.0127681	0.0347601
'ALKBH7'	0	0	0	0	0.947803	0.00739831	0.0113623	0.0334365
'ALKBH8'	0	0	0	0	0.95892	0.00458333	0.00850757	0.0279896
'ALLC'	0	0	0	0	0.952753	0.00611775	0.0102155	0.0309138
'ALMS1'	0	0	0	0	0.980594	0.00105326	0.00386146	0.0144914
'ALMS1P'	0	0	0	0	0.93647	0.0108951	0.0144933	0.0381415
'ALOX12'	0	0	0	0	0.961	0.00414935	0.00806604	0.0267843
'ALOX12B'	0	0	0	0	0.962199	0.0038704	0.00768909	0.0262412
'ALOX12P2'	0	0	0	0	0.939952	0.00981685	0.0136764	0.0365549
'ALOX15'	0	0	0	0	0.957776	0.00490553	0.00898396	0.0283348
'ALOX15B'	0	0	0	0	0.960029	0.00435894	0.00830178	0.0273107
'ALOX15P1'	0	0	0	0	0.935508	0.0112006	0.0147178	0.0385732
'ALOX5'	0	0	0	0	0.966545	0.00299654	0.00656854	0.0238898
'ALOX5AP'	0	0	0	0	0.941249	0.0093628	0.0131911	0.0361967
'ALOXE3'	0	0	0	0	0.9652	0.00328666	0.00701595	0.0244976
'ALPI'	0	0	0	0	0.961083	0.0040598	0.00781836	0.0270388
'ALPK1'	0	0	0	0	0.963004	0.00377848	0.00773714	0.0254802
'ALPK2'	0	0	0	0	0.964006	0.00362335	0.00765784	0.0247128
'ALPK3'	0	0	0	0	0.967353	0.00295272	0.00674251	0.0229522
'ALPL'	0	0	0	0	0.960539	0.00417952	0.0079617	0.0273196
'ALPP'	0	0	0	0	0.96067	0.00416324	0.00796669	0.0271998
'ALPPL2'	0	0	0	0	0.958227	0.00471208	0.00859352	0.0284674
'ALS2'	0	0	0	1	0.647779	0.0249419	0.00269693	0.324582
'ALS2CL'	0	0	0	0	0.965366	0.00331639	0.00718894	0.0241286
'ALS2CR11'	0	0	0	0	0.963386	0.00380977	0.00802509	0.0247792
'ALS2CR12'	0	0	0	0	0.948744	0.00726942	0.0115035	0.032483
'ALS2CR8'	0	0	0	0	0.951647	0.00648975	0.0107572	0.0311059
'ALX1'	0	0	0	0	0.945822	0.00802772	0.0120712	0.0340792
'ALX3'	0	0	0	0	0.946918	0.00763931	0.011571	0.0338715
'ALX4'	0	0	0	0	0.949898	0.00687169	0.0109587	0.0322716
'ALYREF'	0	0	0	0	0.945106	0.00823092	0.0122457	0.0344178
'AMACR'	0	0	0	0	0.952693	0.00608374	0.0100847	0.0311385
'AMBN'	0	0	0	0	0.948336	0.0073198	0.0114247	0.0329195
'AMBP'	0	0	0	0	0.949596	0.00696717	0.0110774	0.0323591
'AMBRA1'	0	0	0	1	0.539437	0.0573007	0.00419657	0.399066
'AMD1'	0	0	0	0	0.946298	0.00786113	0.0118611	0.0339802
'AMDHD1'	0	0	0	0	0.952659	0.00608628	0.0100752	0.0311798
'AMDHD2'	0	0	0	0	0.957093	0.00497505	0.00887983	0.0290526
'AMER2'	0	0	0	0	0.945901	0.00799602	0.0120248	0.0340784
'AMER3'	0	0	0	0	0.952792	0.00619004	0.0104554	0.0305625
'AMFR'	0	0	0	0	0.959138	0.0045735	0.00857631	0.027712
'AMH'	0	0	0	0	0.945114	0.00829355	0.0124321	0.0341601
'AMHR2'	0	0	0	0	0.953224	0.00612326	0.0104813	0.0301719
'AMICA1'	0	0	0	0	0.944944	0.00830596	0.0123681	0.0343821
'AMIGO1'	1	0	0	0	0.601004	0.151329	0.22585	0.0218181
'AMIGO2'	0	0	0	0	0.946291	0.00786309	0.0118629	0.0339832
'AMIGO3'	0	0	0	0	0.943039	0.00879667	0.0126589	0.035505
'AMMECR1L'	0	0	0	0	0.951337	0.00652375	0.0106929	0.0314466
'AMN'	0	0	0	0	0.943115	0.0088759	0.0129287	0.03508
'AMN1'	0	0	0	0	0.943588	0.008693	0.0126853	0.0350339
'AMOTL1'	0	0	0	0	0.967749	0.00279461	0.00633839	0.0231176
'AMOTL2'	0	0	0	0	0.9652	0.00324216	0.00686665	0.0246914
'AMPD1'	0	0	0	0	0.966116	0.00305859	0.00661216	0.0242129
'AMPD2'	0	0	0	0	0.971251	0.00210336	0.00514879	0.021497
'AMPD3'	0	0	0	0	0.969049	0.0024898	0.00575775	0.0227036
'AMPH'	0	0	0	0	0.961077	0.00417548	0.00818557	0.0265616
'AMT'	0	0	1	0	0.788838	0.0321391	0.00803324	0.170989
'AMTN'	0	0	0	0	0.939725	0.00988591	0.0137299	0.0366597
'AMY1A'	0	0	0	0	0.97173	0.00227841	0.00600044	0.0199909
'AMY1B'	0	0	0	0	0.971373	0.00233681	0.00608751	0.0202027
'AMY1C'	0	0	0	0	0.971373	0.00233681	0.00608751	0.0202027
'AMY2A'	0	0	0	0	0.959068	0.0045734	0.00854377	0.0278149
'AMY2B'	0	0	0	0	0.958569	0.00470259	0.00871962	0.0280092
'AMZ1'	0	0	0	0	0.948951	0.00713816	0.01123	0.0326804
'AMZ2'	0	0	0	0	0.945627	0.00811147	0.0122017	0.0340595
'AMZ2P1'	0	0	0	0	0.93545	0.0112193	0.0147314	0.0385993
'ANAPC1'	0	0	0	0	0.973141	0.00203612	0.00557829	0.0192449
'ANAPC10'	0	0	0	0	0.944403	0.00844188	0.0124443	0.0347107
'ANAPC11'	0	0	0	0	0.941734	0.0092823	0.0132559	0.0357283
'ANAPC13'	0	0	0	0	0.938479	0.0102675	0.0140226	0.0372305
'ANAPC15'	0	0	0	0	0.941227	0.00938595	0.0132423	0.0361449
'ANAPC16'	0	0	0	0	0.937323	0.0106271	0.0142939	0.0377565
'ANAPC1P1'	0	0	0	0	0.940213	0.00973774	0.0136148	0.0364343
'ANAPC2'	0	0	0	0	0.962983	0.00367319	0.00738183	0.0259619
'ANAPC4'	0	0	0	0	0.961424	0.00416683	0.00831945	0.0260894
'ANAPC5'	0	0	0	0	0.956741	0.00517195	0.00931921	0.0287679
'ANAPC7'	0	0	0	0	0.951041	0.00663826	0.0108791	0.0314412
'ANG'	0	0	0	0	0.936623	0.010847	0.0144576	0.0380728
'ANGEL1'	0	0	0	0	0.958169	0.00482568	0.00891991	0.0280853
'ANGEL2'	0	0	0	0	0.956251	0.0052686	0.00938006	0.0291005
'ANGPT1'	0	0	0	0	0.95463	0.00564666	0.00974075	0.0299828
'ANGPT2'	1	0	0	0	0.670795	0.1124	0.195959	0.0208463
'ANGPT4'	0	0	0	0	0.951129	0.00653543	0.0106181	0.0317178
'ANGPTL1'	0	0	0	0	0.952563	0.00614628	0.010204	0.0310866
'ANGPTL2'	0	0	0	0	0.955946	0.00527418	0.00925087	0.0295287
'ANGPTL3'	0	0	0	0	0.948033	0.00742228	0.0115572	0.0329872
'ANGPTL4'	0	0	0	0	0.950433	0.00673815	0.0108505	0.0319781
'ANGPTL5'	0	0	1	0	0.76342	0.0422827	0.0094619	0.184836
'ANGPTL6'	0	0	0	0	0.951173	0.00653105	0.0106285	0.0316671
'ANGPTL7'	0	0	0	0	0.94794	0.00739271	0.0114199	0.0332476
'ANHX'	0	0	0	0	0.94202	0.00919736	0.0131881	0.0355942
'ANK1'	0	0	0	0	0.985497	0.000456196	0.00202632	0.0120209
'ANK2'	0	1	0	1	0.608745	0.210226	0.0550287	0.126
'ANK3'	0	0	0	1	0.785803	0.00605069	0.00124507	0.206901
'ANKAR'	0	0	0	0	0.962325	0.00399683	0.00816908	0.0255096
'ANKDD1A'	0	0	0	0	0.954779	0.00565662	0.00984662	0.0297174
'ANKDD1B'	0	0	0	0	0.946031	0.00804244	0.0122353	0.0336911
'ANKEF1'	0	0	0	0	0.955487	0.00546152	0.00959997	0.0294515
'ANKFN1'	0	0	0	0	0.95962	0.00449072	0.00853577	0.0273534
'ANKFY1'	0	0	0	0	0.965858	0.00321787	0.00705483	0.023869
'ANKH'	0	0	0	0	0.944881	0.0083241	0.0123836	0.0344116
'ANKHD1'	0	0	0	0	0.981222	0.00089301	0.00324216	0.0146429
'ANKHD1-EIF4EBP3'	0	0	0	0	0.981898	0.000826271	0.00310122	0.0141741
'ANKIB1'	0	0	0	0	0.965557	0.00328786	0.00717153	0.0239838
'ANKK1'	0	0	0	0	0.950555	0.00675214	0.0109576	0.0317352
'ANKLE1'	0	0	0	0	0.948195	0.00743796	0.0116955	0.0326717
'ANKLE2'	0	0	0	0	0.962503	0.00381641	0.00764369	0.0260371
'ANKMY1'	0	0	0	0	0.95833	0.00482139	0.00898384	0.0278652
'ANKMY2'	0	0	0	0	0.950634	0.00671888	0.0109004	0.0317471
'ANKRA2'	0	0	0	0	0.94512	0.00825542	0.0123245	0.0343001
'ANKRD1'	0	0	0	0	0.946128	0.00796234	0.0120566	0.0338535
'ANKRD10'	0	0	0	0	0.946184	0.0078902	0.011881	0.0340446
'ANKRD11'	0	2	0	0	0.0254275	0.21746	0.756716	0.000395904
'ANKRD12'	0	0	0	0	0.97601	0.00152111	0.0044685	0.0180008
'ANKRD13A'	0	0	0	0	0.961264	0.00408731	0.00798286	0.0266661
'ANKRD13B'	0	0	0	0	0.960865	0.00413477	0.00796066	0.0270397
'ANKRD13C'	0	0	0	0	0.957856	0.00488564	0.00895991	0.0282981
'ANKRD13D'	0	0	0	0	0.959567	0.00442812	0.00831372	0.0276909
'ANKRD16'	0	0	0	0	0.949429	0.0070217	0.0111472	0.0324023
'ANKRD17'	0	0	0	0	0.977551	0.00132751	0.00414037	0.0169814
'ANKRD18A'	0	0	0	0	0.954156	0.00589998	0.0102832	0.0296606
'ANKRD18B'	0	0	0	0	0.954348	0.00585277	0.0102368	0.0295625
'ANKRD18DP'	0	0	0	0	0.937623	0.0105332	0.0142235	0.0376203
'ANKRD19P'	0	0	0	0	0.937953	0.0104306	0.0141462	0.0374704
'ANKRD2'	0	0	0	0	0.94759	0.00754787	0.0116771	0.0331854
'ANKRD20A1'	0	0	0	0	0.952309	0.00636304	0.0107294	0.0305988
'ANKRD20A11P'	0	0	0	0	0.935963	0.0110559	0.0146118	0.0383696
'ANKRD20A12P'	0	0	0	0	0.935399	0.0112356	0.0147433	0.0386222
'ANKRD20A19P'	0	0	0	0	0.935458	0.0112167	0.0147295	0.0385957
'ANKRD20A2'	0	0	0	0	0.965307	0.00342922	0.00756914	0.0236948
'ANKRD20A3'	0	0	0	0	0.974607	0.00183293	0.00530075	0.018259
'ANKRD20A4'	0	0	0	0	0.951461	0.00658033	0.0109337	0.0310248
'ANKRD20A5P'	0	0	0	0	0.940649	0.00960618	0.013512	0.0362325
'ANKRD20A8P'	0	0	0	0	0.944109	0.0085882	0.0126929	0.03461
'ANKRD22'	0	0	0	0	0.941915	0.00919328	0.0131124	0.0357797
'ANKRD23'	0	0	0	0	0.943803	0.00866378	0.0127292	0.0348037
'ANKRD24'	0	0	0	0	0.959535	0.0046367	0.00897752	0.0268505
'ANKRD26'	0	0	0	0	0.968468	0.00281809	0.0067247	0.021989
'ANKRD26P1'	0	0	0	0	0.941165	0.00945157	0.0133902	0.0359931
'ANKRD26P3'	0	0	0	0	0.942732	0.00898781	0.0130195	0.0352603
'ANKRD27'	0	0	0	0	0.964278	0.00353937	0.00748774	0.0246954
'ANKRD28'	0	0	0	0	0.968418	0.00268228	0.00619979	0.0227001
'ANKRD29'	0	0	0	0	0.945481	0.00815859	0.0122536	0.0341068
'ANKRD30A'	0	0	0	0	0.962307	0.00403715	0.00830188	0.0253542
'ANKRD30B'	0	0	0	0	0.964648	0.00355895	0.00773008	0.0240628
'ANKRD30BL'	0	0	0	0	0.936767	0.0108014	0.0144238	0.0380076
'ANKRD30BP2'	0	0	0	0	0.938728	0.0101909	0.0139643	0.037117
'ANKRD30BP3'	0	0	0	0	0.936827	0.0107826	0.0144098	0.0379806
'ANKRD31'	0	0	0	0	0.961873	0.00412846	0.00840699	0.0255919
'ANKRD32'	0	0	0	0	0.957762	0.00499322	0.00925826	0.0279864
'ANKRD33'	0	0	0	1	0.446982	0.0975779	0.00524908	0.450191
'ANKRD33B'	0	0	0	0	0.942574	0.0090343	0.0130571	0.0353348
'ANKRD34A'	0	0	0	0	0.944651	0.0084328	0.012564	0.034352
'ANKRD34B'	0	0	0	0	0.943415	0.00875169	0.012751	0.0350825
'ANKRD34C'	0	0	0	0	0.940958	0.00951347	0.0134391	0.0360892
'ANKRD35'	0	0	0	0	0.95871	0.00482199	0.00917827	0.0272892
'ANKRD36'	0	0	0	0	0.976508	0.00156321	0.00483964	0.0170891
'ANKRD36B'	0	0	0	0	0.967328	0.00304445	0.00707511	0.0225521
'ANKRD36BP2'	0	0	0	0	0.941254	0.00942515	0.0133694	0.035952
'ANKRD37'	0	0	0	0	0.937407	0.0106007	0.0142741	0.0377183
'ANKRD39'	0	0	0	0	0.939852	0.00984713	0.0136999	0.0366009
'ANKRD40'	0	0	0	0	0.945535	0.00812937	0.0122004	0.0341349
'ANKRD42'	0	0	0	0	0.947505	0.00756714	0.0116858	0.0332424
'ANKRD44'	0	0	0	0	0.966942	0.00292893	0.00649156	0.0236373
'ANKRD45'	0	0	0	0	0.941878	0.00920404	0.013121	0.0357968
'ANKRD46'	0	0	0	0	0.945628	0.00811844	0.0122223	0.0340313
'ANKRD49'	0	0	0	0	0.942065	0.0091186	0.0129915	0.0358253
'ANKRD50'	0	0	1	0	0.838903	0.0178476	0.00590642	0.137343
'ANKRD52'	0	0	0	0	0.967991	0.00275778	0.00630232	0.0229493
'ANKRD53'	0	0	0	0	0.947633	0.00755139	0.0117117	0.0331043
'ANKRD54'	0	0	0	0	0.946432	0.00787447	0.0119754	0.0337178
'ANKRD55'	0	0	0	0	0.952936	0.00613224	0.0103545	0.0305769
'ANKRD6'	0	0	0	0	0.959891	0.00442762	0.00845868	0.0272225
'ANKRD61'	0	0	0	0	0.939391	0.00998768	0.0138085	0.0368132
'ANKRD62'	0	0	0	0	0.955616	0.00554442	0.00992969	0.0289096
'ANKRD62P1-PARP4P3'	0	0	0	0	0.937352	0.010618	0.014287	0.0377433
'ANKRD63'	0	0	0	0	0.943242	0.0088389	0.0128986	0.0350201
'ANKRD65'	0	0	0	0	0.945285	0.00825252	0.0124131	0.0340492
'ANKRD66'	0	0	0	0	0.938968	0.0101172	0.0139079	0.0370072
'ANKRD7'	0	0	0	0	0.942545	0.00902201	0.0130044	0.0354285
'ANKRD9'	0	0	0	0	0.939872	0.00983139	0.0136678	0.036629
'ANKS1A'	0	0	0	0	0.964343	0.0034833	0.00732391	0.0248495
'ANKS1B'	0	0	0	0	0.970216	0.0024204	0.00593836	0.0214254
'ANKS3'	0	0	0	0	0.958692	0.00472011	0.00883348	0.0277548
'ANKS4B'	0	0	0	0	0.944513	0.00836798	0.0122977	0.0348213
'ANKS6'	0	0	0	0	0.959972	0.00437777	0.00833611	0.0273141
'ANKUB1'	0	0	0	0	0.946829	0.00781012	0.0120148	0.0333464
'ANKZF1'	0	0	0	0	0.964798	0.00338013	0.00716608	0.0246562
'ANLN'	0	0	0	0	0.970491	0.00232771	0.00569678	0.0214847
'ANO1'	1	0	0	0	0.835151	0.039358	0.10918	0.0163115
'ANO10'	0	0	0	0	0.958026	0.00479728	0.00876394	0.0284126
'ANO2'	0	0	0	0	0.972444	0.00199984	0.00516793	0.0203883
'ANO3'	0	0	0	0	0.971819	0.00212005	0.00540363	0.0206578
'ANO4'	0	0	0	0	0.973503	0.00185742	0.00498419	0.0196558
'ANO5'	0	0	0	0	0.969064	0.00258836	0.00611148	0.0222366
'ANO6'	0	0	0	0	0.972165	0.00203745	0.00521357	0.020584
'ANO7'	0	0	0	0	0.965621	0.00328932	0.00720515	0.0238841
'ANO8'	0	0	0	0	0.971395	0.00214212	0.00533647	0.0211263
'ANO9'	0	0	0	0	0.958927	0.00469399	0.00886319	0.0275154
'ANP32A'	0	0	0	0	0.945302	0.00818317	0.0122214	0.0342934
'ANP32B'	0	0	0	0	0.943904	0.00859571	0.0125928	0.034908
'ANP32C'	0	0	0	0	0.937603	0.0105395	0.0142282	0.0376294
'ANP32D'	0	0	0	0	0.936217	0.0109436	0.0144659	0.0383734
'ANP32E'	0	0	0	0	0.946406	0.00787913	0.0119739	0.033741
'ANPEP'	0	0	0	0	0.970016	0.00236169	0.00564841	0.0219743
'ANTXR1'	0	0	0	0	0.960165	0.00432141	0.00824399	0.0272692
'ANTXR2'	0	0	0	0	0.956897	0.0050982	0.00916463	0.0288406
'ANXA1'	0	0	0	0	0.949361	0.0070268	0.0111258	0.0324859
'ANXA10'	0	0	0	0	0.950183	0.00686652	0.011098	0.031852
'ANXA11'	0	0	0	0	0.959356	0.0044854	0.00839845	0.02776
'ANXA13'	0	0	0	0	0.951622	0.00642666	0.0105533	0.0313978
'ANXA2'	0	0	0	0	0.944728	0.00841084	0.0125457	0.0343154
'ANXA2R'	0	0	0	0	0.937279	0.0106406	0.014304	0.0377761
'ANXA3'	0	0	0	0	0.950641	0.0066911	0.0108218	0.0318459
'ANXA4'	0	0	0	0	0.955045	0.0055357	0.00960878	0.0298103
'ANXA5'	0	0	0	0	0.952127	0.00627113	0.0103521	0.0312501
'ANXA6'	0	0	0	0	0.964853	0.00330428	0.0069349	0.0249078
'ANXA7'	0	0	0	0	0.956863	0.0051217	0.00922163	0.0287935
'ANXA8'	0	0	0	0	0.950868	0.00673425	0.0110766	0.0313214
'ANXA8L1'	0	0	0	0	0.949745	0.00702932	0.0113464	0.0318789
'ANXA8L2'	0	0	0	0	0.942153	0.00915804	0.0131566	0.0355319
'ANXA9'	0	0	0	0	0.950182	0.00686033	0.0110785	0.0318794
'AOAH'	0	0	0	0	0.950618	0.00679942	0.0111366	0.0314458
'AOAH-IT1'	0	0	0	0	0.934151	0.0116375	0.0150339	0.0391779
'AOC2'	0	0	0	0	0.958721	0.00463769	0.00858694	0.028054
'AOC3'	0	0	0	0	0.96026	0.00428978	0.00818577	0.0272648
'AOX1'	0	0	0	0	0.975884	0.0015223	0.00443162	0.0181625
'AOX2P'	0	0	0	0	0.947204	0.00771656	0.0119553	0.0331242
'AP1AR'	0	0	0	0	0.94726	0.00765802	0.0118141	0.0332677
'AP1B1'	0	0	0	0	0.972453	0.001912	0.00484568	0.0207893
'AP1B1P1'	0	0	0	0	0.934976	0.0113711	0.0148418	0.0388108
'AP1G1'	0	0	0	0	0.971582	0.00213552	0.00537732	0.0209052
'AP1G2'	0	0	0	0	0.97007	0.00234552	0.00561016	0.0219738
'AP1M1'	0	0	0	0	0.963191	0.00360374	0.00724387	0.0259617
'AP1M2'	0	0	0	0	0.957938	0.00477954	0.0086698	0.0286123
'AP1S1'	0	0	0	0	0.943943	0.00854294	0.0124661	0.0350477
'AP1S3'	0	0	0	0	0.943653	0.00860504	0.0124749	0.0352669
'AP2A1'	0	0	0	0	0.973002	0.00183228	0.00472572	0.0204397
'AP2A2'	0	0	0	0	0.972466	0.00192288	0.00488901	0.0207226
'AP2B1'	0	0	0	0	0.953293	0.00611465	0.010492	0.0301009
'AP2M1'	0	0	0	0	0.956977	0.0050428	0.00903221	0.0289479
'AP2S1'	0	0	0	0	0.944637	0.00832104	0.0122357	0.0348059
'AP3B1'	0	1	0	0	0.532473	0.136705	0.318437	0.012385
'AP3B2'	0	0	0	0	0.97562	0.00146594	0.00412388	0.0187901
'AP3D1'	0	0	0	0	0.977756	0.00118132	0.00357951	0.0174829
'AP3M1'	1	0	0	0	0.645618	0.126211	0.206826	0.0213454
'AP3M2'	0	0	0	0	0.954194	0.00570746	0.00970988	0.0303882
'AP3S1'	0	0	0	0	0.941817	0.00919907	0.0130706	0.0359131
'AP3S2'	0	0	0	0	0.944169	0.00849224	0.0124525	0.0348862
'AP4B1'	0	0	0	0	0.961222	0.00410516	0.00802187	0.0266512
'AP4B1-AS1'	0	0	0	0	0.935474	0.0112117	0.0147259	0.0385888
'AP4E1'	0	0	0	0	0.965034	0.00335741	0.00718853	0.02442
'AP4M1'	0	0	0	0	0.956133	0.00528126	0.00936158	0.0292243
'AP4S1'	0	0	0	0	0.945621	0.0080875	0.0121286	0.0341631
'AP5B1'	0	0	0	0	0.946361	0.00795033	0.0121567	0.0335323
'AP5M1'	0	0	0	0	0.952203	0.00626044	0.0103594	0.0311773
'AP5S1'	0	0	0	0	0.942161	0.00909312	0.0129768	0.0357691
'AP5Z1'	0	0	0	0	0.960651	0.00425791	0.00825954	0.0268314
'APAF1'	0	0	0	0	0.969341	0.00254615	0.00606506	0.0220477
'APBA1'	0	0	0	0	0.962402	0.00382237	0.00762015	0.0261556
'APBA2'	0	0	0	0	0.963271	0.00359417	0.00724522	0.0258901
'APBA3'	0	0	0	0	0.960355	0.00425548	0.00811967	0.0272697
'APBB1'	0	0	0	0	0.960042	0.00437097	0.00834627	0.0272405
'APBB1IP'	0	0	0	0	0.956537	0.00516434	0.00919665	0.0291021
'APBB2'	0	0	0	0	0.964046	0.00352658	0.00734341	0.0250837
'APBB3'	0	0	0	0	0.953547	0.0059144	0.0100084	0.03053
'APC'	0	0	0	0	0.982562	0.000780546	0.00305469	0.0136029
'APC2'	0	0	0	0	0.979904	0.000994619	0.00335297	0.0157488
'APCDD1'	0	0	0	0	0.954933	0.00549674	0.0094383	0.0301316
'APCDD1L'	0	0	0	0	0.953052	0.00595633	0.00988855	0.031103
'APCDD1L-AS1'	0	0	0	0	0.936432	0.0109072	0.0145022	0.0381588
'APCS'	0	0	0	0	0.940993	0.00945337	0.0132907	0.0362631
'APEH'	0	0	0	0	0.960899	0.00417732	0.00811101	0.0268126
'APEX1'	0	0	0	0	0.951416	0.00645117	0.0105188	0.0316142
'APH1A'	0	0	0	0	0.948324	0.00726625	0.0112633	0.0331466
'APH1B'	0	0	0	0	0.946422	0.0078262	0.0118306	0.0339209
'API5'	0	0	0	0	0.957049	0.00510228	0.00925173	0.0285966
'APIP'	0	0	0	0	0.945194	0.00818492	0.0121651	0.0344555
'APITD1'	0	0	0	0	0.942916	0.00889115	0.012853	0.0353398
'APITD1-CORT'	0	0	0	0	0.94512	0.00825471	0.0123225	0.0343027
'APLF'	0	0	0	0	0.949791	0.00690906	0.0110113	0.0322885
'APLNR'	0	0	0	0	0.938472	0.0102699	0.0140245	0.0372341
'APLP1'	0	0	0	0	0.957303	0.00507961	0.0093057	0.0283119
'APLP2'	0	0	0	0	0.965205	0.0032547	0.00691027	0.0246305
'APMAP'	0	0	0	0	0.954875	0.00558186	0.00966532	0.0298777
'APOA1'	0	0	0	0	0.939669	0.0099028	0.013743	0.0366852
'APOA1BP'	0	0	0	1	0.435111	0.102168	0.00526504	0.457457
'APOA2'	0	0	0	0	0.9362	0.0109806	0.0145564	0.038263
'APOA4'	0	0	0	0	0.943183	0.00883477	0.0128512	0.0351306
'APOA5'	0	0	0	0	0.945097	0.00824622	0.0122849	0.0343714
'APOB'	0	0	1	0	0.930266	0.00242347	0.00186642	0.0654444
'APOBEC1'	0	0	0	0	0.941892	0.0092072	0.0131386	0.0357617
'APOBEC2'	0	0	0	0	0.942774	0.00890664	0.0128131	0.0355062
'APOBEC3A'	0	0	0	0	0.938686	0.0102038	0.0139741	0.0371361
'APOBEC3B'	0	0	0	0	0.946549	0.0078979	0.0121118	0.0334414
'APOBEC3C'	0	0	0	0	0.939978	0.00980885	0.0136701	0.0365427
'APOBEC3D'	0	0	0	0	0.946247	0.00798199	0.0121838	0.033587
'APOBEC3F'	0	0	0	0	0.947041	0.00776161	0.0119943	0.0332034
'APOBEC3G'	0	0	0	0	0.944991	0.00833609	0.0124833	0.0341901
'APOBEC3H'	0	0	0	0	0.941016	0.00949617	0.0134255	0.0360624
'APOBEC4'	0	0	0	0	0.938851	0.0101523	0.0139335	0.037063
'APOBR'	0	0	0	0	0.949127	0.0071941	0.0114948	0.032184
'APOC1'	0	0	0	0	0.935889	0.0110794	0.0146291	0.0384028
'APOC1P1'	0	0	0	0	0.935181	0.0113053	0.014794	0.0387194
'APOC2'	0	0	0	0	0.937835	0.0104673	0.0141739	0.0375242
'APOC3'	0	0	0	0	0.938566	0.0102409	0.0140024	0.0371912
'APOC4'	0	0	0	0	0.936311	0.0109456	0.0145305	0.0382133
'APOC4-APOC2'	0	0	0	0	0.935998	0.0110447	0.0146036	0.0383538
'APOD'	0	0	0	0	0.941827	0.00917455	0.0130078	0.0359907
'APOE'	0	0	0	0	0.944125	0.00850333	0.0124583	0.0349139
'APOF'	0	0	0	0	0.941158	0.0094499	0.0133812	0.0360109
'APOH'	0	0	0	0	0.947058	0.00768785	0.011787	0.033467
'APOL1'	0	0	0	0	0.944221	0.00854717	0.0126406	0.0345913
'APOL2'	0	0	0	0	0.942698	0.00899722	0.0130259	0.0352786
'APOL3'	0	0	0	0	0.944344	0.00850525	0.012592	0.0345589
'APOL5'	0	0	0	0	0.945548	0.00817815	0.0123504	0.0339231
'APOL6'	0	0	0	0	0.938738	0.0101851	0.0139546	0.037122
'APOLD1'	0	0	0	0	0.939829	0.0098541	0.0137053	0.0366115
'APOM'	0	0	0	0	0.942476	0.00898007	0.0128448	0.0356993
'APOPT1'	0	0	0	0	0.941462	0.00932043	0.0131993	0.0360186
'APP'	0	0	0	0	0.966342	0.00307174	0.00674594	0.0238403
'APPBP2'	0	0	0	0	0.952317	0.00631374	0.0105808	0.0307883
'APPL1'	0	0	0	0	0.961999	0.00398349	0.00797131	0.0260464
'APPL2'	0	1	0	0	0.425118	0.196641	0.365861	0.0123796
'APRT'	0	0	0	0	0.943706	0.00862506	0.0125613	0.0351076
'APTX'	0	0	0	0	0.953142	0.00602534	0.0101369	0.0306953
'AQP1'	0	0	0	0	0.949211	0.00699752	0.0109619	0.0328293
'AQP10'	1	0	0	0	0.599175	0.152695	0.226218	0.0219124
'AQP11'	0	0	0	0	0.943657	0.008625	0.012533	0.0351848
'AQP12A'	0	0	0	0	0.942739	0.00892125	0.0128337	0.0355062
'AQP12B'	0	0	0	0	0.942896	0.00886359	0.0127635	0.0354767
'AQP2'	0	0	0	0	0.946482	0.00777157	0.0117083	0.0340382
'AQP3'	0	0	0	0	0.949157	0.00705564	0.0111001	0.0326877
'AQP4'	0	0	0	0	0.944596	0.0083423	0.0122722	0.0347894
'AQP4-AS1'	0	0	0	0	0.938173	0.0103622	0.0140945	0.0373701
'AQP5'	0	0	0	0	0.941132	0.00937967	0.0131681	0.0363205
'AQP6'	0	0	0	0	0.943739	0.00858016	0.0124539	0.0352274
'AQP7'	0	0	0	0	0.94661	0.00776453	0.0117583	0.0338674
'AQP7P1'	0	0	0	0	0.934958	0.0113768	0.014846	0.0388188
'AQP7P3'	0	0	0	0	0.936299	0.0109492	0.0145333	0.0382185
'AQP8'	0	0	0	0	0.946278	0.00783339	0.0117716	0.034117
'AQP9'	0	0	0	0	0.944642	0.00834025	0.0122925	0.0347251
'AQPEP'	0	0	0	0	0.960581	0.00428667	0.00832111	0.0268109
'AQR'	0	0	0	0	0.981105	0.00086441	0.00307178	0.0149584
'ARAP1'	0	0	0	0	0.974145	0.00177339	0.00487261	0.019209
'ARAP2'	0	0	0	0	0.975606	0.00159779	0.00465561	0.0181407
'ARAP3'	0	0	0	0	0.974906	0.00166734	0.00470396	0.0187224
'ARC'	0	0	0	0	0.94298	0.00891546	0.0129609	0.0351439
'ARCN1'	0	0	0	0	0.960204	0.00432909	0.00828579	0.0271809
'AREG'	0	0	0	0	0.949438	0.00707222	0.0113026	0.032187
'AREL1'	0	0	0	0	0.964167	0.0035094	0.00733694	0.0249867
'ARF1'	0	0	0	0	0.943513	0.00865025	0.0125216	0.0353147
'ARF3'	0	0	0	0	0.944595	0.00833419	0.0122486	0.0348225
'ARF4'	0	0	0	0	0.943814	0.00857377	0.0124787	0.0351339
'ARF5'	0	0	0	0	0.943311	0.0087151	0.0125869	0.0353871
'ARF6'	0	0	0	0	0.944844	0.00819645	0.0120031	0.0349566
'ARFGAP1'	0	0	0	0	0.957763	0.00488552	0.0089155	0.0284355
'ARFGAP2'	0	0	0	0	0.961646	0.00397859	0.00780032	0.0265748
'ARFGAP3'	0	0	0	0	0.958498	0.00471394	0.00872225	0.0280663
'ARFGEF1'	0	0	0	0	0.983483	0.000634949	0.00253481	0.0133475
'ARFGEF2'	1	0	1	0	0.803459	0.0787604	0.052605	0.0651753
'ARFIP1'	0	0	0	0	0.949698	0.00691372	0.0109755	0.0324123
'ARFIP2'	0	0	0	0	0.953444	0.00593094	0.0100062	0.0306187
'ARFRP1'	0	0	0	0	0.943365	0.0088033	0.0128696	0.0349623
'ARG1'	0	0	0	0	0.948066	0.00735586	0.0113824	0.0331953
'ARG2'	0	0	0	0	0.950344	0.0067548	0.0108521	0.0320492
'ARGFX'	0	0	0	0	0.942659	0.00900934	0.0130369	0.0352948
'ARGLU1'	0	0	0	0	0.95241	0.00626532	0.0104823	0.0308424
'ARHGAP1'	0	0	0	0	0.952675	0.00610898	0.0101502	0.0310654
'ARHGAP10'	0	0	0	0	0.964005	0.00355435	0.00741943	0.0250211
'ARHGAP11A'	0	0	0	0	0.960703	0.00423665	0.00821442	0.0268456
'ARHGAP11B'	0	0	0	0	0.939246	0.0100318	0.0138425	0.0368796
'ARHGAP12'	0	0	0	0	0.964897	0.00335807	0.00713295	0.0246116
'ARHGAP15'	0	1	0	0	0.377901	0.227135	0.382816	0.0121481
'ARHGAP17'	0	0	0	0	0.962631	0.00381214	0.00768489	0.025872
'ARHGAP18'	0	0	0	0	0.95287	0.0062166	0.0105807	0.0303327
'ARHGAP19'	0	0	0	0	0.948676	0.00731524	0.0116029	0.0324056
'ARHGAP19-SLIT1'	0	0	0	0	0.940285	0.0097159	0.0135978	0.0364009
'ARHGAP20'	0	0	0	0	0.96122	0.0041902	0.00830071	0.0262894
'ARHGAP21'	0	0	0	1	0.677944	0.0187024	0.00228171	0.301071
'ARHGAP22'	0	0	0	0	0.96142	0.00400693	0.00779411	0.0267792
'ARHGAP23'	0	0	0	0	0.960597	0.00440288	0.00871898	0.0262815
'ARHGAP24'	0	0	0	0	0.961111	0.00415661	0.00813903	0.0265937
'ARHGAP25'	0	0	0	0	0.955391	0.00548443	0.00962308	0.029501
'ARHGAP26'	0	0	1	0	0.843706	0.0162737	0.00553133	0.134489
'ARHGAP26-AS1'	0	0	0	0	0.935978	0.0110512	0.0146083	0.0383629
'ARHGAP27'	0	0	0	0	0.964322	0.00348075	0.00730617	0.024891
'ARHGAP28'	0	0	0	0	0.955244	0.00554251	0.00972886	0.0294847
'ARHGAP29'	0	0	0	0	0.962132	0.00405939	0.00829328	0.0255157
'ARHGAP30'	0	0	0	0	0.961618	0.00403776	0.00797919	0.0263647
'ARHGAP31'	0	0	0	0	0.963846	0.00361982	0.00757319	0.0249606
'ARHGAP32'	0	0	0	0	0.974182	0.00178654	0.00493881	0.0190928
'ARHGAP33'	0	0	0	0	0.969905	0.00244477	0.00590913	0.0217411
'ARHGAP35'	0	0	0	1	0.573049	0.0418093	0.00340043	0.381741
'ARHGAP39'	0	0	0	0	0.966168	0.00306537	0.00665493	0.0241119
'ARHGAP40'	0	0	0	0	0.950807	0.00675002	0.0110911	0.0313516
'ARHGAP42'	0	0	0	0	0.965136	0.00340872	0.00741438	0.0240405
'ARHGAP44'	0	0	0	0	0.962673	0.00385344	0.00784097	0.0256328
'ARHGAP5'	0	0	0	0	0.967962	0.00275076	0.00626654	0.0230209
'ARHGAP8'	0	0	0	1	0.436916	0.105127	0.00550014	0.452457
'ARHGAP9'	0	0	1	0	0.826269	0.0209873	0.00642101	0.146323
'ARHGDIA'	1	0	0	0	0.603984	0.149407	0.224866	0.0217425
'ARHGDIB'	0	0	0	0	0.942909	0.00885378	0.0127431	0.0354947
'ARHGDIG'	0	0	0	0	0.941613	0.00926717	0.0131402	0.0359795
'ARHGEF1'	0	0	0	0	0.96725	0.00290792	0.00653967	0.0233026
'ARHGEF10'	0	0	0	0	0.976224	0.00142949	0.00415655	0.0181901
'ARHGEF10L'	0	0	1	0	0.873803	0.00959813	0.00403688	0.112562
'ARHGEF11'	0	0	0	0	0.97566	0.00158991	0.00464094	0.0181093
'ARHGEF12'	0	0	0	0	0.977557	0.00131765	0.00409876	0.0170266
'ARHGEF15'	0	0	0	0	0.959095	0.00460534	0.00865752	0.0276419
'ARHGEF16'	0	0	0	0	0.960736	0.00418306	0.00805728	0.0270239
'ARHGEF17'	0	0	0	0	0.977657	0.0013027	0.00406499	0.016975
'ARHGEF18'	0	0	0	0	0.967703	0.00279068	0.00630668	0.0232001
'ARHGEF19'	0	0	0	0	0.961693	0.0040517	0.00805858	0.0261971
'ARHGEF2'	0	0	0	0	0.97064	0.00234603	0.0058219	0.0211917
'ARHGEF25'	0	0	0	0	0.953137	0.00614592	0.0105049	0.0302126
'ARHGEF26'	0	0	0	0	0.963898	0.00356789	0.00741915	0.0251146
'ARHGEF26-AS1'	0	0	0	0	0.934983	0.0113689	0.0148402	0.0388078
'ARHGEF28'	0	0	0	0	0.97019	0.00253494	0.00637598	0.0208986
'ARHGEF3'	0	0	0	0	0.963129	0.00370054	0.00753177	0.0256384
'ARHGEF3-AS1'	0	0	0	0	0.934451	0.0115402	0.014964	0.0390446
'ARHGEF33'	0	0	0	0	0.954212	0.00588617	0.0102697	0.0296319
'ARHGEF35'	0	0	0	0	0.942111	0.00917048	0.0131666	0.0355516
'ARHGEF37'	0	0	0	0	0.953415	0.00596935	0.010107	0.0305088
'ARHGEF38'	0	0	0	0	0.950238	0.00686618	0.0111271	0.031769
'ARHGEF38-IT1'	0	0	0	0	0.934474	0.0115327	0.0149586	0.0390342
'ARHGEF39'	0	0	0	0	0.948625	0.00725466	0.0113931	0.0327272
'ARHGEF4'	0	0	1	0	0.821898	0.0217932	0.00647702	0.149831
'ARHGEF40'	0	0	0	0	0.975126	0.00168486	0.00485537	0.0183334
'ARHGEF5'	0	0	0	0	0.970715	0.00233546	0.00581051	0.0211392
'ARHGEF7'	0	0	0	0	0.963347	0.00365143	0.00746246	0.0255389
'ARID1A'	1	0	1	0	0.751029	0.113113	0.0645079	0.0713499
'ARID1B'	0	8	0	1	3.39013e-15	0.900401	0.0995987	1.66049e-15
'ARID2'	0	0	0	0	0.970924	0.00231818	0.00582579	0.0209322
'ARID3A'	0	0	0	0	0.955507	0.00540557	0.0094387	0.0296484
'ARID3B'	0	0	0	0	0.951845	0.0063435	0.0104218	0.0313899
'ARID3C'	0	0	0	0	0.947849	0.00742146	0.0114532	0.0332767
'ARID4A'	0	0	0	0	0.970159	0.00243056	0.00595452	0.0214556
'ARID4B'	0	0	0	0	0.966924	0.00302217	0.00681226	0.0232412
'ARID5A'	0	0	0	0	0.947119	0.00765197	0.0117169	0.0335122
'ARID5B'	0	1	0	0	0.442729	0.186612	0.358161	0.0124979
'ARIH1'	0	1	0	0	0.433577	0.191439	0.362581	0.0124031
'ARIH2'	0	0	0	0	0.959696	0.00445408	0.0084535	0.0273964
'ARIH2OS'	0	0	0	0	0.93848	0.0102672	0.0140224	0.0372301
'ARL1'	0	0	0	0	0.946261	0.00787422	0.0118783	0.0339861
'ARL10'	0	0	0	0	0.945345	0.0081735	0.0122183	0.034263
'ARL11'	0	0	0	1	0.403661	0.122538	0.00572545	0.468075
'ARL13B'	0	0	0	0	0.951667	0.00644726	0.0106387	0.0312472
'ARL14'	0	0	0	0	0.940439	0.009597	0.0133583	0.0366061
'ARL14EP'	0	0	0	0	0.94026	0.00967997	0.0134815	0.0365782
'ARL14EPL'	0	0	0	0	0.938609	0.0102275	0.0139922	0.0371713
'ARL15'	0	0	0	0	0.94211	0.00913015	0.013051	0.0357087
'ARL16'	0	0	0	0	0.936861	0.010772	0.0144019	0.0379654
'ARL17A'	0	0	0	0	0.942602	0.00902604	0.0130504	0.0353215
'ARL17B'	0	0	0	0	0.937732	0.0104993	0.014198	0.0375709
'ARL2'	0	0	0	0	0.939438	0.00997315	0.0137973	0.0367914
'ARL2-SNX15'	0	0	0	0	0.938528	0.0102525	0.0140112	0.0372083
'ARL2BP'	0	0	0	0	0.940105	0.00977042	0.0136403	0.0364842
'ARL3'	0	0	0	0	0.943354	0.00872039	0.0126265	0.0352992
'ARL4A'	0	0	0	0	0.940134	0.00969428	0.0134451	0.0367264
'ARL4C'	0	0	0	0	0.944759	0.00821337	0.0120035	0.0350246
'ARL4D'	0	0	0	0	0.945659	0.00800229	0.0119079	0.0344312
'ARL5A'	0	0	0	0	0.943368	0.00873202	0.0126675	0.0352324
'ARL5B'	0	0	0	0	0.943866	0.00858625	0.0125442	0.0350033
'ARL5C'	0	0	0	0	0.941238	0.00936052	0.013178	0.0362234
'ARL6'	0	0	0	0	0.943829	0.00860289	0.0125701	0.0349975
'ARL6IP1'	0	0	0	0	0.942946	0.00887974	0.0128386	0.0353353
'ARL6IP4'	0	0	0	0	0.95066	0.0066995	0.010857	0.031783
'ARL6IP5'	0	0	0	0	0.941251	0.00931312	0.0130547	0.0363809
'ARL6IP6'	0	0	0	0	0.939325	0.00997836	0.0137417	0.0369551
'ARL8A'	0	0	0	0	0.947109	0.00763826	0.0116718	0.0335811
'ARL8B'	0	0	0	0	0.945859	0.00800125	0.0120162	0.0341236
'ARL9'	0	0	0	0	0.937363	0.0106144	0.0142844	0.0377382
'ARMC1'	0	0	0	0	0.945735	0.00804359	0.0120675	0.0341539
'ARMC10'	0	0	0	0	0.945669	0.00804732	0.0120412	0.034242
'ARMC12'	0	0	0	0	0.944731	0.00841005	0.0125451	0.034314
'ARMC2'	0	0	0	0	0.958955	0.00462012	0.00863929	0.0277851
'ARMC3'	0	0	0	0	0.962329	0.00391383	0.0078885	0.0258684
'ARMC4'	0	0	0	0	0.965335	0.00322394	0.00685968	0.024581
'ARMC5'	0	0	0	0	0.954824	0.00566	0.00988029	0.0296353
'ARMC6'	0	0	0	0	0.955981	0.00528521	0.00930068	0.029433
'ARMC7'	0	0	0	0	0.942308	0.00898991	0.0127751	0.0359271
'ARMC8'	0	0	0	0	0.96348	0.00366871	0.00757763	0.0252732
'ARMC9'	0	0	0	0	0.958576	0.00470965	0.00874512	0.0279697
'ARMS2'	0	0	0	0	0.935846	0.011093	0.014639	0.038422
'ARNT'	0	0	0	0	0.963262	0.0036863	0.00754136	0.0255108
'ARNT2'	0	0	0	0	0.958575	0.00470906	0.00874302	0.0279729
'ARNTL'	0	0	0	0	0.961997	0.00393813	0.00782129	0.0262437
'ARNTL2'	0	0	0	0	0.956757	0.00514577	0.00924527	0.0288516
'ARPC1A'	0	0	0	0	0.953764	0.00585773	0.00994694	0.0304312
'ARPC1B'	0	0	0	0	0.951822	0.00636167	0.0104638	0.0313528
'ARPC2'	0	0	0	0	0.948927	0.00713884	0.0112186	0.0327158
'ARPC3'	0	0	0	0	0.941946	0.00915304	0.0130181	0.0358825
'ARPC4'	0	0	0	0	0.941496	0.0093528	0.013312	0.0358389
'ARPC4-TTLL3'	0	0	0	0	0.950149	0.00692256	0.0112494	0.0316788
'ARPC5'	0	0	0	0	0.939615	0.00984048	0.0135365	0.0370081
'ARPC5L'	0	0	0	0	0.939793	0.00980397	0.013543	0.0368603
'ARPP19'	0	0	0	0	0.937688	0.0104702	0.0140905	0.0377509
'ARPP21'	0	0	0	0	0.965586	0.00323674	0.00700539	0.0241716
'ARRB1'	0	0	0	0	0.955422	0.00540529	0.00939718	0.0297752
'ARRB2'	0	0	0	0	0.959728	0.00440521	0.00831334	0.0275535
'ARRDC1'	0	0	0	0	0.948886	0.00713139	0.0111752	0.0328073
'ARRDC2'	0	0	0	0	0.956737	0.00509325	0.00907403	0.0290955
'ARRDC3'	0	0	0	0	0.9508	0.00663853	0.0107502	0.0318114
'ARRDC3-AS1'	0	0	0	0	0.935812	0.011104	0.0146471	0.0384374
'ARRDC4'	0	0	0	0	0.950425	0.00671882	0.0107895	0.0320662
'ARRDC5'	0	0	0	0	0.939003	0.0100965	0.0138722	0.0370281
'ARSA'	0	0	0	0	0.955493	0.00540048	0.00941666	0.0296894
'ARSB'	0	0	0	0	0.95902	0.00456367	0.00849184	0.027924
'ARSG'	0	0	0	0	0.944955	0.00834369	0.0124842	0.0342174
'ARSI'	0	0	0	0	0.958494	0.00464302	0.0085018	0.0283607
'ARSJ'	0	0	0	0	0.952439	0.00616935	0.0102098	0.0311817
'ARSK'	0	0	0	0	0.953888	0.00583983	0.00995513	0.0303172
'ART1'	0	0	0	0	0.946897	0.00772775	0.0118124	0.0335625
'ART3'	0	0	0	0	0.9468	0.00778669	0.0119293	0.0334837
'ART4'	0	0	0	0	0.941219	0.00938742	0.0132415	0.0361524
'ART5'	0	0	0	0	0.945505	0.0080997	0.0120977	0.0342979
'ARTN'	0	0	0	0	0.940514	0.00962373	0.0134787	0.0363832
'ARV1'	0	0	0	0	0.943058	0.0088439	0.0128029	0.0352951
'ARVCF'	0	1	0	0	0.528853	0.141399	0.316966	0.0127823
'AS3MT'	0	0	0	0	0.942415	0.00908097	0.0130947	0.0354093
'ASAH1'	0	0	0	0	0.95422	0.00575162	0.00985478	0.0301738
'ASAH2'	0	0	0	0	0.962421	0.00386866	0.0077794	0.0259309
'ASAH2B'	0	0	0	0	0.939061	0.0100885	0.0138859	0.0369643
'ASAP1'	0	0	0	0	0.970903	0.00228152	0.00567786	0.0211375
'ASAP2'	0	0	0	0	0.97123	0.00218969	0.00545417	0.0211259
'ASAP3'	0	0	1	0	0.843042	0.0166512	0.00564808	0.134658
'ASB1'	0	0	0	0	0.946237	0.00786057	0.0118258	0.034077
'ASB10'	0	0	0	0	0.950833	0.00661159	0.0106883	0.0318668
'ASB13'	0	0	0	0	0.947212	0.00757488	0.0115469	0.0336662
'ASB14'	0	0	0	0	0.945554	0.00817664	0.0123492	0.0339205
'ASB15'	0	0	0	0	0.953839	0.00586513	0.0100072	0.0302886
'ASB16'	0	0	0	0	0.951655	0.00643238	0.0105878	0.0313246
'ASB16-AS1'	0	0	0	0	0.935126	0.0113229	0.0148069	0.038744
'ASB17'	0	0	0	0	0.939036	0.0100849	0.0138601	0.0370192
'ASB18'	0	0	0	0	0.942228	0.00912095	0.0130959	0.0355549
'ASB2'	0	0	0	0	0.959754	0.0043951	0.0082933	0.0275575
'ASB3'	0	0	0	0	0.945078	0.00831132	0.0124625	0.0341484
'ASB4'	0	0	0	0	0.94758	0.00750621	0.0115506	0.0333635
'ASB5'	0	0	0	0	0.948062	0.00741275	0.011545	0.0329807
'ASB6'	0	0	0	0	0.943325	0.00877446	0.012763	0.0351373
'ASB7'	0	0	0	0	0.951533	0.00646516	0.0106212	0.0313811
'ASB8'	0	0	0	0	0.943692	0.00864675	0.0126147	0.0350465
'ASCC1'	0	0	0	0	0.954045	0.00580697	0.0099348	0.0302132
'ASCC2'	0	0	0	0	0.961922	0.00394753	0.00781904	0.0263118
'ASCC3'	0	0	1	0	0.940813	0.00150384	0.00136102	0.0563221
'ASCL1'	0	0	0	0	0.938751	0.0101839	0.0139589	0.0371065
'ASCL2'	0	0	0	0	0.936625	0.0108461	0.014457	0.0380716
'ASCL3'	0	0	0	0	0.940054	0.00971292	0.0134486	0.0367845
'ASCL4'	0	0	0	0	0.942822	0.00883381	0.0126378	0.0357064
'ASCL5'	0	0	0	0	0.937965	0.0104267	0.0141432	0.0374648
'ASF1A'	0	0	0	0	0.941687	0.00922501	0.0130663	0.0360213
'ASF1B'	0	0	0	0	0.94399	0.00849745	0.0123651	0.0351477
'ASGR1'	0	0	0	0	0.946923	0.00769796	0.0117405	0.0336389
'ASGR2'	0	0	0	0	0.943585	0.0087074	0.012725	0.0349825
'ASH1L'	0	0	0	1	0.721037	0.0137282	0.00203765	0.263197
'ASH2L'	0	0	0	0	0.958853	0.00465606	0.00870566	0.0277848
'ASIC1'	0	0	0	0	0.962231	0.0038982	0.00779324	0.0260774
'ASIC2'	0	0	0	0	0.958703	0.00463327	0.00856507	0.0280982
'ASIC3'	0	0	0	0	0.950129	0.00692798	0.0112543	0.031689
'ASIC4'	0	0	0	0	0.955769	0.00533338	0.00934581	0.0295514
'ASIC5'	0	0	0	0	0.947341	0.0076127	0.0117272	0.0333188
'ASIP'	0	0	0	0	0.938071	0.0103578	0.0140185	0.0375524
'ASL'	0	0	0	0	0.961153	0.00407702	0.00790218	0.0268675
'ASNA1'	0	0	0	1	0.441043	0.0977752	0.00512303	0.456059
'ASNS'	0	0	0	0	0.958193	0.00476179	0.00873072	0.0283146
'ASNSD1'	0	0	0	0	0.956863	0.00505988	0.00903124	0.0290457
'ASPA'	0	0	0	0	0.945356	0.00811123	0.0120473	0.034485
'ASPDH'	0	0	0	1	0.429836	0.107864	0.00549907	0.456801
'ASPG'	0	0	1	0	0.795609	0.0303276	0.00786595	0.166198
'ASPH'	0	0	0	0	0.967252	0.00293964	0.00665287	0.023156
'ASPHD1'	0	0	0	0	0.945362	0.00813905	0.0121295	0.034369
'ASPHD2'	0	0	0	0	0.947647	0.00748721	0.0115325	0.0333335
'ASPM'	0	0	0	0	0.99106	0.000165741	0.00117033	0.00760433
'ASPN'	0	0	0	0	0.94842	0.00729667	0.0114036	0.0328793
'ASPRV1'	0	0	0	0	0.937358	0.010616	0.0142856	0.0377405
'ASPSCR1'	0	0	0	0	0.95918	0.00455011	0.00852152	0.0277488
'ASRGL1'	0	0	0	0	0.947013	0.00763018	0.0115963	0.0337607
'ASS1'	0	0	0	0	0.947922	0.00751988	0.0117837	0.0327749
'ASTE1'	0	0	0	0	0.952435	0.00622105	0.0103614	0.0309826
'ASTL'	0	0	0	0	0.947694	0.00749755	0.0115886	0.0332195
'ASTN1'	0	0	0	0	0.960286	0.00447069	0.00879458	0.0264484
'ASTN2'	0	0	0	0	0.964073	0.00363336	0.00772428	0.0245696
'ASUN'	0	1	1	0	0.225169	0.56469	0.169497	0.0406439
'ASXL1'	0	0	0	1	0.567594	0.045191	0.00362292	0.383592
'ASXL2'	0	0	0	0	0.964046	0.00354002	0.0073885	0.0250256
'ASXL3'	0	4	0	0	1.07563e-06	0.313901	0.686098	2.66629e-08
'ASZ1'	0	0	0	0	0.94941	0.00705147	0.011225	0.0323135
'ATAD1'	0	0	0	1	0.445046	0.0981021	0.00523787	0.451614
'ATAD2'	0	0	0	0	0.974671	0.00174996	0.0049646	0.0186141
'ATAD2B'	0	0	0	0	0.967387	0.00302016	0.00700924	0.0225838
'ATAD3A'	0	0	0	0	0.969057	0.00250326	0.00580704	0.0226328
'ATAD3B'	0	0	1	0	0.847112	0.0150631	0.0052133	0.132611
'ATAD3C'	0	0	0	0	0.954645	0.0055922	0.0095846	0.0301779
'ATAD5'	0	0	0	0	0.968673	0.00272309	0.00645149	0.0221523
'ATAT1'	0	0	0	0	0.956426	0.00530036	0.0095682	0.0287055
'ATCAY'	0	0	0	0	0.949717	0.00690467	0.010959	0.0324194
'ATE1'	0	0	0	0	0.959288	0.00454804	0.00856468	0.0275994
'ATF1'	0	0	0	0	0.945226	0.00821589	0.012272	0.0342856
'ATF2'	0	0	0	0	0.955193	0.00553888	0.00969201	0.0295759
'ATF3'	0	0	0	0	0.942198	0.00913936	0.0131303	0.0355322
'ATF4'	0	0	0	0	0.942455	0.00899851	0.0128841	0.0356629
'ATF5'	0	0	0	0	0.942877	0.00887729	0.0127905	0.0354557
'ATF6'	0	0	0	0	0.956394	0.00525794	0.00941764	0.02893
'ATF6B'	0	0	0	0	0.952224	0.00638453	0.0107498	0.0306413
'ATF7'	0	0	0	0	0.956232	0.00522333	0.00923196	0.0293126
'ATF7IP'	0	0	0	0	0.962002	0.00404062	0.00816532	0.0257922
'ATF7IP2'	0	0	0	0	0.950154	0.00689973	0.0111821	0.0317645
'ATG10'	0	0	0	0	0.944797	0.00834935	0.0124075	0.0344464
'ATG12'	0	0	0	0	0.942691	0.00894632	0.0128764	0.035486
'ATG13'	0	0	0	0	0.95047	0.00677619	0.0109837	0.0317697
'ATG14'	0	0	0	0	0.950964	0.00668085	0.0109663	0.0313888
'ATG16L1'	0	0	0	0	0.960078	0.00442429	0.00853562	0.026962
'ATG16L2'	0	0	0	0	0.954376	0.00578364	0.0100334	0.0298064
'ATG2A'	0	0	0	0	0.983219	0.000659108	0.00259576	0.0135264
'ATG2B'	0	0	0	0	0.978678	0.00120329	0.00394507	0.0161732
'ATG3'	0	0	0	0	0.950572	0.00667697	0.0107435	0.0320078
'ATG4B'	0	0	0	0	0.955611	0.00536375	0.00936187	0.0296637
'ATG4C'	0	0	0	0	0.95227	0.0062744	0.0104358	0.0310202
'ATG4D'	0	0	0	0	0.953032	0.00602756	0.0100879	0.0308522
'ATG5'	0	0	0	0	0.94773	0.00746591	0.0115164	0.0332882
'ATG7'	0	0	0	0	0.960667	0.00418637	0.00803797	0.0271083
'ATG9A'	0	0	0	0	0.961225	0.00407511	0.00792703	0.0267727
'ATG9B'	0	0	0	0	0.942608	0.0090243	0.013049	0.0353188
'ATHL1'	0	0	0	0	0.96007	0.0043648	0.00833902	0.0272264
'ATIC'	0	0	1	0	0.819612	0.0224007	0.00656947	0.151418
'ATL1'	0	0	0	0	0.956325	0.00524121	0.00933155	0.0291019
'ATL2'	0	0	0	0	0.962396	0.00386519	0.00775714	0.0259813
'ATL3'	0	0	0	0	0.95718	0.00504118	0.0091234	0.0286555
'ATM'	0	0	0	0	0.989856	0.000221502	0.00139267	0.00852981
'ATMIN'	0	0	0	0	0.948328	0.00734808	0.0115035	0.0328201
'ATN1'	0	0	0	0	0.95568	0.00552903	0.00991416	0.0288765
'ATOH1'	0	0	0	0	0.941552	0.00924843	0.0130517	0.036148
'ATOH7'	0	0	0	0	0.941099	0.00937329	0.0131311	0.0363968
'ATOH8'	0	0	0	0	0.942777	0.00890461	0.0128092	0.0355092
'ATOX1'	0	0	0	0	0.93548	0.0112098	0.0147245	0.0385861
'ATP10A'	0	0	0	0	0.977084	0.00130745	0.00391093	0.0176977
'ATP10B'	0	0	0	0	0.976998	0.00133336	0.00399318	0.0176751
'ATP10D'	0	0	0	0	0.97609	0.00146684	0.00426822	0.0181746
'ATP11A'	0	0	0	0	0.977184	0.00131197	0.00395886	0.0175456
'ATP11B'	0	0	0	0	0.973471	0.00185392	0.00495949	0.0197158
'ATP12A'	0	0	0	0	0.969783	0.00237925	0.00562904	0.0222085
'ATP13A1'	0	0	0	0	0.975556	0.00150533	0.0042597	0.0186786
'ATP13A2'	0	0	0	0	0.975306	0.00155002	0.0043607	0.0187828
'ATP13A3'	0	0	0	0	0.970684	0.00229924	0.00566266	0.0213541
'ATP13A4'	0	0	0	0	0.969893	0.00242369	0.00582749	0.0218554
'ATP13A5'	0	0	0	1	0.581675	0.0402767	0.00338794	0.37466
'ATP1A1'	0	0	0	0	0.97095	0.00220447	0.00540999	0.0214359
'ATP1A1OS'	0	0	0	0	0.935874	0.0110842	0.0146326	0.0384095
'ATP1A2'	0	0	0	0	0.974559	0.00161797	0.00439798	0.0194252
'ATP1A3'	0	0	0	0	0.976151	0.00136312	0.00387319	0.0186132
'ATP1A4'	0	0	0	0	0.973997	0.00172119	0.00461955	0.0196619
'ATP1B1'	0	0	0	0	0.951442	0.00646582	0.0105755	0.0315168
'ATP1B2'	0	0	0	1	0.450623	0.0948727	0.00515477	0.449349
'ATP1B3'	0	0	0	0	0.947826	0.00742727	0.0114579	0.0332884
'ATP2A1'	0	0	0	0	0.974866	0.00158188	0.00435147	0.0192009
'ATP2A2'	0	0	0	0	0.969751	0.0024109	0.00572963	0.0221081
'ATP2A3'	0	0	0	0	0.979013	0.00101967	0.00323177	0.0167358
'ATP2B1'	0	0	0	0	0.97427	0.00168352	0.0045604	0.0194864
'ATP2B2'	0	0	0	0	0.978836	0.00101924	0.0031876	0.0169575
'ATP2B4'	0	0	0	0	0.974547	0.00165664	0.00454325	0.0192532
'ATP2C1'	0	0	0	0	0.971323	0.00216812	0.00540715	0.0211017
'ATP2C2'	0	0	0	0	0.970827	0.00220407	0.00536666	0.0216023
'ATP4A'	0	0	0	0	0.969904	0.00235876	0.00559903	0.022138
'ATP4B'	0	0	0	0	0.945834	0.00798676	0.011961	0.034218
'ATP5A1'	0	0	0	0	0.962194	0.00382894	0.00755441	0.0264228
'ATP5B'	0	0	0	0	0.953587	0.00583437	0.00979084	0.0307874
'ATP5C1'	0	0	0	0	0.948056	0.00738767	0.0114689	0.033087
'ATP5D'	0	0	0	0	0.942439	0.00897308	0.0128037	0.0357847
'ATP5E'	0	0	0	0	0.936139	0.0109999	0.0145706	0.0382903
'ATP5F1'	0	0	0	0	0.946854	0.00770973	0.0117362	0.0337001
'ATP5G1'	0	0	0	0	0.938254	0.0103024	0.0139789	0.037465
'ATP5G2'	0	0	0	0	0.940975	0.00947067	0.0133281	0.0362266
'ATP5G3'	0	0	0	0	0.940455	0.0096209	0.0134345	0.0364898
'ATP5H'	0	0	0	0	0.94042	0.00964539	0.0134816	0.0364535
'ATP5I'	0	0	0	0	0.935794	0.0111096	0.0146512	0.0384454
'ATP5J'	0	0	0	0	0.939806	0.00982874	0.0136196	0.036746
'ATP5J2'	0	0	0	0	0.936767	0.0107966	0.0144104	0.0380259
'ATP5J2-PTCD1'	0	0	0	0	0.959575	0.00442223	0.0082989	0.0277037
'ATP5L'	0	0	0	0	0.938293	0.0103012	0.0139998	0.0374064
'ATP5L2'	0	0	0	0	0.93543	0.0112257	0.0147361	0.0386083
'ATP5O'	0	0	0	0	0.943211	0.00877854	0.0127077	0.0353023
'ATP5S'	0	0	0	0	0.944666	0.00833167	0.0122818	0.0347205
'ATP5SL'	0	0	0	0	0.948777	0.00722524	0.0113905	0.032607
'ATP6AP1L'	0	0	0	0	0.942947	0.00888457	0.0128525	0.0353162
'ATP6V0A1'	0	0	0	0	0.97277	0.00191801	0.00496923	0.0203428
'ATP6V0A2'	0	0	0	0	0.967438	0.00283757	0.00636805	0.0233562
'ATP6V0A4'	0	0	0	0	0.971442	0.0021436	0.00535816	0.0210564
'ATP6V0B'	0	0	0	0	0.944541	0.00834117	0.0122383	0.0348791
'ATP6V0C'	0	0	0	0	0.943541	0.00860799	0.0124198	0.0354312
'ATP6V0D1'	0	0	0	0	0.956166	0.00516183	0.00901758	0.0296542
'ATP6V0D2'	0	0	0	1	0.446834	0.0970441	0.0052103	0.450912
'ATP6V0E1'	0	0	0	0	0.936329	0.0109398	0.0145263	0.0382051
'ATP6V0E2'	0	0	0	0	0.939912	0.0098288	0.0136856	0.0365731
'ATP6V0E2-AS1'	0	0	0	0	0.935001	0.011363	0.014836	0.0387997
'ATP6V1A'	0	0	0	0	0.962785	0.00373751	0.00750708	0.0259704
'ATP6V1B1'	0	0	0	0	0.961172	0.00406541	0.00787362	0.0268887
'ATP6V1B2'	0	0	0	0	0.961321	0.00407942	0.00798249	0.0266175
'ATP6V1C1'	0	0	0	0	0.952289	0.00625085	0.0103754	0.0310843
'ATP6V1C2'	0	0	0	0	0.953037	0.00605892	0.0101839	0.0307204
'ATP6V1D'	0	0	0	0	0.948951	0.0071695	0.0113219	0.0325576
'ATP6V1E1'	0	0	0	0	0.944061	0.00853751	0.0125189	0.0348823
'ATP6V1E2'	0	0	0	0	0.945491	0.00811973	0.0121471	0.0342424
'ATP6V1F'	0	0	0	0	0.939075	0.010009	0.0136737	0.0372427
'ATP6V1G1'	0	0	0	0	0.93754	0.0105299	0.014162	0.0377683
'ATP6V1G2'	0	0	0	0	0.939786	0.00986736	0.0137155	0.0366316
'ATP6V1G2-DDX39B'	0	0	0	0	0.939361	0.00999687	0.0138155	0.036827
'ATP6V1G3'	0	0	0	0	0.941854	0.00922153	0.0131558	0.035769
'ATP6V1H'	0	0	0	0	0.958082	0.00481912	0.00885779	0.0282412
'ATP7B'	0	0	0	0	0.972706	0.0018758	0.00479301	0.0206252
'ATP8A1'	2	0	0	0	0.164923	0.208143	0.623954	0.00298076
'ATP8A2'	0	0	0	0	0.976029	0.00147465	0.00428123	0.0182147
'ATP8B1'	1	0	0	0	0.840594	0.0368912	0.10678	0.0157346
'ATP8B2'	0	0	0	0	0.974562	0.00164217	0.00449174	0.0193042
'ATP8B3'	0	0	0	0	0.974268	0.00170492	0.00464266	0.0193845
'ATP8B4'	0	0	0	0	0.974177	0.00172701	0.00469931	0.019397
'ATP8B5P'	0	0	0	0	0.94293	0.00892993	0.0129726	0.0351672
'ATP9A'	0	0	0	0	0.978897	0.00107276	0.00342662	0.0166039
'ATP9B'	0	0	0	0	0.976107	0.00142816	0.00411633	0.0183486
'ATPAF1'	0	0	0	0	0.947426	0.00757232	0.0116572	0.033344
'ATPAF2'	0	0	0	0	0.94573	0.0080156	0.0119851	0.0342688
'ATPBD4'	0	0	0	0	0.94725	0.00760292	0.0116477	0.0334998
'ATPBD4-AS1'	0	0	0	0	0.934461	0.011537	0.0149617	0.0390402
'ATPIF1'	0	0	0	0	0.942259	0.00906993	0.0129696	0.0357014
'ATR'	0	0	0	0	0.985223	0.000532577	0.00240028	0.0118438
'ATRAID'	0	0	0	0	0.945773	0.0080286	0.0120458	0.034153
'ATRIP'	0	0	0	0	0.956293	0.00526069	0.00937594	0.0290708
'ATRN'	0	0	0	0	0.978409	0.00118089	0.0037596	0.0166505
'ATRNL1'	0	0	0	0	0.975332	0.00160984	0.00461182	0.018446
'ATXN1'	0	0	0	0	0.952061	0.00634021	0.0105244	0.0310747
'ATXN10'	0	0	0	0	0.949293	0.00709234	0.0112822	0.0323321
'ATXN1L'	0	0	0	0	0.946972	0.00778044	0.0120106	0.0332364
'ATXN2'	0	0	0	0	0.964234	0.00356564	0.00755954	0.0246412
'ATXN2L'	0	0	1	0	0.831636	0.0199558	0.00632861	0.142079
'ATXN3'	0	0	0	0	0.952846	0.00613581	0.0103179	0.0307002
'ATXN7'	0	0	0	0	0.958346	0.00478264	0.00886765	0.028004
'ATXN7L1'	0	0	0	0	0.954112	0.00583384	0.0100518	0.030002
'ATXN7L2'	0	0	0	0	0.948732	0.00723836	0.0114045	0.0326248
'ATXN7L3'	0	0	0	0	0.948219	0.0073987	0.0115918	0.0327906
'ATXN7L3B'	0	0	0	0	0.934748	0.0114444	0.0148949	0.0389124
'ATXN8OS'	0	0	0	0	0.935426	0.011227	0.0147371	0.0386102
'AUH'	0	0	0	0	0.950809	0.00663692	0.0107502	0.0318041
'AUNIP'	0	0	0	0	0.940449	0.00966259	0.0135483	0.0363399
'AUP1'	0	0	0	0	0.949588	0.00700049	0.0111711	0.0322408
'AURKA'	0	0	0	0	0.949859	0.00689844	0.0110167	0.0322254
'AURKAIP1'	0	0	0	0	0.94148	0.00928495	0.0131106	0.0361248
'AURKB'	0	0	0	0	0.949494	0.0069976	0.0111114	0.0323975
'AURKC'	0	0	0	0	0.94547	0.0081059	0.0120958	0.0343284
'AUTS2'	0	0	0	0	0.965472	0.00329116	0.00714641	0.0240902
'AVEN'	0	0	0	0	0.94692	0.00776152	0.0119243	0.0333937
'AVIL'	0	0	0	0	0.968628	0.00262833	0.00608856	0.0226548
'AVL9'	0	0	0	0	0.957636	0.00491976	0.00896213	0.028482
'AVP'	0	0	0	0	0.942313	0.00898899	0.0127753	0.0359231
'AVPI1'	0	0	0	0	0.936572	0.0108628	0.0144694	0.0380954
'AVPR1A'	0	0	0	0	0.953378	0.00585812	0.00975979	0.0310043
'AVPR1B'	0	0	0	0	0.939397	0.00998561	0.0138069	0.0368101
'AXDND1'	0	0	0	0	0.963787	0.00367889	0.00775166	0.0247823
'AXIN1'	0	0	0	0	0.964957	0.00329862	0.00695771	0.0247863
'AXIN2'	0	0	0	0	0.962024	0.00389191	0.00768387	0.0264002
'AXL'	0	0	0	0	0.961804	0.00399571	0.00792414	0.0262765
'AZGP1'	0	0	0	0	0.939884	0.00983753	0.0136924	0.0365863
'AZGP1P1'	0	0	0	0	0.933946	0.011704	0.0150816	0.0392688
'AZI1'	0	0	0	0	0.972231	0.00201401	0.00514824	0.0206068
'AZI2'	0	0	0	0	0.948815	0.0072401	0.0114559	0.032489
'AZIN1'	0	0	0	0	0.951036	0.00657111	0.0106752	0.0317175
'AZU1'	0	0	0	0	0.940413	0.00967731	0.0135677	0.0363418
'B2M'	0	0	0	0	0.940039	0.00975927	0.0135684	0.0366331
'B3GALNT1'	0	0	0	0	0.945652	0.00809723	0.0121744	0.0340768
'B3GALNT2'	0	0	0	0	0.955461	0.00547841	0.00963947	0.0294207
'B3GALT1'	0	0	0	0	0.94729	0.00756972	0.0115745	0.033566
'B3GALT2'	0	0	0	0	0.948493	0.00724852	0.0113032	0.032955
'B3GALT4'	0	0	0	0	0.947065	0.00768251	0.0117754	0.0334769
'B3GALT5'	0	0	0	0	0.945519	0.00806369	0.0120036	0.0344136
'B3GALT6'	0	0	0	0	0.938401	0.0102917	0.014041	0.0372662
'B3GALTL'	0	0	0	0	0.955313	0.00546726	0.00953174	0.029688
'B3GAT1'	0	0	0	0	0.953294	0.00591979	0.00989884	0.0308878
'B3GAT2'	0	0	0	0	0.950175	0.00672309	0.0106729	0.0324286
'B3GAT3'	0	0	0	0	0.949991	0.00681192	0.0108337	0.0323632
'B3GNT1'	0	0	0	0	0.949985	0.00681678	0.0108446	0.0323536
'B3GNT2'	0	0	0	0	0.947566	0.00748307	0.0114764	0.033475
'B3GNT3'	0	0	0	0	0.945055	0.00820417	0.0121409	0.0346001
'B3GNT4'	0	0	0	0	0.945186	0.00817746	0.0121394	0.0344968
'B3GNT5'	0	0	0	0	0.94588	0.00796871	0.0119355	0.0342155
'B3GNT6'	0	0	0	0	0.94144	0.00934588	0.0132579	0.0359564
'B3GNT7'	0	0	0	0	0.9515	0.00634769	0.010261	0.0318914
'B3GNT8'	0	0	0	0	0.9479	0.00743164	0.0115104	0.0331584
'B3GNT9'	0	0	0	0	0.941877	0.00923989	0.0132221	0.0356614
'B3GNTL1'	0	0	0	0	0.95505	0.00555769	0.00967803	0.0297147
'B4GALNT1'	0	0	0	0	0.959124	0.00451428	0.00838498	0.0279769
'B4GALNT2'	0	0	0	0	0.953367	0.00597081	0.0100871	0.0305749
'B4GALNT3'	0	0	0	0	0.970929	0.00222726	0.00548567	0.0213583
'B4GALNT4'	0	0	0	0	0.967881	0.00281235	0.00645321	0.0228535
'B4GALT1'	0	0	0	0	0.951196	0.0064467	0.0103946	0.0319624
'B4GALT2'	0	0	0	0	0.955089	0.00545255	0.00938077	0.0300776
'B4GALT3'	0	0	0	0	0.955041	0.00554667	0.00964	0.0297725
'B4GALT4'	0	0	0	0	0.950691	0.0066518	0.0107321	0.0319251
'B4GALT5'	0	0	0	0	0.950747	0.0066171	0.0106598	0.0319759
'B4GALT6'	0	0	0	0	0.952907	0.00604554	0.0100787	0.0309684
'B4GALT7'	0	0	0	0	0.9485	0.00718956	0.0111377	0.0331729
'B9D1'	0	0	0	0	0.9492	0.00707429	0.0111775	0.0325487
'B9D2'	0	0	0	0	0.942797	0.00887867	0.0127482	0.0355758
'BAALC'	0	0	0	0	0.938218	0.0103484	0.014084	0.0373498
'BAAT'	0	0	0	0	0.948636	0.00722072	0.0112998	0.0328434
'BABAM1'	0	0	0	0	0.943439	0.00872685	0.0126945	0.0351395
'BACE1'	0	0	0	0	0.954027	0.00579939	0.00990253	0.0302716
'BACE2'	0	0	0	0	0.951318	0.00646817	0.0105182	0.031696
'BACH1'	0	0	0	0	0.953703	0.00592552	0.0101217	0.0302498
'BACH2'	0	0	0	0	0.953233	0.00602167	0.0101721	0.0305733
'BAD'	0	0	0	0	0.943484	0.00865829	0.0125273	0.0353303
'BAG1'	0	0	0	0	0.943702	0.00866767	0.0126804	0.0349497
'BAG2'	0	0	0	0	0.939125	0.0100181	0.0137293	0.0371277
'BAG3'	0	0	0	0	0.951564	0.00643469	0.0105468	0.0314544
'BAG4'	0	0	0	0	0.946736	0.00780565	0.0119479	0.0335107
'BAG5'	0	0	0	0	0.942632	0.00900432	0.0130064	0.0353569
'BAG6'	0	0	0	1	0.536178	0.0580212	0.00419697	0.401604
'BAGE2'	0	0	0	0	0.939705	0.00989182	0.0137345	0.0366686
'BAGE3'	0	0	0	0	0.939705	0.00989182	0.0137345	0.0366686
'BAGE4'	0	0	0	0	0.937105	0.0106954	0.0143449	0.0378552
'BAHD1'	0	0	0	0	0.956932	0.00513026	0.00928218	0.0286556
'BAI1'	0	0	0	1	0.537689	0.0600745	0.00439901	0.397837
'BAI2'	0	0	1	0	0.855843	0.0140078	0.0051983	0.124951
'BAI3'	0	0	0	0	0.976859	0.00140808	0.00426675	0.0174663
'BAIAP2'	0	0	0	1	0.48474	0.0756195	0.00456473	0.435076
'BAIAP2-AS1'	0	0	0	0	0.933928	0.0117098	0.0150857	0.0392767
'BAIAP2L1'	0	0	0	0	0.958385	0.0047378	0.00874458	0.028133
'BAIAP2L2'	0	0	0	0	0.951282	0.00653952	0.0107109	0.0314679
'BAIAP3'	0	0	0	0	0.970149	0.00240989	0.00587311	0.0215678
'BAK1'	0	0	0	0	0.94448	0.00841073	0.0123996	0.0347102
'BAMBI'	0	0	0	0	0.942344	0.00905552	0.0129792	0.0356216
'BANCR'	0	0	0	0	0.935003	0.0113625	0.0148356	0.038799
'BANF1'	0	0	0	0	0.937685	0.0105139	0.014209	0.0375922
'BANF2'	0	0	0	0	0.937594	0.0105424	0.0142304	0.0376337
'BANK1'	0	0	0	0	0.956047	0.00540864	0.00971929	0.0288251
'BANP'	0	0	0	0	0.949832	0.00700632	0.0113255	0.0318359
'BAP1'	0	0	0	0	0.956721	0.00512766	0.00917152	0.0289802
'BARD1'	0	0	0	0	0.95566	0.00541744	0.00954962	0.0293731
'BARHL1'	0	0	0	0	0.94468	0.00829998	0.0122003	0.0348199
'BARHL2'	0	0	0	0	0.943192	0.0087724	0.0126789	0.0353571
'BARX1'	0	0	0	0	0.942238	0.00903155	0.0128498	0.0358811
'BARX2'	0	0	0	0	0.943727	0.0086339	0.0125985	0.0350408
'BASP1'	0	0	0	0	0.936532	0.0108756	0.0144789	0.0381137
'BATF'	0	0	0	0	0.940083	0.00971049	0.0134593	0.0367471
'BATF2'	0	0	0	0	0.940457	0.00963195	0.0134668	0.0364442
'BATF3'	0	0	0	0	0.940722	0.00954468	0.0133831	0.03635
'BAX'	0	0	0	0	0.94508	0.00827062	0.0123453	0.034304
'BAZ1A'	0	0	0	0	0.977841	0.00129388	0.00408515	0.0167801
'BAZ1B'	0	0	0	0	0.968473	0.00277011	0.00654351	0.0222133
'BAZ2A'	0	0	0	0	0.979152	0.00111631	0.00369204	0.01604
'BAZ2B'	0	1	0	0	0.579255	0.107151	0.302477	0.0111176
'BBC3'	0	0	0	0	0.945691	0.00813797	0.0123164	0.0338546
'BBIP1'	0	0	0	0	0.938254	0.0103373	0.0140756	0.0373334
'BBOX1'	0	0	0	0	0.949517	0.00696097	0.0110167	0.0325058
'BBS1'	0	0	0	0	0.950591	0.00680664	0.0111433	0.0314595
'BBS10'	0	0	0	0	0.944959	0.00830295	0.0123684	0.0343692
'BBS12'	0	0	0	0	0.951085	0.00657145	0.0107017	0.031642
'BBS2'	0	0	0	0	0.966121	0.00309824	0.00674817	0.0240325
'BBS4'	0	0	0	0	0.954503	0.00569941	0.00983819	0.0299592
'BBS5'	0	0	0	0	0.951278	0.00648149	0.0105369	0.0317035
'BBS7'	0	0	0	0	0.958541	0.00471675	0.00875135	0.0279909
'BBS9'	0	0	0	0	0.968665	0.0026638	0.00622949	0.0224419
'BBX'	0	0	0	0	0.963486	0.00374159	0.00783109	0.0249412
'BCAM'	0	0	0	0	0.95059	0.0068067	0.0111433	0.0314597
'BCAN'	0	0	0	0	0.965905	0.00314595	0.00682455	0.0241241
'BCAP29'	0	0	0	0	0.945373	0.00814955	0.0121656	0.0343117
'BCAR1'	0	0	0	0	0.963645	0.00358714	0.00737586	0.0253917
'BCAR3'	0	0	0	0	0.964874	0.00334003	0.00706248	0.024723
'BCAR4'	0	0	0	0	0.935472	0.0112122	0.0147262	0.0385894
'BCAS1'	0	0	0	0	0.948787	0.00720331	0.0113312	0.0326785
'BCAS2'	0	0	0	0	0.944793	0.00834799	0.0124013	0.0344578
'BCAS3'	0	0	0	0	0.968217	0.00277273	0.00644602	0.0225646
'BCAS4'	0	0	0	0	0.941051	0.00947518	0.0133871	0.0360872
'BCAT1'	0	0	0	0	0.952444	0.00618435	0.0102563	0.0311159
'BCAT2'	0	0	0	0	0.958047	0.00476773	0.00868245	0.0285032
'BCCIP'	0	0	0	0	0.946186	0.00792259	0.0119751	0.0339159
'BCDIN3D'	0	0	0	0	0.946089	0.00793282	0.0119494	0.0340293
'BCDIN3D-AS1'	0	0	0	0	0.93527	0.0112769	0.0147734	0.0386798
'BCHE'	0	0	0	0	0.953322	0.00594821	0.00999655	0.0307336
'BCKDHA'	0	0	1	0	0.818223	0.0225663	0.00655318	0.152658
'BCKDHB'	0	0	0	0	0.952513	0.00617516	0.0102641	0.0310481
'BCKDK'	0	0	0	0	0.951047	0.00652694	0.010551	0.0318755
'BCL10'	0	0	0	0	0.942854	0.00891209	0.012876	0.0353576
'BCL11A'	0	1	0	0	0.415105	0.205176	0.36715	0.0125684
'BCL11B'	0	0	0	0	0.953941	0.00580953	0.00989056	0.0303585
'BCL2'	0	0	0	0	0.942203	0.00903695	0.0128446	0.0359158
'BCL2A1'	0	0	0	0	0.940295	0.00968047	0.0135039	0.0365207
'BCL2L1'	0	0	0	0	0.943083	0.00879038	0.0126667	0.0354596
'BCL2L10'	0	0	0	0	0.93874	0.010177	0.013933	0.03715
'BCL2L11'	0	0	0	0	0.947236	0.00770779	0.0119477	0.0331087
'BCL2L12'	0	0	0	0	0.94445	0.00849019	0.0126118	0.0344476
'BCL2L13'	0	0	0	0	0.948036	0.00743498	0.0115964	0.0329322
'BCL2L14'	0	0	0	0	0.943983	0.0085818	0.0125996	0.0348358
'BCL2L15'	0	0	0	0	0.938629	0.010187	0.0138921	0.0372916
'BCL2L2'	0	0	0	0	0.940518	0.00961177	0.0134475	0.0364224
'BCL2L2-PABPN1'	0	0	0	0	0.95275	0.00611701	0.0102119	0.0309208
'BCL3'	0	0	0	0	0.946801	0.00776506	0.0118665	0.0335675
'BCL6'	0	0	0	0	0.957394	0.00498537	0.00905196	0.0285683
'BCL6B'	0	0	0	0	0.950866	0.00659764	0.0106646	0.0318714
'BCL7A'	0	0	0	0	0.943254	0.0088159	0.012839	0.0350915
'BCL7B'	0	0	0	0	0.943571	0.00865887	0.0125786	0.0351918
'BCL7C'	0	0	0	0	0.941829	0.00923157	0.0131695	0.0357699
'BCL9'	0	0	0	0	0.955499	0.0055637	0.00992913	0.0290082
'BCL9L'	0	0	0	0	0.954627	0.00578427	0.0101692	0.0294193
'BCLAF1'	0	0	0	0	0.962111	0.00404045	0.00821719	0.0256313
'BCMO1'	0	0	0	0	0.954354	0.00567716	0.00969725	0.0302713
'BCO2'	0	0	0	0	0.95822	0.00478016	0.00880033	0.0281999
'BCR'	0	0	0	0	0.969775	0.00244013	0.00584336	0.0219412
'BCRP2'	0	0	0	0	0.936009	0.011041	0.0146009	0.0383486
'BCRP3'	0	0	0	0	0.936477	0.0108928	0.0144916	0.0381382
'BCS1L'	0	0	0	0	0.959803	0.00442282	0.0084027	0.0273716
'BDH1'	0	0	0	0	0.949739	0.0068951	0.010943	0.0324226
'BDH2'	0	0	0	0	0.944968	0.00825915	0.0122478	0.0345248
'BDKRB1'	0	0	0	0	0.94336	0.00876099	0.0127452	0.0351336
'BDKRB2'	0	0	0	0	0.946017	0.00792695	0.0118926	0.0341638
'BDNF'	0	0	0	0	0.951143	0.00656039	0.0106994	0.0315976
'BDNF-AS'	0	0	0	0	0.938197	0.0103549	0.0140889	0.0373594
'BDP1'	0	0	0	0	0.978165	0.001289	0.00417213	0.0163737
'BEAN1'	0	1	0	0	0.341751	0.252461	0.393922	0.0118668
'BECN1'	0	0	0	0	0.955097	0.00551615	0.00957501	0.0298114
'BEGAIN'	0	0	0	0	0.952165	0.0062566	0.0103288	0.0312492
'BEND3'	0	0	0	0	0.947922	0.00748594	0.0116825	0.0329094
'BEND4'	0	0	0	0	0.948623	0.00732964	0.0116157	0.0324318
'BEND5'	0	0	0	0	0.942817	0.00896294	0.0129994	0.0352203
'BEND6'	0	0	0	0	0.941808	0.00926013	0.0132383	0.0356933
'BEND7'	0	0	0	0	0.947825	0.00752072	0.0117306	0.0329236
'BEST1'	0	0	0	0	0.960984	0.00410657	0.00792311	0.026986
'BEST2'	0	0	0	0	0.95802	0.00477704	0.0086988	0.0285044
'BEST3'	0	0	0	0	0.959815	0.00437343	0.00825231	0.0275596
'BEST4'	0	0	0	0	0.958094	0.00473504	0.00860397	0.0285674
'BET1'	0	0	0	0	0.936919	0.0107369	0.0143423	0.0380017
'BET1L'	0	0	0	0	0.939731	0.00982892	0.0135744	0.0368661
'BET3L'	0	0	0	0	0.943816	0.00860948	0.0125807	0.0349942
'BFAR'	0	0	0	0	0.947394	0.00762862	0.0118035	0.0331743
'BFSP1'	0	0	0	0	0.952808	0.00609655	0.0101799	0.030916
'BFSP2'	0	0	0	0	0.948073	0.00743107	0.0116057	0.0328898
'BGLAP'	0	0	0	0	0.936212	0.0109769	0.0145536	0.0382578
'BHLHA15'	0	0	0	0	0.936254	0.0109634	0.0145437	0.0382386
'BHLHA9'	0	0	0	0	0.936006	0.0110422	0.0146017	0.0383502
'BHLHE22'	0	0	0	0	0.938493	0.0102632	0.0140194	0.0372242
'BHLHE23'	0	0	0	0	0.938585	0.010235	0.0139979	0.0371823
'BHLHE40'	0	0	0	0	0.945806	0.00798698	0.0119462	0.0342604
'BHLHE40-AS1'	0	0	0	0	0.934478	0.0115316	0.0149578	0.0390326
'BHLHE41'	0	0	0	0	0.943636	0.00872469	0.0128052	0.0348341
'BHMT'	0	0	0	0	0.953134	0.00599081	0.0100298	0.0308451
'BHMT2'	0	0	0	0	0.950864	0.00657604	0.0106005	0.031959
'BICC1'	0	0	0	0	0.963462	0.00368823	0.00763552	0.0252146
'BICD1'	0	0	0	0	0.964737	0.00335378	0.00705221	0.0248574
'BICD2'	0	0	0	0	0.965484	0.00312438	0.00658948	0.0248025
'BID'	0	0	0	0	0.939837	0.00982913	0.01364	0.0366936
'BIK'	0	0	0	0	0.937003	0.0107274	0.0143688	0.0379013
'BIN1'	0	0	0	0	0.958065	0.00483184	0.00888971	0.0282136
'BIN2'	0	0	0	0	0.953883	0.0058648	0.0100285	0.0302239
'BIN3'	0	0	0	0	0.945583	0.00810589	0.0121599	0.0341515
'BIRC2'	0	0	0	0	0.954451	0.00569567	0.00980071	0.0300524
'BIRC3'	0	0	0	0	0.953609	0.00587266	0.00991454	0.0306035
'BIRC5'	0	0	0	0	0.942155	0.00909861	0.0129889	0.0357571
'BIRC6'	0	0	0	0	0.99209	0.000129913	0.00103529	0.00674499
'BIRC7'	0	0	0	0	0.943662	0.00865401	0.0126177	0.0350663
'BIRC8'	0	0	0	0	0.938151	0.010369	0.0140996	0.0373801
'BIVM'	0	0	0	0	0.951509	0.00648394	0.0106652	0.0313415
'BIVM-ERCC5'	0	0	0	0	0.974404	0.00171708	0.00473534	0.0191433
'BLCAP'	0	0	0	0	0.936423	0.0109101	0.0145044	0.0381629
'BLID'	0	0	0	0	0.935526	0.0111949	0.0147136	0.0385651
'BLK'	0	0	0	0	0.955077	0.00553198	0.00961286	0.0297786
'BLM'	0	0	0	0	0.967069	0.00294777	0.00660721	0.0233761
'BLMH'	0	0	0	0	0.955422	0.00543997	0.00950172	0.0296365
'BLNK'	0	0	0	0	0.956235	0.00529955	0.00946874	0.0289968
'BLOC1S1'	0	0	0	0	0.941695	0.00923851	0.0131088	0.0359574
'BLOC1S2'	0	0	0	0	0.941114	0.00943076	0.0133	0.0361556
'BLOC1S3'	0	0	0	0	0.93566	0.0111523	0.0146825	0.0385054
'BLOC1S4'	0	0	0	0	0.938688	0.010143	0.0138069	0.0373619
'BLOC1S5'	0	0	0	0	0.941333	0.0094013	0.0133505	0.0359148
'BLOC1S5-TXNDC5'	0	0	0	0	0.940607	0.00961896	0.013522	0.0362522
'BLOC1S6'	0	0	0	0	0.942552	0.00899407	0.0129292	0.0355244
'BLVRA'	0	0	0	0	0.946387	0.0078821	0.0119715	0.0337598
'BLVRB'	0	0	0	0	0.944389	0.00841102	0.0123485	0.0348518
'BLZF1'	0	0	0	0	0.949999	0.0068682	0.0110023	0.0321308
'BMF'	0	0	0	0	0.942679	0.00900341	0.0130321	0.0352853
'BMI1'	0	0	0	0	0.947503	0.00756273	0.0116722	0.0332618
'BMP1'	0	0	0	0	0.958342	0.00490586	0.00926799	0.0274845
'BMP10'	0	0	0	0	0.946501	0.00778653	0.0117611	0.0339512
'BMP2'	0	0	0	0	0.950826	0.006563	0.0105433	0.0320676
'BMP2K'	0	0	0	0	0.959435	0.00459453	0.00878558	0.0271847
'BMP3'	0	0	0	0	0.948385	0.00724628	0.0112387	0.03313
'BMP4'	0	0	0	0	0.954921	0.00549928	0.00944	0.0301397
'BMP5'	0	0	0	0	0.952586	0.00615955	0.0102548	0.031
'BMP6'	0	0	0	1	0.487347	0.0742503	0.00451857	0.433884
'BMP7'	1	0	0	0	0.685799	0.105963	0.187207	0.0210312
'BMP8A'	0	0	0	0	0.94486	0.0083705	0.012506	0.034264
'BMP8B'	0	0	0	0	0.944605	0.00844601	0.012575	0.0343741
'BMPER'	0	0	0	1	0.507344	0.066871	0.00436174	0.421423
'BMPR1A'	0	0	0	0	0.957997	0.00483581	0.00886993	0.0282977
'BMPR1B'	0	0	0	0	0.955421	0.00546211	0.00956892	0.0295481
'BMPR2'	0	0	0	0	0.961434	0.00413548	0.00821803	0.0262129
'BMS1'	0	0	0	0	0.972055	0.00208345	0.00534946	0.0205118
'BMS1P1'	0	0	0	0	0.941223	0.00943439	0.0133767	0.0359664
'BMS1P2'	0	0	0	0	0.941192	0.00944345	0.0133838	0.0359805
'BMS1P4'	0	0	0	0	0.938863	0.0101493	0.0139325	0.0370551
'BMS1P5'	0	0	0	0	0.941223	0.00943439	0.0133767	0.0359664
'BMS1P6'	0	0	0	0	0.941192	0.00944345	0.0133838	0.0359805
'BNC1'	0	0	0	0	0.959379	0.00443885	0.00826452	0.0279178
'BNC2'	0	0	0	0	0.963331	0.00364527	0.00743533	0.0255884
'BNIP1'	0	0	0	0	0.946435	0.00781504	0.0118059	0.033944
'BNIP2'	0	0	0	0	0.951271	0.00651289	0.0106259	0.0315901
'BNIP3'	0	0	0	0	0.943877	0.00853587	0.0124084	0.0351791
'BNIP3L'	0	0	0	0	0.941869	0.00918471	0.0130611	0.0358851
'BNIPL'	0	0	0	0	0.948352	0.00734636	0.0115118	0.0327896
'BOC'	0	0	0	0	0.967597	0.00283765	0.0064302	0.0231349
'BOD1'	0	0	0	0	0.94199	0.0091418	0.0130123	0.035856
'BOD1L1'	0	0	0	0	0.973159	0.0020124	0.0054853	0.0193436
'BOD1L2'	0	0	0	0	0.935236	0.0112877	0.0147813	0.0386949
'BOK'	0	0	0	0	0.940619	0.00955075	0.0133377	0.036493
'BOK-AS1'	0	0	0	0	0.933936	0.0117073	0.0150839	0.0392732
'BOLA1'	0	0	0	0	0.94011	0.00969001	0.0134187	0.0367816
'BOLA2'	0	0	0	0	0.944711	0.00841561	0.0125497	0.0343233
'BOLA2B'	0	0	0	0	0.944711	0.00841561	0.0125497	0.0343233
'BOLA3'	0	0	0	0	0.939872	0.00980609	0.0135967	0.0367255
'BOLA3-AS1'	0	0	0	0	0.93467	0.0114697	0.0149132	0.0389474
'BOLL'	0	0	0	0	0.945654	0.00811346	0.012223	0.0340095
'BOP1'	0	0	0	0	0.950414	0.0068528	0.0111856	0.0315471
'BORA'	0	0	0	0	0.949098	0.00712641	0.0112757	0.0324996
'BPESC1'	0	0	0	0	0.934461	0.011537	0.0149617	0.0390402
'BPGM'	0	0	0	0	0.944736	0.00828027	0.0121766	0.034807
'BPHL'	0	0	0	0	0.947071	0.00764701	0.011676	0.033606
'BPI'	0	0	0	0	0.947513	0.00759601	0.0117755	0.0331155
'BPIFA1'	0	0	0	0	0.942701	0.00898183	0.0129831	0.0353344
'BPIFA2'	0	0	0	0	0.940963	0.00950833	0.0134276	0.0361008
'BPIFA3'	0	0	0	0	0.941693	0.00929427	0.0132655	0.0357471
'BPIFA4P'	0	0	0	0	0.937347	0.0106194	0.0142881	0.0377454
'BPIFB1'	0	0	0	0	0.948181	0.00742062	0.0116358	0.0327622
'BPIFB2'	0	0	0	0	0.945714	0.00810674	0.0122382	0.0339411
'BPIFB3'	0	0	0	0	0.9494	0.00706771	0.0112681	0.0322638
'BPIFB4'	0	0	0	0	0.954296	0.00581848	0.0101004	0.0297847
'BPIFB6'	0	0	0	0	0.947599	0.00757848	0.0117728	0.0330495
'BPIFC'	0	0	1	0	0.775102	0.0379571	0.00895587	0.177985
'BPNT1'	0	0	0	0	0.949937	0.00685702	0.0109367	0.0322688
'BPTF'	0	0	0	0	0.979396	0.00119289	0.00414689	0.0152643
'BRAF'	0	0	2	0	0.386825	0.0782774	0.00308483	0.531813
'BRAP'	0	0	0	0	0.959999	0.00437834	0.00835032	0.0272719
'BRAT1'	0	0	0	0	0.957867	0.00490064	0.00901243	0.0282198
'BRCA1'	0	0	0	0	0.968433	0.00275948	0.00648692	0.0223202
'BRCA2'	0	0	0	0	0.974355	0.00184074	0.00523241	0.0185714
'BRD1'	0	0	0	0	0.975637	0.00145265	0.00407717	0.0188334
'BRD2'	0	0	0	0	0.963387	0.00364793	0.00746764	0.0254978
'BRD3'	1	0	0	0	0.701879	0.0972934	0.180308	0.0205196
'BRD4'	0	0	2	0	0.461733	0.0482835	0.0024777	0.487505
'BRD7'	0	0	0	0	0.955908	0.00537015	0.00952634	0.0291954
'BRD8'	0	0	0	0	0.964981	0.00344135	0.00746009	0.024118
'BRD9'	0	0	0	0	0.955295	0.00552745	0.009708	0.0294693
'BRDT'	0	0	0	0	0.963564	0.00365384	0.00756409	0.0252181
'BRE'	0	0	0	0	0.952444	0.0062812	0.0105494	0.030725
'BRF1'	0	0	1	0	0.827965	0.020185	0.00621755	0.145633
'BRF2'	0	0	0	0	0.954502	0.00572695	0.00992239	0.0298485
'BRI3'	0	0	0	0	0.939649	0.00988359	0.0136769	0.0367901
'BRI3BP'	0	0	0	0	0.937877	0.0104541	0.0141639	0.0375048
'BRICD5'	0	0	0	0	0.941605	0.00932042	0.0132863	0.0357882
'BRIP1'	0	0	1	0	0.849767	0.0149578	0.00529836	0.129976
'BRIX1'	0	0	0	0	0.947842	0.00741616	0.0114345	0.0333071
'BRK1'	0	0	0	0	0.935427	0.0112265	0.0147367	0.0386095
'BRMS1'	0	0	0	0	0.947769	0.00749218	0.0116146	0.0331241
'BRMS1L'	0	0	0	1	0.440438	0.101753	0.00536668	0.452442
'BROX'	0	0	0	0	0.954731	0.0056473	0.00979348	0.0298279
'BRPF1'	0	0	0	0	0.976434	0.00135379	0.00391408	0.018298
'BRPF3'	0	0	0	0	0.972867	0.00184921	0.00474581	0.0205385
'BRSK1'	0	0	0	0	0.96544	0.00320613	0.00684182	0.0245117
'BRSK2'	0	0	0	0	0.952778	0.00624395	0.0106161	0.0303615
'BRWD1'	0	0	0	0	0.985279	0.00050707	0.00226535	0.011949
'BRWD1-AS1'	0	0	0	0	0.934137	0.011642	0.0150372	0.0391841
'BSCL2'	0	0	0	0	0.949877	0.0069944	0.0113147	0.0318136
'BSDC1'	0	0	0	0	0.950644	0.00667917	0.010788	0.0318888
'BSG'	0	0	0	0	0.949492	0.00698	0.0110589	0.0324693
'BSN'	0	0	0	0	0.990083	0.000180921	0.00112729	0.0086092
'BSN-AS2'	0	0	0	0	0.935817	0.0111023	0.0146459	0.0384351
'BSND'	0	0	0	0	0.941957	0.00915421	0.0130279	0.0358604
'BSPH1'	0	0	0	0	0.940333	0.00969777	0.013576	0.0363931
'BSPRY'	0	0	0	0	0.945899	0.00800753	0.0120571	0.034036
'BST1'	0	0	0	0	0.947691	0.00753218	0.0116881	0.0330887
'BST2'	0	0	0	0	0.938334	0.0103123	0.0140566	0.0372966
'BSX'	0	0	0	0	0.942817	0.00885902	0.0127048	0.0356192
'BTAF1'	0	0	0	0	0.982885	0.000700015	0.00272246	0.0136926
'BTBD1'	0	0	0	0	0.955683	0.00535425	0.00936776	0.0295948
'BTBD10'	0	0	0	0	0.95617	0.00530967	0.00946795	0.0290526
'BTBD11'	0	0	0	0	0.968828	0.00254217	0.00586073	0.0227687
'BTBD16'	0	0	0	0	0.950691	0.0067111	0.0109085	0.031689
'BTBD17'	0	0	0	0	0.946974	0.00766904	0.0116861	0.0336704
'BTBD18'	0	0	0	0	0.945648	0.00814995	0.0123266	0.0338751
'BTBD19'	0	0	0	0	0.943997	0.00862056	0.0127196	0.0346633
'BTBD2'	0	0	0	0	0.957235	0.00493254	0.0088164	0.0290159
'BTBD3'	0	0	0	0	0.953563	0.00584811	0.00981937	0.0307694
'BTBD6'	0	0	0	0	0.955149	0.00545919	0.00942848	0.0299637
'BTBD7'	0	1	0	0	0.501514	0.152177	0.333927	0.0123828
'BTBD8'	0	0	0	0	0.944178	0.00850881	0.0125048	0.0348084
'BTBD9'	0	0	0	0	0.9607	0.00422838	0.0081864	0.0268848
'BTC'	0	0	0	0	0.938001	0.0104025	0.0140981	0.0374987
'BTD'	1	0	0	0	0.62741	0.136845	0.214009	0.0217363
'BTF3'	0	0	0	0	0.941298	0.00941175	0.0133588	0.0359311
'BTF3L4'	0	0	0	0	0.938785	0.0101477	0.0138796	0.0371874
'BTG1'	0	0	0	0	0.942023	0.00911197	0.0129484	0.0359166
'BTG2'	0	0	0	0	0.941259	0.00931317	0.0130592	0.0363688
'BTG3'	0	0	0	0	0.943318	0.008768	0.0127404	0.0351734
'BTG4'	0	0	0	0	0.942111	0.00910579	0.0129831	0.0357997
'BTLA'	0	0	0	0	0.940896	0.0095216	0.0134238	0.0361588
'BTN1A1'	0	0	0	0	0.947135	0.00766773	0.0117717	0.0334255
'BTN2A1'	0	0	0	0	0.947801	0.00750619	0.0116737	0.0330193
'BTN2A2'	0	0	0	0	0.952129	0.00632762	0.0105226	0.0310207
'BTN2A3P'	0	0	0	0	0.936447	0.0109024	0.0144987	0.0381519
'BTN3A1'	0	0	0	0	0.948133	0.00746224	0.011733	0.0326715
'BTN3A2'	0	0	0	0	0.945552	0.00817713	0.0123496	0.0339213
'BTN3A3'	0	0	0	0	0.948258	0.00742844	0.0117032	0.0326107
'BTNL2'	0	0	0	0	0.945089	0.00825752	0.0123126	0.0343408
'BTNL3'	0	0	0	0	0.945119	0.00829974	0.0124528	0.0341289
'BTNL8'	0	0	0	0	0.946867	0.00780959	0.0120358	0.0332875
'BTNL9'	0	0	0	0	0.947462	0.00763422	0.0118593	0.033045
'BTRC'	0	0	0	0	0.962193	0.00395378	0.00796041	0.0258927
'BUB1'	0	1	0	0	0.476513	0.16564	0.345469	0.0123785
'BUB1B'	0	0	0	0	0.96753	0.00291737	0.00668882	0.0228636
'BUB3'	0	0	0	0	0.952098	0.00628041	0.0103648	0.0312571
'BUD13'	0	0	0	0	0.957145	0.00501735	0.00903281	0.028805
'BUD31'	0	0	0	0	0.94162	0.00923459	0.0130534	0.0360917
'BVES'	0	0	0	0	0.948686	0.00724838	0.0114084	0.0326572
'BVES-AS1'	0	0	0	0	0.934921	0.011389	0.0148548	0.0388357
'BYSL'	0	0	0	0	0.956288	0.00518943	0.00915544	0.0293675
'BZRAP1'	0	0	0	0	0.977073	0.00138787	0.00424939	0.0172897
'BZRAP1-AS1'	0	0	0	0	0.937058	0.01071	0.0143558	0.0378763
'BZW1'	0	0	0	0	0.950463	0.00673447	0.0108551	0.0319478
'BZW2'	0	0	0	0	0.952186	0.00625928	0.0103472	0.0312076
'C10orf10'	0	0	0	0	0.938047	0.0104013	0.0141241	0.0374275
'C10orf105'	0	0	0	0	0.935907	0.0110736	0.0146248	0.0383946
'C10orf107'	0	0	0	0	0.942088	0.00914656	0.0130845	0.0356805
'C10orf11'	0	0	0	0	0.943715	0.00863649	0.0125989	0.0350497
'C10orf111'	0	0	0	0	0.93592	0.0110694	0.0146217	0.0383886
'C10orf113'	0	0	0	0	0.936116	0.0110072	0.014576	0.0383008
'C10orf114'	0	0	0	0	0.938307	0.0103207	0.014063	0.037309
'C10orf118'	0	0	0	0	0.964371	0.00352025	0.0074631	0.0246455
'C10orf12'	0	0	0	0	0.950977	0.00670167	0.0110374	0.0312842
'C10orf120'	0	0	0	0	0.943962	0.00861431	0.012681	0.0347425
'C10orf128'	0	0	0	0	0.937474	0.0105798	0.0142584	0.037688
'C10orf129'	0	0	0	0	0.945078	0.00831121	0.0124624	0.0341482
'C10orf131'	0	0	0	0	0.939207	0.0100429	0.0138493	0.0369004
'C10orf137'	0	1	0	0	0.55838	0.123308	0.306127	0.0121859
'C10orf2'	0	0	0	0	0.963294	0.00367834	0.00752908	0.0254981
'C10orf25'	0	0	0	0	0.937428	0.0105941	0.0142692	0.0377088
'C10orf32'	0	0	0	0	0.938164	0.010365	0.0140966	0.0373742
'C10orf35'	0	0	0	0	0.940711	0.00952501	0.0133217	0.0364418
'C10orf40'	0	0	0	0	0.933908	0.0117161	0.0150903	0.0392853
'C10orf53'	0	0	0	0	0.937216	0.0106478	0.0142841	0.0378519
'C10orf54'	0	0	0	0	0.946249	0.00786505	0.0118453	0.0340406
'C10orf55'	0	0	0	0	0.936961	0.0107404	0.0143784	0.03792
'C10orf62'	0	0	0	0	0.935965	0.0110553	0.0146113	0.0383687
'C10orf67'	0	0	0	0	0.940064	0.00977306	0.0136225	0.0365402
'C10orf68'	0	0	0	0	0.953631	0.00603005	0.0104101	0.0299285
'C10orf71'	0	0	0	0	0.9537	0.00597023	0.0102589	0.0300706
'C10orf76'	0	0	0	0	0.961309	0.00410655	0.00806519	0.0265194
'C10orf82'	0	0	0	0	0.939231	0.00999841	0.0137399	0.0370303
'C10orf88'	0	0	0	0	0.941592	0.00932442	0.0132895	0.0357944
'C10orf90'	0	0	0	0	0.952041	0.00633571	0.0105004	0.031123
'C10orf91'	0	0	0	0	0.936491	0.0108886	0.0144885	0.0381322
'C10orf95'	0	0	0	0	0.93957	0.00993301	0.0137663	0.0367308
'C10orf99'	0	0	0	0	0.93629	0.0109519	0.0145353	0.0382224
'C11orf1'	0	0	0	0	0.942345	0.00905515	0.0129791	0.0356204
'C11orf16'	0	0	0	0	0.943918	0.00861633	0.0126607	0.0348046
'C11orf21'	0	0	0	0	0.937962	0.0104277	0.014144	0.0374662
'C11orf24'	0	0	0	0	0.93939	0.00998784	0.0138086	0.0368134
'C11orf30'	0	0	0	0	0.962984	0.00382311	0.00787996	0.0253133
'C11orf34'	0	0	0	0	0.938898	0.0101387	0.0139244	0.0370393
'C11orf35'	0	0	0	0	0.950145	0.00692356	0.0112499	0.0316818
'C11orf40'	0	0	0	0	0.937375	0.0106107	0.0142816	0.0377328
'C11orf42'	0	0	0	0	0.941787	0.0092665	0.0132433	0.0357034
'C11orf44'	0	0	0	0	0.936338	0.0109369	0.0145241	0.0382009
'C11orf45'	0	0	0	0	0.93739	0.0106061	0.0142781	0.0377261
'C11orf48'	0	0	0	0	0.941118	0.00946555	0.0134013	0.0360149
'C11orf49'	0	0	0	0	0.952562	0.00617956	0.0103026	0.0309557
'C11orf52'	0	0	0	0	0.93709	0.0106999	0.0143483	0.0378617
'C11orf53'	0	0	0	0	0.941489	0.00928021	0.0131029	0.0361281
'C11orf54'	0	0	0	0	0.943858	0.00860199	0.0125841	0.034956
'C11orf57'	0	0	0	0	0.941349	0.00937092	0.0132739	0.0360059
'C11orf58'	0	0	0	0	0.941398	0.00933501	0.0132018	0.0360657
'C11orf63'	0	0	0	0	0.95428	0.00580203	0.0100404	0.0298775
'C11orf65'	0	0	0	0	0.946098	0.00794612	0.011993	0.0339626
'C11orf68'	0	0	0	0	0.941667	0.00923655	0.0130864	0.0360102
'C11orf70'	0	0	0	0	0.946279	0.00790231	0.011969	0.0338496
'C11orf71'	0	0	0	0	0.938179	0.0103605	0.0140932	0.0373677
'C11orf73'	0	0	0	0	0.944465	0.00841403	0.0124005	0.0347208
'C11orf74'	0	0	0	0	0.940878	0.00950445	0.0133644	0.0362534
'C11orf80'	0	0	0	0	0.949849	0.00700185	0.0113215	0.0318276
'C11orf82'	0	0	0	0	0.952596	0.00623329	0.0104833	0.0306877
'C11orf83'	0	0	0	0	0.935239	0.0112869	0.0147806	0.0386937
'C11orf84'	0	0	0	0	0.941273	0.00940994	0.0133381	0.0359788
'C11orf85'	0	0	0	0	0.942396	0.00906063	0.0130248	0.0355189
'C11orf86'	0	0	0	0	0.939876	0.00983986	0.0136942	0.0365899
'C11orf87'	0	0	0	0	0.936582	0.0108599	0.0144672	0.0380912
'C11orf88'	0	0	0	0	0.941978	0.00917443	0.0130971	0.0357505
'C11orf91'	0	0	0	0	0.936277	0.0109561	0.0145383	0.0382283
'C11orf92'	0	0	0	0	0.933938	0.0117066	0.0150834	0.0392723
'C11orf93'	0	0	0	0	0.941411	0.00937815	0.0133321	0.0358786
'C11orf94'	0	0	0	0	0.936958	0.0107414	0.0143792	0.0379214
'C11orf95'	0	0	0	0	0.944745	0.00840603	0.0125417	0.0343073
'C11orf96'	0	0	0	0	0.934885	0.0114005	0.0148631	0.0388517
'C12orf10'	0	0	0	0	0.957795	0.00486298	0.00886011	0.0284822
'C12orf23'	0	0	0	0	0.937946	0.0103927	0.0140368	0.0376249
'C12orf29'	0	0	0	0	0.943909	0.00858764	0.0125731	0.03493
'C12orf36'	0	0	0	0	0.934438	0.0115444	0.0149671	0.0390503
'C12orf39'	0	0	0	0	0.94239	0.00906027	0.0130205	0.0355288
'C12orf4'	0	0	0	0	0.957092	0.00507861	0.00919824	0.0286307
'C12orf40'	0	0	0	0	0.948368	0.00739845	0.0116767	0.0325565
'C12orf42'	0	0	0	0	0.939223	0.010039	0.0138479	0.0368902
'C12orf43'	0	0	0	0	0.945923	0.00797985	0.0119911	0.0341059
'C12orf44'	0	0	0	0	0.942634	0.00891501	0.0127554	0.0356951
'C12orf45'	0	0	0	0	0.938053	0.0103791	0.0140659	0.0375023
'C12orf49'	0	0	0	0	0.941788	0.00919159	0.0130325	0.0359877
'C12orf5'	0	0	0	0	0.943221	0.00874649	0.0126232	0.0354091
'C12orf50'	0	0	0	0	0.950611	0.00677544	0.0110588	0.0315552
'C12orf52'	0	0	0	0	0.943318	0.00879445	0.0128161	0.035071
'C12orf54'	0	0	0	0	0.940125	0.00976454	0.0136357	0.0364752
'C12orf56'	0	0	1	0	0.773603	0.0386553	0.00906783	0.178674
'C12orf57'	0	0	0	0	0.937221	0.0106282	0.0142327	0.0379185
'C12orf60'	0	0	0	0	0.936279	0.0109555	0.0145379	0.0382274
'C12orf61'	0	0	0	0	0.93772	0.0105029	0.0142006	0.0375761
'C12orf65'	0	0	0	0	0.94221	0.00908384	0.0129797	0.0357265
'C12orf66'	0	0	0	0	0.944953	0.00826702	0.0122618	0.0345178
'C12orf68'	0	0	0	0	0.93624	0.0109679	0.014547	0.038245
'C12orf71'	0	0	0	0	0.937348	0.010619	0.0142878	0.0377449
'C12orf73'	0	0	0	0	0.936317	0.0109436	0.0145291	0.0382105
'C12orf74'	0	0	0	0	0.93843	0.0102828	0.0140342	0.0372531
'C12orf75'	0	0	0	0	0.936377	0.0109247	0.0145151	0.0381836
'C12orf76'	0	0	0	0	0.93734	0.0106215	0.0142897	0.0377485
'C12orf77'	0	0	0	0	0.937533	0.0105612	0.0142445	0.037661
'C13orf35'	0	0	0	0	0.937538	0.0105598	0.0142435	0.037659
'C13orf45'	0	0	0	0	0.937266	0.0106448	0.0143071	0.0377821
'C14orf1'	0	0	0	0	0.941643	0.0092515	0.0131144	0.0359907
'C14orf105'	0	0	0	0	0.944778	0.00836616	0.0124454	0.0344102
'C14orf119'	0	0	0	0	0.939692	0.00986055	0.0136386	0.0368091
'C14orf132'	0	0	0	0	0.934636	0.0114807	0.0149211	0.0389625
'C14orf142'	0	0	0	0	0.934996	0.0113647	0.0148372	0.038802
'C14orf159'	0	0	0	0	0.953474	0.00596096	0.0101119	0.0304532
'C14orf166'	0	0	0	0	0.945748	0.00804712	0.0120852	0.0341193
'C14orf166B'	0	0	0	0	0.949457	0.00705358	0.0112576	0.0322314
'C14orf177'	0	0	0	0	0.936593	0.0108564	0.0144646	0.0380863
'C14orf178'	0	0	0	0	0.935841	0.0110944	0.0146399	0.0384243
'C14orf180'	0	0	0	0	0.939198	0.0100465	0.0138537	0.0369016
'C14orf182'	0	0	0	0	0.937376	0.0106103	0.0142813	0.0377321
'C14orf183'	0	0	0	0	0.941834	0.00925253	0.0132322	0.0356814
'C14orf2'	0	0	0	0	0.936587	0.0108583	0.014466	0.0380889
'C14orf23'	0	0	0	0	0.936483	0.0108911	0.0144903	0.0381358
'C14orf28'	0	0	0	0	0.943811	0.0086742	0.0127638	0.0347514
'C14orf37'	0	0	0	0	0.946939	0.00777353	0.0119706	0.0333167
'C14orf39'	0	0	0	0	0.95203	0.0063987	0.0106863	0.0308853
'C14orf64'	0	0	0	0	0.934415	0.011552	0.0149725	0.0390608
'C14orf79'	0	0	0	0	0.941611	0.00931298	0.0132689	0.0358067
'C14orf80'	0	0	0	0	0.950279	0.00685049	0.0111024	0.0317683
'C14orf93'	0	0	0	0	0.945292	0.00825066	0.0124116	0.034046
'C15orf26'	0	0	0	0	0.943935	0.00856892	0.0125348	0.0349614
'C15orf27'	0	0	0	0	0.948404	0.00730593	0.0114217	0.0328681
'C15orf32'	0	0	0	0	0.937953	0.0104305	0.0141461	0.0374704
'C15orf38'	0	0	0	0	0.939275	0.0100229	0.0138356	0.0368662
'C15orf38-AP3S2'	0	0	0	0	0.946762	0.00776688	0.0118496	0.0336218
'C15orf39'	0	0	0	0	0.953807	0.00587165	0.0100109	0.03031
'C15orf40'	0	0	0	0	0.940875	0.009494	0.0133332	0.0362981
'C15orf41'	0	0	0	0	0.947553	0.00754772	0.011656	0.0332435
'C15orf43'	0	0	0	0	0.940058	0.00978465	0.0136513	0.0365059
'C15orf48'	0	0	0	0	0.937466	0.0105823	0.0142603	0.0376916
'C15orf52'	0	0	0	0	0.952187	0.0063336	0.0105717	0.0309077
'C15orf53'	0	0	0	0	0.937246	0.0106511	0.0143118	0.0377913
'C15orf54'	0	0	0	0	0.936642	0.0108409	0.0144531	0.0380641
'C15orf56'	0	0	0	0	0.938138	0.0103732	0.0141028	0.0373862
'C15orf57'	0	0	0	0	0.940614	0.00958377	0.0134268	0.0363759
'C15orf59'	0	0	0	0	0.942429	0.00901506	0.0129153	0.0356412
'C15orf60'	0	0	0	0	0.945062	0.00821911	0.0121873	0.0345316
'C15orf61'	0	0	0	0	0.940387	0.00959391	0.0133188	0.0367007
'C15orf62'	0	0	0	0	0.938353	0.0103065	0.0140522	0.0372881
'C16orf11'	0	0	0	0	0.946121	0.00791226	0.0119088	0.0340579
'C16orf13'	0	0	0	0	0.947122	0.00760815	0.011593	0.0336766
'C16orf3'	0	0	0	0	0.934814	0.0114232	0.0148795	0.0388831
'C16orf45'	0	0	0	0	0.941823	0.00918863	0.0130447	0.0359439
'C16orf46'	0	0	0	0	0.94149	0.00935461	0.0133134	0.0358418
'C16orf52'	0	0	0	0	0.940298	0.00971215	0.0135949	0.0363952
'C16orf54'	0	0	0	0	0.938846	0.0101547	0.0139366	0.0370631
'C16orf55'	0	0	0	0	0.938307	0.0103207	0.014063	0.037309
'C16orf58'	0	0	0	0	0.954861	0.00557604	0.0096406	0.0299227
'C16orf59'	0	0	0	0	0.94781	0.00753723	0.0117713	0.0328812
'C16orf62'	0	0	0	0	0.973078	0.001885	0.00494662	0.0200904
'C16orf70'	0	0	0	0	0.9547	0.00564215	0.00976223	0.0298952
'C16orf71'	0	0	0	0	0.947429	0.00765458	0.0119014	0.0330147
'C16orf72'	0	0	0	0	0.949295	0.00706805	0.0112113	0.0324253
'C16orf74'	0	0	0	0	0.935557	0.0111852	0.0147065	0.0385516
'C16orf78'	0	0	0	0	0.94346	0.00875879	0.0127982	0.0349829
'C16orf80'	0	0	0	0	0.945875	0.00796227	0.0119144	0.0342483
'C16orf82'	0	0	0	0	0.935335	0.0112561	0.0147582	0.0386508
'C16orf86'	0	0	0	0	0.940584	0.00962578	0.0135273	0.0362627
'C16orf87'	0	0	0	0	0.94079	0.00955817	0.0134624	0.0361896
'C16orf89'	0	0	0	0	0.947704	0.00751988	0.0116593	0.0331169
'C16orf90'	0	0	0	0	0.937678	0.0105161	0.0142106	0.0375954
'C16orf91'	0	0	0	0	0.93713	0.0106874	0.0143389	0.0378437
'C16orf92'	0	0	0	0	0.937786	0.0104824	0.0141853	0.0375463
'C16orf93'	0	0	0	0	0.945894	0.00802759	0.012112	0.0339665
'C16orf95'	0	0	0	0	0.941483	0.00935681	0.0133152	0.0358452
'C16orf96'	0	0	0	0	0.956361	0.00536201	0.00973381	0.0285433
'C16orf97'	0	0	0	0	0.937771	0.010487	0.0141887	0.037553
'C16orf98'	0	0	0	0	0.933938	0.0117066	0.0150834	0.0392723
'C17orf102'	0	0	0	0	0.936208	0.0109781	0.0145546	0.0382596
'C17orf104'	0	0	0	0	0.950204	0.00690811	0.0112362	0.0316516
'C17orf105'	0	0	0	0	0.937776	0.0104857	0.0141877	0.037551
'C17orf107'	0	0	0	0	0.938825	0.0101611	0.0139415	0.0370726
'C17orf112'	0	0	0	0	0.935809	0.0111047	0.0146476	0.0384384
'C17orf47'	0	0	0	0	0.946875	0.00780747	0.012034	0.0332838
'C17orf49'	0	0	0	0	0.938358	0.0103049	0.014051	0.0372857
'C17orf50'	0	0	0	0	0.939042	0.0100943	0.0138904	0.0369731
'C17orf51'	0	0	0	0	0.938957	0.0101203	0.0139103	0.0370119
'C17orf53'	0	0	0	0	0.954356	0.0057339	0.00986914	0.0300414
'C17orf58'	0	0	0	0	0.938857	0.0101511	0.0139339	0.0370577
'C17orf59'	0	0	0	0	0.941762	0.00921579	0.0130844	0.0359383
'C17orf62'	0	0	0	0	0.939728	0.00988486	0.0137291	0.0366581
'C17orf64'	0	0	0	0	0.941309	0.00939703	0.0133233	0.0359708
'C17orf66'	0	0	0	0	0.952883	0.00621761	0.0105909	0.0303087
'C17orf67'	0	0	0	0	0.938879	0.0101444	0.0139287	0.0370477
'C17orf70'	0	0	0	0	0.95415	0.0058019	0.00997282	0.0300751
'C17orf72'	0	0	0	0	0.939981	0.00980813	0.0136696	0.0365416
'C17orf74'	0	0	0	0	0.943943	0.00863367	0.0127259	0.034697
'C17orf75'	0	0	0	0	0.948674	0.00724808	0.0114007	0.0326773
'C17orf76-AS1'	0	0	0	0	0.939314	0.0100112	0.0138266	0.0368486
'C17orf77'	0	0	0	0	0.937394	0.0106049	0.0142772	0.0377243
'C17orf78'	0	0	0	0	0.940447	0.00966718	0.0135597	0.0363263
'C17orf80'	0	0	0	0	0.948525	0.00733003	0.011561	0.0325836
'C17orf82'	0	0	0	0	0.940188	0.00974547	0.0136208	0.0364461
'C17orf85'	0	0	0	0	0.95425	0.00584384	0.0101555	0.0297506
'C17orf89'	0	0	0	0	0.936514	0.0108814	0.0144831	0.0381219
'C17orf96'	0	0	0	0	0.937813	0.0104741	0.014179	0.0375341
'C17orf97'	0	0	0	0	0.937977	0.0104232	0.0141406	0.0374596
'C17orf98'	0	0	0	0	0.937196	0.0106668	0.0143236	0.037814
'C17orf99'	0	0	0	0	0.938576	0.0102376	0.0139999	0.0371863
'C18orf21'	0	0	0	0	0.940874	0.00952418	0.013418	0.0361834
'C18orf25'	0	0	0	0	0.943181	0.00885665	0.0129131	0.0350488
'C18orf32'	0	0	0	0	0.935715	0.0111346	0.0146695	0.0384806
'C18orf42'	0	0	0	0	0.934998	0.0113642	0.0148368	0.0388013
'C18orf54'	0	0	0	0	0.945097	0.00823351	0.0122483	0.034421
'C18orf56'	0	0	0	0	0.937705	0.0105076	0.0142042	0.037583
'C18orf63'	0	0	0	0	0.948351	0.00740306	0.0116807	0.0325648
'C18orf8'	0	0	1	0	0.821117	0.0226094	0.00672593	0.149548
'C19orf10'	0	0	0	0	0.940955	0.00948408	0.0133541	0.0362066
'C19orf12'	0	0	0	0	0.940739	0.00951643	0.0133146	0.0364295
'C19orf18'	0	0	0	0	0.939274	0.0100234	0.0138359	0.0368668
'C19orf21'	0	0	0	0	0.946894	0.00775556	0.0118915	0.0334593
'C19orf24'	0	0	0	0	0.936771	0.0108001	0.0144228	0.0380056
'C19orf25'	0	0	0	0	0.938316	0.0102872	0.0139754	0.0374214
'C19orf26'	0	0	0	0	0.945776	0.00801748	0.012016	0.0341903
'C19orf33'	0	0	0	0	0.935851	0.0110916	0.014638	0.0384199
'C19orf35'	0	0	0	0	0.941934	0.00922298	0.0132086	0.0356347
'C19orf38'	0	0	0	0	0.940275	0.00971911	0.0136003	0.0364059
'C19orf40'	0	0	0	0	0.9391	0.0100766	0.0138768	0.0369466
'C19orf43'	0	0	0	0	0.941578	0.00928973	0.0131827	0.0359496
'C19orf44'	0	0	0	0	0.947478	0.00757789	0.0117024	0.0332416
'C19orf45'	0	0	0	0	0.945091	0.00829602	0.0124255	0.0341875
'C19orf47'	0	0	0	0	0.948246	0.0073007	0.0113205	0.0331327
'C19orf48'	0	0	0	0	0.937168	0.0106754	0.01433	0.0378263
'C19orf52'	0	0	0	0	0.94194	0.0091392	0.0129755	0.0359456
'C19orf53'	0	0	0	0	0.935284	0.0112723	0.0147701	0.0386734
'C19orf54'	0	0	0	0	0.944628	0.00838382	0.0124084	0.03458
'C19orf55'	0	0	0	0	0.946215	0.00798811	0.0121827	0.0336146
'C19orf57'	0	0	0	0	0.945912	0.00807595	0.0122638	0.0337486
'C19orf59'	0	0	0	0	0.943007	0.00890742	0.0129544	0.0351309
'C19orf60'	0	0	0	0	0.941012	0.00946235	0.0133274	0.0361982
'C19orf66'	0	0	0	0	0.941292	0.00941361	0.0133602	0.035934
'C19orf67'	0	0	0	0	0.943772	0.00868532	0.0127729	0.0347697
'C19orf69'	0	0	0	0	0.936701	0.0108223	0.0144393	0.0380375
'C19orf70'	0	0	0	0	0.937959	0.0104104	0.0140941	0.0375364
'C19orf71'	0	0	0	0	0.941742	0.00924775	0.0131629	0.0358472
'C19orf73'	0	0	0	0	0.934546	0.0115095	0.0149419	0.0390023
'C19orf77'	0	0	0	0	0.9366	0.0108542	0.014463	0.0380831
'C19orf80'	0	0	0	0	0.939566	0.00993413	0.0137672	0.0367325
'C19orf81'	0	0	0	0	0.939781	0.00986876	0.0137166	0.0366337
'C1D'	0	0	0	0	0.93928	0.0099961	0.0137632	0.036961
'C1GALT1'	0	0	0	0	0.944184	0.0084795	0.0124251	0.0349113
'C1QA'	0	0	0	0	0.940163	0.00975195	0.0136238	0.0364615
'C1QB'	0	0	0	0	0.941916	0.00913088	0.0129385	0.0360147
'C1QBP'	0	0	0	0	0.943497	0.00868905	0.0126209	0.0351932
'C1QC'	0	0	0	0	0.944427	0.00836872	0.0122513	0.0349531
'C1QL1'	0	0	0	0	0.94343	0.00863548	0.0124337	0.0355005
'C1QL2'	0	0	0	0	0.943281	0.00872644	0.0126016	0.0353908
'C1QL3'	0	0	0	0	0.942941	0.00879922	0.0126099	0.0356497
'C1QL4'	0	0	0	0	0.941188	0.00934099	0.0130941	0.0363774
'C1QTNF1'	0	0	0	0	0.948112	0.0073331	0.0113417	0.033213
'C1QTNF2'	0	0	1	0	0.764615	0.0413665	0.00927602	0.184743
'C1QTNF3'	0	0	0	0	0.941968	0.00921274	0.0132004	0.0356186
'C1QTNF3-AMACR'	0	0	0	0	0.937417	0.0105975	0.0142717	0.0377137
'C1QTNF4'	0	0	0	0	0.93849	0.0102644	0.0140202	0.0372259
'C1QTNF5'	0	0	0	0	0.945989	0.00805438	0.0122455	0.0337116
'C1QTNF6'	0	0	0	0	0.944918	0.00821389	0.0120921	0.0347759
'C1QTNF7'	0	0	0	0	0.944213	0.00843266	0.0123097	0.0350451
'C1QTNF8'	0	0	0	0	0.945644	0.00804849	0.0120302	0.0342773
'C1QTNF9'	0	0	0	0	0.948116	0.00734919	0.0113898	0.0331453
'C1QTNF9B'	0	0	0	0	0.946119	0.00793335	0.0119682	0.0339791
'C1QTNF9B-AS1'	0	0	0	0	0.93883	0.0101596	0.0139404	0.0370704
'C1RL'	0	0	0	0	0.948334	0.00728615	0.0113259	0.033054
'C1RL-AS1'	0	0	0	0	0.938931	0.0101284	0.0139165	0.037024
'C1S'	0	0	0	0	0.956536	0.00521204	0.00934377	0.0289085
'C1orf100'	0	0	0	0	0.94487	0.00836215	0.0124878	0.0342801
'C1orf101'	0	0	0	0	0.955741	0.00549228	0.00982754	0.0289392
'C1orf105'	0	0	0	0	0.938313	0.0103189	0.0140617	0.0373064
'C1orf106'	0	0	0	0	0.952049	0.00635503	0.010563	0.0310333
'C1orf109'	0	0	0	0	0.944763	0.00836601	0.0124362	0.0344343
'C1orf110'	0	0	0	0	0.939075	0.0100799	0.0138707	0.0369741
'C1orf111'	0	0	0	0	0.940008	0.0097728	0.0135873	0.0366316
'C1orf112'	0	0	0	0	0.960261	0.00436782	0.00843715	0.0269337
'C1orf115'	0	0	0	0	0.939387	0.00998867	0.0138092	0.0368147
'C1orf116'	0	0	0	0	0.951755	0.00636489	0.0104392	0.0314404
'C1orf122'	0	0	0	0	0.936263	0.0109606	0.0145417	0.0382347
'C1orf123'	0	0	0	0	0.942549	0.00896602	0.012848	0.0356374
'C1orf127'	0	0	0	0	0.95329	0.0061152	0.0104925	0.030102
'C1orf131'	0	0	0	0	0.943745	0.00860537	0.0125283	0.0351212
'C1orf141'	0	0	0	0	0.944181	0.00856758	0.0126759	0.0345759
'C1orf145'	0	0	0	0	0.935198	0.0113	0.0147902	0.0387121
'C1orf146'	0	0	0	0	0.940849	0.00954625	0.0134649	0.03614
'C1orf158'	0	0	0	0	0.940585	0.0095708	0.0133731	0.0364715
'C1orf159'	0	0	0	0	0.944698	0.00833458	0.0123084	0.0346589
'C1orf162'	0	0	0	0	0.937908	0.0104444	0.0141566	0.0374906
'C1orf168'	0	0	0	0	0.952652	0.00625127	0.0105692	0.0305279
'C1orf170'	0	0	0	0	0.9355	0.0112034	0.0147199	0.0385771
'C1orf172'	0	0	0	0	0.942702	0.00899675	0.0130267	0.0352746
'C1orf173'	0	0	0	0	0.958343	0.00490564	0.00926776	0.027484
'C1orf174'	0	0	0	0	0.942326	0.0090671	0.0130012	0.0356061
'C1orf177'	0	0	0	0	0.951075	0.00661317	0.0108212	0.0314909
'C1orf180'	0	0	0	0	0.934477	0.0115319	0.014958	0.039033
'C1orf185'	0	0	0	0	0.939962	0.00981373	0.0136739	0.0365502
'C1orf186'	0	0	0	0	0.939049	0.0100921	0.0138887	0.0369698
'C1orf189'	0	0	0	0	0.939042	0.0100657	0.0138102	0.0370825
'C1orf192'	0	0	0	0	0.940368	0.00965864	0.0134871	0.0364866
'C1orf194'	0	0	0	0	0.939622	0.00988385	0.0136607	0.0368335
'C1orf198'	0	0	0	0	0.945802	0.00804666	0.0121147	0.0340361
'C1orf200'	0	0	0	0	0.933909	0.0117159	0.0150901	0.0392851
'C1orf204'	0	0	0	0	0.940413	0.00966399	0.01353	0.0363929
'C1orf21'	0	0	0	0	0.937587	0.0105446	0.014232	0.0376369
'C1orf210'	0	0	0	0	0.93778	0.0104615	0.0141235	0.037635
[truncated: 17,359 more rows]
